# Supplementary material for: ZMYM2 is essential for methylation of germline genes and active transposons in embryonic development
Source: Nucleic Acids Res. 2023 Jul 3;51(14):7314–29. doi: 10.1093/nar/gkad540 (PMC10415128; doi:10.1093/nar/gkad540)
Supplement: gkad540_Supplemental_Files [file gkad540_supplemental_files.zip]

Archive with 7 entries (7 files):
- 230622 Combined Supplementary Figures.pdf
- Supplementary Table 1.xlsx
- Supplementary Table 2.xlsx
- Supplementary Table 3.xlsx
- Supplementary Table 4.xlsx
- Supplementary Table 5.xlsx
- Supplementary Table captions.docx
