# Supplementary material for: ZMYM2 is essential for methylation of germline genes and active transposons in embryonic development
Source: Nucleic Acids Res. 2023 Jul 3;51(14):7314–29. doi: 10.1093/nar/gkad540 (PMC10415128; doi:10.1093/nar/gkad540)
Supplement: gkad540_Supplemental_Files [file gkad540_supplemental_files.zip › Supplementary Table 2.xlsx]

## Sheet: Zmym2_matrix_RPKM (E8.5 mice)
GeneID	Gene Symbol	WT F	WT F	WT F	WT M	WT M	WT M	KO F	KO F	KO F	KO M	KO M	KO M
ENSMUSG00000000001	Gnai3	125.543	99.081	99.444	117.726	115.539	101.869	117.689	106.485	89.631	103.481	91.756	106.902
ENSMUSG00000000003	Pbsn	0	0	0	0	0	0	0	0	0	0	0	0
ENSMUSG00000000028	Cdc45	25.972	31.782	23.709	24.372	18.257	23.895	23.438	25.723	22.235	26.872	29.259	25.71
ENSMUSG00000000031	H19	1436.16	1777.22	1110.28	1954.67	2733.83	1691.13	2789.99	1739.13	2516.47	1570.64	1783.07	1716.31
ENSMUSG00000000037	Scml2	0.185	0.435	0.404	0.216	0.125	0.373	0.299	0.279	0.56	0.402	0.621	0.386
ENSMUSG00000000049	Apoh	0	0	0.029	0.046	0	0	0.03	0.015	0.158	0.042	0	0.057
ENSMUSG00000000056	Narf	6.399	9.236	8.854	6.946	4.882	6.062	7.572	7.346	7.173	9.533	10.17	9.189
ENSMUSG00000000058	Cav2	0.77	0.606	0.722	0.423	0.919	0.687	0.624	0.692	0.236	0.617	0.454	0.509
ENSMUSG00000000078	Klf6	25.713	16.689	18.002	33.353	36.202	26.811	39.116	21.975	23.382	22.145	17.861	25.419
ENSMUSG00000000085	Scmh1	1.373	2.787	1.897	1.722	0.974	1.69	1.491	2.104	2.413	2.514	3.013	1.991
ENSMUSG00000000088	Cox5a	316.798	211.291	281.641	293.454	365.613	365.527	275.171	325.247	271.192	265.676	197.502	271.172
ENSMUSG00000000093	Tbx2	1.742	3.59	1.721	2.566	1.866	4.003	3.245	3.496	1.404	1.767	3.349	3.166
ENSMUSG00000000094	Tbx4	5.804	18.926	1.793	11.887	3.035	20.77	9.838	11.998	3.396	1.646	5.219	11.017
ENSMUSG00000000103	Zfy2	0	0	0	0	0	0	0	0	0	0	0	0.017
ENSMUSG00000000120	Ngfr	4.42	7.671	5.16	3.843	1.003	5.245	1.869	3.258	1.518	5.85	5.907	3.635
ENSMUSG00000000125	Wnt3	0.767	0.722	0.732	1.011	0.255	1.343	0.551	0.815	1.398	0.685	0.924	0.851
ENSMUSG00000000126	Wnt9a	0.26	0.247	0.381	0.248	0.177	0.184	0.189	0.155	0.18	0.542	0.403	0.369
ENSMUSG00000000127	Fer	7.458	6.649	5.417	9.584	9.495	5.151	9.739	6.876	5.19	6.95	7.223	6.693
ENSMUSG00000000131	Xpo6	4.355	9.872	5.52	6.126	4.331	5.55	6.406	6.737	8.714	6.77	9.962	6.881
ENSMUSG00000000134	Tfe3	3.431	5.784	2.677	4.365	3.831	3.797	5.265	5.94	7.94	3.604	4.897	4.256
ENSMUSG00000000142	Axin2	6.533	17.252	9.598	6.676	1.639	8.477	5.677	7.277	20.092	9.57	14.731	10.293
ENSMUSG00000000148	Brat1	1.926	3.088	2.088	2.933	1.313	1.419	3.174	2.286	2.948	2.286	2.852	2.015
ENSMUSG00000000149	Gna12	20.813	33.619	18.537	22.169	15.323	24.533	19.902	28.587	36.494	21.12	29.054	25.937
ENSMUSG00000000154	Slc22a18	2.121	2.381	1.83	3.281	3.824	3.88	3.241	6.249	4.943	2.522	2.399	4.223
ENSMUSG00000000157	Itgb2l	0.009	0.025	0.021	0	0	0.014	0.041	0.008	0	0.017	0.016	0.006
ENSMUSG00000000159	Igsf5	0.758	0.658	1.447	0.887	1.48	1.035	1.295	1.252	2.746	1.219	0.593	1.266
ENSMUSG00000000167	Pih1d2	0.82	0.567	1.19	0.553	0.924	1.032	1.153	0.969	1.944	1.007	0.694	0.719
ENSMUSG00000000168	Dlat	15.27	21.172	12.298	19.552	21.42	14.164	20.272	20.349	20.032	14.966	18.144	16.179
ENSMUSG00000000171	Sdhd	253.647	118.918	275.599	234.673	322.579	221.721	219.015	191.784	171.41	196.53	110.132	192.601
ENSMUSG00000000182	Fgf23	0	0.027	0.017	0.013	0.027	0.034	0.013	0	0.017	0.019	0.052	0.02
ENSMUSG00000000183	Fgf6	0.006	0.027	0.003	0.021	0	0.013	0.01	0.005	0	0.018	0.017	0.012
ENSMUSG00000000184	Ccnd2	18.799	29.837	46.485	18.538	6.738	28.711	9.56	13.583	23.709	53.401	67.172	30.064
ENSMUSG00000000194	Gpr107	4.395	5.216	3.718	5.129	3	4.324	4.165	5.24	5.417	4.715	5.053	5.016
ENSMUSG00000000197	Nalcn	0.052	0.039	0.086	0.065	0.038	0.017	0.099	0.097	0.126	0.123	0.127	0.172
ENSMUSG00000000202	Btbd17	1.25	1.416	1.315	0.686	0.515	1.238	0.684	0.948	2.175	1.455	1.112	1.229
ENSMUSG00000000204	Slfn4	0.079	0.019	0	0.024	0	0	0.079	0	0.012	0.004	0.008	0
ENSMUSG00000000214	Th	0	0.105	0.06	0.113	0.073	0.061	0.277	0.052	0.227	0.05	0.092	0.053
ENSMUSG00000000215	Ins2	0.129	0.092	0.019	0	0.272	0.151	0.239	0.152	0.078	0	0.077	0.022
ENSMUSG00000000216	Scnn1g	0.026	0.008	0.01	0.032	0.016	0.034	0.049	0.025	0.005	0.017	0.047	0.006
ENSMUSG00000000223	Drp2	1.79	0.082	0.09	1.346	0.387	0.076	0.323	0.175	0.234	0.102	0.142	0.074
ENSMUSG00000000244	Tspan32	0.423	0.096	2.169	1.177	2.109	0.352	1.904	0.405	0.376	0.752	0.241	0.368
ENSMUSG00000000247	Lhx2	1.653	2.049	1.933	1.344	0.993	1.177	1.615	0.889	0.954	1.381	4.008	0.69
ENSMUSG00000000248	Clec2g	0	0	0	0	0	0	0	0	0	0	0	0
ENSMUSG00000000253	Gmpr	4.386	3.825	9.897	4.948	5.49	3.366	5.901	3.979	3.697	6.451	4.497	2.836
ENSMUSG00000000263	Glra1	0	0.021	0	0	0	0.034	0	0	0	0	0.006	0.007
ENSMUSG00000000266	Mid2	0.288	0.698	0.488	0.299	0.227	0.396	0.403	0.43	0.13	0.586	0.737	0.398
ENSMUSG00000000275	Trim25	8.055	6.081	4.648	12.849	13.775	5.419	18.388	10.934	14.264	7.822	8.651	8.723
ENSMUSG00000000276	Dgke	1.157	0.913	1.184	1.054	0.88	1.017	1.094	0.703	1.054	1.049	0.955	0.964
ENSMUSG00000000278	Scpep1	50.157	39.757	39.348	56.633	67.551	43.816	49.07	76.63	73.545	44.63	38.099	45.237
ENSMUSG00000000282	Mnt	3.15	7.066	3.85	5.046	3.391	3.756	5.667	5.479	6.286	4.598	7.952	4.244
ENSMUSG00000000290	Itgb2	0.764	0.319	0.241	0.525	0.321	0.288	1.23	1.079	0.119	0.243	0.271	0.142
ENSMUSG00000000295	Hddc2	9.346	6.148	12.764	8.565	12.415	12.871	7.493	7.295	6.65	10.309	6.112	8.389
ENSMUSG00000000296	Tpd52l1	12.994	9.153	14.306	12.637	12.945	15.83	10.09	15.783	14.463	16.963	11.421	14.06
ENSMUSG00000000301	Pemt	3.003	2.051	2.602	2.275	2.482	3.566	1.945	2.662	2.651	2.676	1.974	2.711
ENSMUSG00000000303	Cdh1	15.985	26.847	17.02	20.137	23.08	19.739	21.216	49.489	97.37	21.85	21.832	29.732
ENSMUSG00000000305	Cdh4	0.733	1.44	1.021	0.79	0.26	0.738	0.721	0.768	1.35	1.396	2.104	1.793
ENSMUSG00000000308	Ckmt1	0.221	0.48	0.063	0.234	0.363	0.131	0.466	0.512	0.309	0.101	0.075	0.152
ENSMUSG00000000317	Bcl6b	1.706	2.421	1.11	1.156	1.022	1.616	1.96	2.358	1.381	1.768	2.636	1.805
ENSMUSG00000000318	Clec10a	0.027	0	0.005	0.025	0.051	0.021	0.084	0.008	0	0	0	0.019
ENSMUSG00000000320	Alox12	0.064	0.085	0.031	0.19	0.114	0.08	0.302	0.12	0.096	0.041	0.042	0.04
ENSMUSG00000000325	NA	5.766	8.101	6.132	5.612	5.525	5.006	6.772	6.347	6.065	6.695	8.074	5.559
ENSMUSG00000000326	Comt	15.075	9.16	13.91	12.052	13.401	13.299	11.723	11.876	13.485	13.615	9.248	11.02
ENSMUSG00000000339	Rtca	46.046	46.879	40.387	44.418	35.666	48.601	37.979	49.265	42.19	41.909	40.08	44.171
ENSMUSG00000000340	Dbt	13.092	10.726	13.154	10.566	13.056	12.885	13.805	9.246	14.307	12.653	12.192	13.946
ENSMUSG00000000346	Dazap2	51.542	43.171	53.324	50.641	48.093	45.784	55.769	50.076	38.675	58.5	55.918	48.452
ENSMUSG00000000355	Mcts1	24.381	15.081	22.647	18.976	29.479	24.258	21.946	17.483	14.633	18.455	14.636	17.325
ENSMUSG00000000359	Rem1	1.909	0.948	0.812	1.544	1.001	1.603	2.504	2.074	0.965	1.822	1.405	2.846
ENSMUSG00000000365	Rnf17	1.721	1.134	1.054	1.581	1.767	1.271	6.067	5.56	6.195	7.24	6.904	7.594
ENSMUSG00000000374	Trappc10	4.238	6.249	4.966	6.05	5.925	4.143	8.029	6.332	9.81	5.523	6.874	5.696
ENSMUSG00000000378	Ccm2	14.789	16.558	13.212	18.742	15.368	15.677	17.924	16.197	15.915	16.484	15.448	15.941
ENSMUSG00000000381	Wap	0	0	0	0	0	0	0	0	0	0	0	0
ENSMUSG00000000384	Tbrg4	18.719	26.187	23.573	24.059	24.205	22.569	25.882	25.179	32.604	26.069	29.265	24.968
ENSMUSG00000000385	Tmprss2	28.1	29.494	29.605	34.487	46.247	37.286	39.264	58.21	81.38	26.088	17.359	35.429
ENSMUSG00000000386	Mx1	0.043	0.021	0	0	0	0.039	0.086	0.02	0.026	0	0.013	0.005
ENSMUSG00000000392	Fap	0.111	0.004	0.138	0.004	0.048	0.004	0	0	0	0.116	0.099	0.026
ENSMUSG00000000394	Gcg	0.018	0	0	0	0	0.014	0	0	0	0	0	0
ENSMUSG00000000399	Ndufa9	101.433	65.866	70.953	89.621	102.114	76.857	82.465	76.005	56.261	64.113	50.389	64.05
ENSMUSG00000000402	Egfl6	0.63	0.535	0.486	0.252	0.227	0.439	0.358	0.745	0.623	0.605	0.652	0.414
ENSMUSG00000000409	Lck	4.064	4.061	4.741	4.355	4.997	4.349	4.365	3.523	3.131	3.965	3.102	3.765
ENSMUSG00000000411	Tssk3	0	0	0.024	0.133	0	0	0.019	0	0	0	0.024	0
ENSMUSG00000000416	Cttnbp2	0.264	0.644	0.677	0.371	0.183	0.526	0.518	0.301	0.396	0.642	0.932	0.623
ENSMUSG00000000420	Galnt1	30.159	26.371	29.034	27.056	22.93	27.243	24.949	28.8	28.409	32.076	28.578	30.459
ENSMUSG00000000435	Myf5	0.327	0.072	0.285	0.012	0.094	0.098	0.023	0.024	0.008	0.405	0.472	0.208
ENSMUSG00000000439	Mkrn2	3.346	4.247	3.347	4.124	3.041	3.441	3.239	4.24	3.729	3.59	3.993	3.525
ENSMUSG00000000440	Pparg	0.621	0.287	0.074	1.983	0.955	0.173	2.37	0.358	0.267	0.114	0.085	0.086
ENSMUSG00000000441	Raf1	15.768	17.601	17.216	15.902	13.012	18.34	15.344	15.117	21.472	20.115	21.4	19.691
ENSMUSG00000000486	Septin1	1.177	1.11	1.828	1.002	1.109	0.91	1.008	1.369	1.277	1.464	1.215	1.058
ENSMUSG00000000489	Pdgfb	1.752	2.308	1.083	1.815	1.832	2.466	1.659	2.172	1.75	1.571	2.102	1.398
ENSMUSG00000000530	Acvrl1	3.762	4.713	2.31	4.956	3.345	3.686	3.923	4.072	2.649	3.035	4.249	3.618
ENSMUSG00000000531	Tamalin	2.084	4.163	2.603	2.366	2.363	2.752	2.201	2.063	4.219	2.562	3.885	2.313
ENSMUSG00000000532	Acvr1b	5.531	10.912	6.014	5.891	3.644	7.376	5.536	7.76	13.832	7.323	9.476	7.971
ENSMUSG00000000538	Tom1l2	1.388	1.796	1.156	1.494	1.155	1.222	1.79	1.718	1.339	1.441	1.874	1.353
ENSMUSG00000000544	Gpa33	0.096	0.146	0.103	0.124	0.018	0.104	0.15	0.206	0.195	0.178	0.233	0.217
ENSMUSG00000000552	Zfp385a	8.308	19.452	13.919	11.655	5.244	11.798	9.268	13.115	10.681	15.282	22.553	13.038
ENSMUSG00000000555	Itga5	16.979	21.334	13.021	24.535	12.295	17.345	17.527	21.448	18.534	20.371	22.39	18.745
ENSMUSG00000000560	Gabra2	0.021	0.02	0.031	0.022	0.026	0.024	0.022	0.016	0	0.024	0.016	0.024
ENSMUSG00000000561	Wdr77	29.005	33.686	29.343	28.627	29.925	33.381	29.568	32.743	32.704	32.216	32.913	32.809
ENSMUSG00000000562	Adora3	0.014	0.013	0	0	0.007	0.011	0.019	0.007	0	0.005	0	0.005
ENSMUSG00000000563	Atp5pb	151.932	80.775	126.317	130.086	201.07	134.57	134.27	105.797	90.803	102.29	71.312	105.2
ENSMUSG00000000567	Sox9	3.157	7.249	5.824	3.161	0.925	7.076	5.551	3.844	5.22	7.729	14.636	7.538
ENSMUSG00000000568	Hnrnpd	57.045	133.747	61.136	69.812	59.101	72.629	65.329	90.869	85.317	73.95	102.61	79.432
ENSMUSG00000000579	Dynlt1c	0.84	0.647	0.907	0.727	0.792	0.899	0.635	0.65	0.542	0.616	0.479	0.573
ENSMUSG00000000581	C1d	28.999	14.701	35.804	23.664	39.551	33.101	24.478	15.429	15.827	21.557	14.266	22.62
ENSMUSG00000000594	Gm2a	7.559	2.876	2.334	7.965	7.913	3.25	10.102	7.858	5.437	4.844	3.941	3.932
ENSMUSG00000000600	Krit1	1.61	1.807	2.083	1.224	1.254	1.746	1.601	1.423	1.786	1.995	2.281	2.122
ENSMUSG00000000605	Clcn4	8.561	6.243	8.831	8.359	7.337	7.664	7.637	6.434	6.233	8.075	6.84	8.015
ENSMUSG00000000606	Vmn2r88	0	0	0	0	0	0	0	0	0	0	0	0
ENSMUSG00000000617	Grm6	0.092	0.124	0.092	0.04	0.05	0.121	0.045	0.054	0.032	0.084	0.127	0.107
ENSMUSG00000000627	Sema4f	0.426	0.867	0.399	0.441	0.083	0.371	0.11	0.376	0.185	0.682	0.696	0.396
ENSMUSG00000000628	Hk2	11.077	37.13	17.649	18.589	10.211	18.116	19.616	18.579	24.388	21.353	46.347	22.49
ENSMUSG00000000631	Myo18a	2.143	5.297	2.909	5.196	3.099	2.545	6.239	5.927	7.102	3.366	5.062	3.968
ENSMUSG00000000632	Sez6	0.313	0.673	0.195	0.273	0.072	0.449	0.239	0.357	0.035	0.236	0.4	0.265
ENSMUSG00000000673	Haao	1.158	0.531	2.867	3.281	2.728	1.506	2.199	3.136	6.447	2.193	1.546	3.707
ENSMUSG00000000682	Cd52	0.574	0.483	0.053	0.553	0.475	0.465	1.469	1.552	0.08	0.085	0.013	0.106
ENSMUSG00000000686	Abhd15	0.181	0.131	0.283	0.216	0.073	0.108	0.12	0.097	0.187	0.267	0.237	0.149
ENSMUSG00000000690	Hoxb6	11.079	15.415	10.591	10.998	7.452	18.519	10.257	17.049	7.814	10.943	8.624	14.4
ENSMUSG00000000693	Loxl3	0.644	0.78	0.805	0.792	0.282	0.546	0.326	0.304	0.202	0.725	0.878	0.545
ENSMUSG00000000701	Tcl1b5	0	0	0	0	0	0	0	0	0	0	0	0
ENSMUSG00000000706	Btn1a1	0.187	0.038	0.036	0.142	0.075	0.016	0.092	0.037	0.108	0.017	0.008	0.05
ENSMUSG00000000708	Kat2b	1.347	0.989	0.787	1.048	1.516	0.823	3.109	2.221	1.483	0.755	0.799	0.875
ENSMUSG00000000711	Rab5b	19.393	17.747	18.084	21.672	18.6	18.372	21.787	19.741	17.264	19.29	18.021	18.316
ENSMUSG00000000724	Cryba1	0.115	0.125	0.137	0.03	0.108	0.077	0.137	0.231	0.158	0.212	0.215	0.181
ENSMUSG00000000730	Dnmt3l	4.062	0.384	0.084	5.391	7.745	0.151	3.444	3.971	3.48	0.688	1.155	1.48
ENSMUSG00000000731	Aire	0.034	0	0.053	0.038	0.013	0.032	0.07	0.039	0.025	0.194	0.212	0.057
ENSMUSG00000000732	Icosl	1.96	1.574	1.549	1.931	1.21	1.573	1.327	1.248	1.509	2.306	2.26	2.135
ENSMUSG00000000738	Spg7	9.108	11.153	8.664	8.893	5.725	7.918	8.342	8.858	11.411	10.859	11.484	10.244
ENSMUSG00000000739	Sult5a1	1.917	1.385	2.163	2.576	1.557	2.677	1.784	1.588	0.813	2.551	2.69	2.374
ENSMUSG00000000740	Rpl13	492.256	387.225	538.074	463.092	485.156	580.17	412.968	484.5	436.997	464.505	382.242	472.369
ENSMUSG00000000743	Chmp1a	33.003	26.882	33.907	36.802	33.007	34.205	35.196	36.368	36.143	33.005	26.101	32.869
ENSMUSG00000000751	Rpa1	43.911	47.172	38.481	42.32	40.633	41.825	43.861	41.039	44.286	42.151	40.749	44.202
ENSMUSG00000000753	Serpinf1	2.645	1.839	3.527	1.215	1.174	2.349	0.842	1.156	0.508	3.93	3.448	1.584
ENSMUSG00000000759	Tubgcp3	6.471	6.395	7.845	5.388	4.944	5.402	6.228	4.863	5.631	7.773	7.772	6.461
ENSMUSG00000000766	Oprm1	0	0	0	0	0.003	0	0	0	0.002	0	0	0
ENSMUSG00000000776	Polr3d	27.481	35.997	24.307	27.959	25.176	28.051	26.357	26.709	34.633	28.248	33.363	29.961
ENSMUSG00000000782	Tcf7	14.891	31	18.052	21.288	29.466	21.263	21.518	25.962	38.343	21.39	30.281	20.874
ENSMUSG00000000787	Ddx3x	100.021	176.086	118.172	110.205	91.491	105.489	137.594	125.987	172.352	122.472	173.752	138.632
ENSMUSG00000000791	Il12rb1	0.173	0.052	0.005	0.101	0.009	0.014	0.185	0.171	0	0.012	0.016	0
ENSMUSG00000000792	Slc5a5	0.34	0.29	0.187	0.407	0.879	0.51	0.612	0.814	1.631	0.455	0.379	0.697
ENSMUSG00000000794	Kcnn3	0.068	0.167	0.151	0.102	0.021	0.104	0.06	0.089	0.069	0.211	0.315	0.121
ENSMUSG00000000804	Usp32	2.772	4.273	4.14	3.641	3.122	3.317	4.965	3.675	4.909	4.052	4.752	4.371
ENSMUSG00000000805	Car4	194.541	164.485	159.343	205.973	287.986	280.286	223.73	350.625	373.648	160.507	98.036	224.101
ENSMUSG00000000811	Txnrd3	2.681	3.658	2.912	2.853	1.85	2.357	2.621	3.578	2.628	4.101	4.921	3.545
ENSMUSG00000000817	Fasl	0.596	0.219	0.04	1.693	2.316	0.127	1.637	0.216	0.106	0.009	0.008	0
ENSMUSG00000000823	Zfp512b	2.429	3.622	3.961	2.704	2.732	3.23	4.657	2.749	5.962	4.376	6.23	4.837
ENSMUSG00000000826	Dnajc5	12.661	22.424	15.243	16.451	12.281	15.129	16.91	16.186	19.699	19.463	25.215	18.643
ENSMUSG00000000827	Tpd52l2	29.973	16.859	31.121	25.062	31.165	26.843	26.617	22.945	22.986	24.253	17.562	23.37
ENSMUSG00000000838	Fmr1	7.085	10.136	10.16	7.501	6.866	9.479	9.659	7.428	10.04	10.534	12.405	11.001
ENSMUSG00000000861	Bcl11a	0.004	0.015	0.012	0.004	0.007	0.017	0.015	0.022	0.239	0.01	0.012	0.01
ENSMUSG00000000869	Il4	0	0	0.115	0	0	0	0	0	0.039	0	0.025	0
ENSMUSG00000000876	Pxmp4	1.911	1.762	1.888	2.856	2.63	2.094	3.304	3.455	3.248	2.295	2.065	2.023
ENSMUSG00000000881	Dlg3	7.182	9.802	9.225	7.554	7.052	9.149	8.29	8.761	9.852	10.038	10.754	11.106
ENSMUSG00000000884	Gnb1l	3.236	2.18	3.237	2.655	2.279	3.093	1.698	2.136	2.066	2.575	2.186	2.154
ENSMUSG00000000889	Dbh	0	0.019	0.023	0.009	0.018	0.008	0	0	0	0.044	0.023	0
ENSMUSG00000000901	Mmp11	3.649	3.966	4.378	4.005	2.555	5.159	2.758	4.059	3.486	6.18	5.371	5.544
ENSMUSG00000000902	Smarcb1	18.844	20.904	16.219	19.115	17.161	19.633	16.936	20.376	18.629	18.442	19.01	17.561
ENSMUSG00000000903	Vpreb3	0.061	0	0	0	0	0	0	0	0.037	0	0	0.021
ENSMUSG00000000915	Hip1r	1.921	2.281	1.706	2.859	2.469	1.551	3.121	2.237	2.405	2.198	2.43	2.057
ENSMUSG00000000916	Nsun5	4.949	5.442	5.738	4.981	5.707	5.427	5.435	5.173	6.179	5.361	5.561	5.289
ENSMUSG00000000934	Top1mt	6.144	4.757	4.668	8.26	9.74	3.707	9.911	5.603	5.465	5.643	5.627	4.183
ENSMUSG00000000938	Hoxa10	9.516	7.047	1.559	5.714	9.777	8.103	18.74	18.452	1.171	1.211	1.442	2.76
ENSMUSG00000000942	Hoxa4	0.576	1.377	1.727	0.457	0.338	1.065	0.425	0.956	0.613	3.024	3.173	1.302
ENSMUSG00000000948	NA	0.628	0.435	1.988	0.47	0.663	0.952	1.801	0.334	1.181	1.231	1.658	1.391
ENSMUSG00000000957	Mmp14	13.093	20.837	12.001	10.891	4.671	16.398	12.762	16.189	20.063	24.875	30.766	25.379
ENSMUSG00000000958	Slc7a7	10.488	13.257	6.109	11.794	15.945	11.577	19.35	32.791	42.148	7.942	7.829	12.084
ENSMUSG00000000959	Oxa1l	13.634	18.643	13.147	12.775	12.66	15.365	12.35	16.608	18.763	16.402	16.821	15.754
ENSMUSG00000000976	Heatr6	2.949	5.587	4.137	3.21	2.097	3.507	3.561	3.525	4.19	5.06	7.048	5.207
ENSMUSG00000000982	Ccl3	0.068	0.13	0	0	0.032	0	0.032	0	0	0	0	0
ENSMUSG00000000983	Wfdc18	0	0	0	0	0	0	0	0	0	0	0	0
ENSMUSG00000001014	Icam4	1.648	0.275	1.879	2.277	3.325	0.383	2.029	1.165	1.268	0.688	0.293	0.458
ENSMUSG00000001016	Ilf2	53.651	32.807	54.351	42.439	48.693	48.935	44.467	35.889	34.348	48.152	37.059	46.625
ENSMUSG00000001017	Chtop	90.787	80.802	89.298	73.877	75.942	79.342	82.714	76.234	67.492	85.234	77.475	83.925
ENSMUSG00000001018	Snapin	12.868	10.204	12.423	13.517	17.825	12.294	15.352	14.215	15.915	11.778	10.17	12.571
ENSMUSG00000001020	S100a4	11.896	6.918	0.214	5.658	5.709	5.741	11.235	15.144	0.216	0.693	0.134	0.773
ENSMUSG00000001021	S100a3	0.079	0.075	0.019	0.064	0.087	0.029	0.081	0.122	0.031	0.027	0.011	0.016
ENSMUSG00000001023	S100a5	0.182	0.115	0.217	0.337	0.284	0.284	0.56	0.171	0.511	0	0.108	0.042
ENSMUSG00000001025	S100a6	64.38	24.099	6.384	43.473	76.67	31.573	101.469	81.501	3.734	7.843	3.631	8.714
ENSMUSG00000001027	Scn4a	0.052	0.174	0.047	0.024	0.017	0.102	0.021	0.105	0.179	0.089	0.122	0.092
ENSMUSG00000001029	Icam2	4.186	2.868	4.09	3.522	3.412	3.2	3.446	2.439	0.281	4.436	3.763	3.526
ENSMUSG00000001034	Mapk7	6.933	16.209	8.912	7.946	4.709	9.836	7.88	9.902	11.378	10.569	13.891	10.384
ENSMUSG00000001036	Epn2	8.419	8.458	8.394	8.941	5.815	8.173	9.128	7.829	9.777	10.969	10.713	10.75
ENSMUSG00000001039	B9d1	17.428	8.767	19.497	16.579	25.147	19.65	13.041	13.217	13.531	18.328	13.278	17.119
ENSMUSG00000001052	Sec24b	6.672	14.872	7.677	10.844	8.108	7.38	11.72	10.182	11.456	8.722	15.081	9.486
ENSMUSG00000001053	N4bp3	6.785	7.158	5.819	8.185	7.172	5.823	8.041	6.07	5.418	8.929	9.024	7.423
ENSMUSG00000001054	Rmnd5b	7.74	8.886	7.034	10.175	10.664	8.297	9.389	9.856	9.428	8.284	7.397	7.35
ENSMUSG00000001056	Nhp2	306.542	182.186	306.983	312.648	343.892	275.815	275.223	271.803	230.282	230.89	152.165	229.654
ENSMUSG00000001062	Vps9d1	1.379	1.616	1.7	1.41	1.094	1.444	1.532	0.954	1.459	1.894	1.993	1.664
ENSMUSG00000001065	Zfp276	1.399	1.515	1.965	1.283	1.17	1.664	1.633	1.128	1.69	1.744	2.286	1.609
ENSMUSG00000001076	C1ql4	1.74	1.341	1.109	0.612	0.954	1.521	1.08	0.731	0.793	1.736	2.054	2.024
ENSMUSG00000001082	Mfsd10	10.916	15.856	11.105	10.889	6.565	15.253	11.972	16.443	21.794	16.647	18.555	18.753
ENSMUSG00000001089	Luzp1	6.095	16.297	9.782	7.85	5.461	8.811	9.999	8.398	12.392	12.551	18.51	13.156
ENSMUSG00000001095	Slc13a2	0.033	0	0	0.02	0	0.025	0.03	0.01	0	0	0	0
ENSMUSG00000001098	Kctd10	29.066	34.324	21.362	34.775	28.62	29.38	36.009	36.379	29.313	30.734	33.709	33.304
ENSMUSG00000001100	Poldip2	27.429	22.071	31.936	24.951	28.152	31.849	22.964	24.048	24.436	31.236	24.696	28.301
ENSMUSG00000001103	Sebox	0	0	0	0	0	0	0	0	0	0	0	0
ENSMUSG00000001105	Ift20	35.602	18.495	35.37	28.757	35.111	36.198	34.579	24.019	20.344	24.163	16.429	25.374
ENSMUSG00000001119	Col6a1	1.646	1.48	0.871	1.537	1.187	1.032	2.366	2.238	0.586	1.462	1.664	1.055
ENSMUSG00000001120	Pcbp3	4.273	7.1	4.986	5.194	4.037	3.98	3.706	3.962	3.669	4.753	6.594	4.104
ENSMUSG00000001123	Lgals9	35.527	6.372	0.307	61.212	86.513	6.668	74.493	15.152	2.536	0.647	0.38	0.667
ENSMUSG00000001127	Araf	6.862	6.298	8.156	6.055	6.495	7.358	7.04	6.543	8.077	7.443	7.109	7.337
ENSMUSG00000001128	Cfp	1.118	1.365	1.892	0.798	0.678	1.543	1.492	0.892	1.443	1.311	1.655	1.071
ENSMUSG00000001131	Timp1	8.06	2.275	3.628	6.211	5.356	3.085	3.681	3.541	2.324	2.809	1.899	2.175
ENSMUSG00000001134	Uxt	13.884	9.388	16.536	12.837	17.77	16.491	12.35	13.835	12.67	13.134	9.829	12.73
ENSMUSG00000001138	Cnnm3	3.263	6.608	4.463	2.872	1.753	4.605	3.009	5.051	6.673	5.348	7.144	5.412
ENSMUSG00000001143	Lman2l	4.083	5.568	3.303	4.226	2.875	3.853	3.389	5.672	5.443	3.832	4.389	4.16
ENSMUSG00000001150	Mcm3ap	7.078	13.532	9.126	8.962	5.451	7.919	10.827	8.765	11.495	11.159	15.324	11.813
ENSMUSG00000001151	Pcnt	3.612	8.876	5.095	5.69	2.495	4.527	6.781	4.527	7.685	4.622	9.733	5.507
ENSMUSG00000001155	Ftcd	0.107	0.063	0.186	0.107	0.123	0.288	0.091	0.092	0.099	0.227	0.23	0.221
ENSMUSG00000001156	Mxd1	0.834	1.16	0.798	0.814	0.711	1.061	1.085	1.025	1.328	0.856	1.207	1.136
ENSMUSG00000001157	Gmcl1	5.729	5.642	6.824	4.812	4.754	6.332	4.553	4.083	4.443	6.091	6.003	6.429
ENSMUSG00000001158	Snrnp27	48.294	26.255	54.929	40.855	55.932	52.555	36.614	31.187	30.466	37.65	24.099	40.194
ENSMUSG00000001166	Oas1c	0.501	0.187	0.462	0.838	0.775	0.281	1.53	0.409	0.144	0.343	0.234	0.353
ENSMUSG00000001168	Oas1h	0	0	0	0	0	0	0	0	0	0	0	0
ENSMUSG00000001173	Ocrl	1.669	3.46	2.453	2.105	1.75	2.392	2.335	3.03	3.658	3.08	3.607	3.094
ENSMUSG00000001175	Calm1	182.219	121.396	175.02	171.707	183.893	175.256	165.014	133.137	108.366	158.445	119.289	156.52
ENSMUSG00000001211	Agpat3	6.003	9.43	6.24	7.696	8.348	6.166	7.586	11.977	13.895	6.934	7.643	7.887
ENSMUSG00000001225	Slc26a3	0	0.008	0	0	0	0	0	0.008	0.005	0.003	0.002	0
ENSMUSG00000001227	Sema6b	1.002	1.467	0.641	1.961	2.262	0.848	1.875	1.396	1.616	0.962	1.099	0.93
ENSMUSG00000001228	Uhrf1	47.151	97.617	65.318	62.58	41.285	62.046	65.887	65.043	82.666	81.739	117.664	84.899
ENSMUSG00000001229	Dpp9	11.677	29.38	15.104	16.285	11.165	15.487	16.084	18.35	22.366	16.756	27.021	18.573
ENSMUSG00000001240	Ramp2	11.587	8.477	7.026	7.706	6.751	8.826	5.714	8.082	5.819	8.824	8.375	7.556
ENSMUSG00000001247	Lsr	53.313	64.069	39.71	48.883	39.495	60.903	40.063	98.54	107.248	52.332	51.408	68.031
ENSMUSG00000001248	Gramd1a	5.199	4.103	6.54	3.455	3.074	6.029	6.507	3.512	6.268	6.902	8.909	7.4
ENSMUSG00000001249	Hpn	2.442	3.697	3.562	4.064	4.806	3.614	4.965	8.171	10.4	4.678	3.369	5.206
ENSMUSG00000001260	Gabrg1	1.379	0.808	0.471	0.386	0.997	1.465	0.517	0.231	0.044	0.296	0.3	1.278
ENSMUSG00000001270	Ckb	43.475	24.82	18.475	61.595	129.88	22.34	66.181	33.825	40.809	25	22.961	16.632
ENSMUSG00000001280	Sp1	7.06	12.444	10.095	9.146	7.716	7.601	11.636	9.065	13.004	11.833	16.381	11.122
ENSMUSG00000001281	Itgb7	0.363	0.191	0.165	0.23	0.349	0.112	0.485	0.376	0.276	0.147	0.131	0.118
ENSMUSG00000001285	Myg1	26.439	19.55	25.899	25.424	23.7	27.253	20.584	23.27	21.572	23.968	19.127	22.607
ENSMUSG00000001288	Rarg	8.333	23.737	12.29	11.867	4.898	16.569	8.986	17.123	16.017	13.23	15.154	15.347
ENSMUSG00000001289	Pfdn5	151.674	58.017	183.362	136.504	234.312	146.608	133.546	93.387	65.953	113.752	60.918	100.73
ENSMUSG00000001300	Efnb2	12.071	16.599	19.122	12.457	4.428	14.105	7.167	7.858	11.653	24.958	29.484	19.81
ENSMUSG00000001305	Rrp15	40.089	32.63	28.256	34.333	44.249	34.66	38.474	33.017	27.456	28.15	24.589	28.19
ENSMUSG00000001313	Rnd2	18.035	11.504	13.737	20.719	26.019	14.99	22.034	19.518	17.633	14.9	10.37	13.659
ENSMUSG00000001323	Srr	1.294	1.203	0.902	1.529	1.414	0.843	1.768	1.288	0.967	1.353	1.243	1.14
ENSMUSG00000001333	Sync	0.119	0.078	0.049	0.102	0.154	0.093	0.195	0.129	0.011	0.165	0.087	0.195
ENSMUSG00000001334	Fndc5	0.844	1.571	1.392	1.539	0.763	1.739	0.911	1.609	1.625	3.002	3.158	1.744
ENSMUSG00000001348	Acp5	8.262	3.667	14.63	16.263	27.573	5.479	19.811	9.738	16.704	9.411	4.948	7.837
ENSMUSG00000001349	Cnn1	5.879	4.402	6.902	4.073	2.899	5.301	5.174	3.942	1.657	11.005	8.708	8.072
ENSMUSG00000001366	Fbxo9	6.413	5.457	6.819	5.919	7.735	7.076	7.467	5.51	6.043	6.226	5.292	5.91
ENSMUSG00000001376	Vps50	4.523	4.415	4.472	4.037	4.205	4.541	4.779	4.153	4.48	4.609	4.397	4.941
ENSMUSG00000001380	Hars	70.152	83.601	63.737	84.015	72.994	77.274	75.389	84.26	69.33	67.478	67.091	73.974
ENSMUSG00000001383	Zmat2	81.262	70.561	72.611	66.236	73.049	79.245	62.584	61.957	70.425	72.386	58.36	74.945
ENSMUSG00000001403	Ube2c	56.687	72.983	66.051	52.601	48.354	76.56	46.123	71.528	88.575	80.776	79.948	78.74
ENSMUSG00000001415	Smg5	11.175	16.488	16.017	13.339	10.045	13.979	14.849	13.131	20.411	17.038	18.931	17.101
ENSMUSG00000001416	Cct3	199.803	132.143	165.731	194.43	202.558	159.047	185.373	160.018	120.196	151.906	113.371	146.221
ENSMUSG00000001418	Glmp	7.88	9.455	5.698	8.929	8.901	8.349	8.344	16.054	18.216	7.926	7.578	7.898
ENSMUSG00000001419	Mef2d	5.957	6.354	3.765	7.701	8.77	4.236	9.349	7.393	7.061	4.18	6.724	4.002
ENSMUSG00000001420	Tmem79	1.972	2.406	2.32	3.596	4.471	1.994	2.76	3.619	4.193	2.437	1.892	2.715
ENSMUSG00000001424	Snd1	21.517	31.075	17.199	28.385	20.174	15.745	23.961	29.711	27.915	22.726	30.238	24.19
ENSMUSG00000001435	Col18a1	39.741	66.649	38.339	39.937	11.048	36.479	31.416	44.221	46.261	66.183	85.812	61.318
ENSMUSG00000001436	Slc19a1	5.199	5.751	6.294	5.451	5.501	5.917	4.505	6.094	7.926	6.635	6.34	6.067
ENSMUSG00000001440	Kpnb1	112.292	240.004	130.633	164.015	124.185	129.851	164.566	171.839	173.741	152.37	218.537	164.584
ENSMUSG00000001441	Npepps	13.548	23.693	15.038	17.957	12.136	18.519	17.596	19.706	21.214	20.85	29.043	20.671
ENSMUSG00000001444	Tbx21	0.074	0.03	0.031	0.029	0.03	0.066	0.019	0.039	0.019	0.014	0.025	0.029
ENSMUSG00000001445	Mrpl10	53.169	36.006	50.891	52.575	56.87	51.975	52.548	45.078	45.692	51.823	38.376	48.619
ENSMUSG00000001467	Cyp51	18.776	14.635	20.885	14.435	11.6	18.473	13.052	15.336	9.183	23.309	22.19	17.689
ENSMUSG00000001472	Tcf25	42.204	48.254	39.756	47.243	39.578	39.142	43.465	40.56	44.737	46.075	48.895	43.772
ENSMUSG00000001473	Tubb6	62.012	56.69	32.711	99.037	87.879	50.654	87.063	72.792	40.346	63.944	61.943	58.48
ENSMUSG00000001482	Def8	11.642	15.815	11.776	14.914	12.363	12.822	11.45	15.555	16.001	14.35	13.825	14.111
ENSMUSG00000001493	Meox1	22.274	23.483	30.078	4.22	9.023	16.518	1.75	7.079	6.393	29.93	30.555	20.009
ENSMUSG00000001494	Sost	3.033	1.618	2.377	0.917	0.724	1.732	0.727	0.844	0.29	3.696	3.272	1.782
ENSMUSG00000001496	Nkx2-1	0.018	0.018	0.16	0	0.017	0.007	0	0	0.055	0.107	0.038	0.006
ENSMUSG00000001497	Pax9	0.379	1.125	0.405	0.062	0.126	1.173	0.177	1.278	0.979	0.693	0.877	1.01
ENSMUSG00000001504	Irx2	5.144	8.7	5.842	7.499	7.903	6.298	7.68	1.804	1.416	6.656	8.152	6.5
ENSMUSG00000001506	Col1a1	11.988	16.59	16.225	39.371	11.827	20.395	20.412	21.026	4.163	36.498	34.074	19.556
ENSMUSG00000001507	Itga3	9.104	15.706	10.561	12.531	5.251	11.605	7.293	14.671	8.229	14.138	14.806	13.43
ENSMUSG00000001508	Sgca	0.136	0.043	0.189	0.056	0.057	0.118	0	0.071	0	0.282	0.261	0.125
ENSMUSG00000001510	Dlx3	1.529	3.119	1.74	5.312	2.887	1.827	7.393	0.895	1.704	1.662	2.497	1.696
ENSMUSG00000001517	Foxm1	7.012	17.38	11.638	9.42	5.714	9.896	9.526	9.735	14.182	13.022	19.845	11.53
ENSMUSG00000001518	Itfg2	3.935	4.21	4.441	4.184	2.871	3.864	3.589	4.168	4.157	4.414	4.12	4.156
ENSMUSG00000001520	Nrip2	0.133	0.046	0.029	0.013	0.052	0.038	0.09	0.248	0	0.036	0.033	0
ENSMUSG00000001521	Tulp3	4.95	7.192	4.816	4.822	3.307	5.703	4.587	6.322	7.155	5.817	7.483	5.933
ENSMUSG00000001524	Gtf2h4	9.891	12.262	10.532	11.118	10.7	12.108	9.354	12.673	13.202	11.896	11.148	10.623
ENSMUSG00000001525	Tubb5	649.266	875.344	618.783	737.017	532.358	698.895	554.402	781.761	738.806	783.352	849.787	768.263
ENSMUSG00000001542	Ell2	18.151	2.687	12.534	9.62	9.909	2.758	13.457	4.446	5.992	7.271	4.704	5.33
ENSMUSG00000001552	Jup	11.935	11.764	4.962	25.742	30.257	6.935	28.606	17.024	15.45	7.708	10.364	8.696
ENSMUSG00000001555	Fkbp10	19.722	16.11	10.716	19.321	6.649	16.175	10.229	15.309	11.301	18.04	18.844	15.952
ENSMUSG00000001558	Klhl10	0.158	0.242	0.08	0.112	0.284	0.36	0.157	0.227	0.139	0.172	0.246	0.084
ENSMUSG00000001566	Mnx1	2.307	3.292	2.773	1.814	1.024	2.908	1.539	4.313	1.989	2.495	1.728	2.471
ENSMUSG00000001569	Nom1	4.935	7.048	5.279	5.313	5.301	5.167	6.357	5.924	7.158	6.203	7.298	6.487
ENSMUSG00000001576	Ergic1	18.363	24.405	21.121	16.126	10.553	21.855	11.525	20.461	23.718	26.669	28.638	25.39
ENSMUSG00000001583	Tnk1	1.544	2.18	1.705	2.372	2.497	1.935	2.211	3.336	4.222	1.838	1.791	1.767
ENSMUSG00000001588	Acap1	0.226	0.21	0.077	0.164	0.236	0.31	0.268	0.242	0.275	0.218	0.323	0.155
ENSMUSG00000001604	Tcea3	4.064	5.504	5.351	3.887	3.257	4.834	3.217	5.615	9.893	4.804	3.055	4.435
ENSMUSG00000001622	Csn3	0.391	0.583	0.512	0.234	0.23	0.684	0.163	0.166	0.057	0.605	0.312	0.735
ENSMUSG00000001627	Ifrd1	12.974	8.808	15.607	10.344	12.974	14.467	11.759	6.605	11.628	12.886	10.209	11.618
ENSMUSG00000001630	Stk38l	3.658	4.717	5.035	3.032	2.432	3.846	3.458	3.121	3.629	5.541	5.639	5.256
ENSMUSG00000001632	Brpf1	4.223	6.798	5.357	4.939	4.329	5.154	7.982	4.787	7.893	5.247	7.673	5.961
ENSMUSG00000001642	Akr1b3	24.912	21.247	22.177	24.111	19.998	24.33	21.618	21.704	17.927	22.474	18.941	24.459
ENSMUSG00000001655	Hoxc13	0.011	0.01	0.006	0.049	0	0.017	0	0.05	0.141	0	0.006	0.029
ENSMUSG00000001656	Hoxc11	0.143	0.346	0.116	0.313	0.085	0.728	0.144	0.377	0.078	0.117	0.154	0.214
ENSMUSG00000001657	Hoxc8	7.961	13.491	19.571	9.574	5.021	12.605	4.608	3.444	1.113	18.809	14.629	11.924
ENSMUSG00000001661	Hoxc6	2.591	2.744	8.469	2.775	1.67	4.042	2.373	1.163	0.222	6.244	5.692	3.215
ENSMUSG00000001663	Gstt1	3.054	2.758	3.705	3.339	3.498	4.255	2.773	2.878	2.908	3.199	1.961	3.154
ENSMUSG00000001665	Gstt3	1.467	1.709	1.363	2.09	2.296	1.564	2.064	3.114	3.353	1.271	0.862	1.477
ENSMUSG00000001666	Ddt	99.269	74.686	102.069	96.619	133.714	128.068	96.346	121.882	126.52	83.302	64.238	98.952
ENSMUSG00000001670	Tat	0	0	0	0	0	0	0	0.01	0.138	0	0	0.023
ENSMUSG00000001672	Marveld3	0.375	0.387	0.476	0.592	0.844	0.442	0.929	1.115	1.646	0.765	0.494	0.676
ENSMUSG00000001674	Ddx18	79.588	82.147	70.134	78.035	72.433	80.917	79.939	75.967	78.953	77.264	79.075	81.258
ENSMUSG00000001687	Ubl3	5.772	4.213	5.954	5.19	5.885	4.916	5.552	4.46	4.489	5.539	5.101	4.687
ENSMUSG00000001700	Gramd3	9.45	7.237	6.808	8.758	10.343	8.045	8.244	7.299	8.093	6.963	6.61	6.714
ENSMUSG00000001707	Eef1e1	127.169	68.049	114.657	115.807	164.345	116.194	122.161	93.079	85.5	89.625	63.318	92.394
ENSMUSG00000001729	Akt1	52.867	41.966	38.823	81.509	86.076	36.4	85.001	44.542	29.929	46.255	47.261	39.775
ENSMUSG00000001739	Cldn15	0.136	0.047	0.044	0.206	0.139	0.106	0.182	0.139	0.089	0.063	0.029	0.042
ENSMUSG00000001741	Il16	0.057	0.121	0.09	0.077	0.094	0.052	0.093	0.056	0	0.101	0.157	0.071
ENSMUSG00000001750	Tcirg1	1.572	1.395	1.312	2.087	2.556	2.054	2.427	2.242	3.803	1.237	1.565	1.659
ENSMUSG00000001751	Naglu	2.111	1.82	1.659	1.718	0.968	1.154	1.293	1.876	1.085	1.643	1.621	0.747
ENSMUSG00000001755	Coasy	8.047	8.229	8.493	8.398	7.568	8.073	8.132	9.649	8.612	9.154	9.605	8.253
ENSMUSG00000001761	Smo	30.964	43.874	35.329	26.185	12.095	30.222	18.957	30.153	32.976	39.3	41.293	35.458
ENSMUSG00000001763	Tspan33	1.226	1.152	2.992	1.773	2.327	1.031	2.712	1.423	2.748	1.395	1.349	1.414
ENSMUSG00000001767	Crnkl1	25.05	23.213	23.43	21.679	18.789	23.206	23.903	23.302	20.753	23.724	22.635	25.669
ENSMUSG00000001768	Rin2	3.098	4.841	4.119	2.777	2.352	3.995	3.453	5.128	5.927	4.939	4.881	4.861
ENSMUSG00000001773	Folh1	0.098	0.009	0.182	0.045	0.009	0.1	0.018	0.009	0.006	0.063	0.082	0.122
ENSMUSG00000001774	Chordc1	81.05	75.053	67.372	73.615	87.28	70.256	81.321	67.395	55.694	58.911	53.853	68.29
ENSMUSG00000001783	Rtcb	116.143	105.734	88.411	113.053	103.522	93.102	106.606	114.296	89.145	104.686	98.245	102.873
ENSMUSG00000001785	Pwp1	51.943	43.72	43.469	47.257	50.703	43.392	42.49	41.35	39.905	40.604	43.131	43.535
ENSMUSG00000001786	Fbxo7	1.994	1.856	2.298	1.895	1.686	1.965	1.837	2.071	2.162	2.294	2.003	2.336
ENSMUSG00000001794	Capns1	61.226	51.198	34.077	78.382	83.695	53.642	74.938	68.679	39.782	43.2	41.158	41.955
ENSMUSG00000001802	Lrp3	5.957	10.692	8.708	4.751	2.186	7.199	3.127	4.966	5.535	8.981	11.462	6.962
ENSMUSG00000001804	Dsg4	0	0	0	0	0	0	0.007	0	0	0.005	0	0
ENSMUSG00000001815	Evx2	0	0.03	0.034	0	0	0	0	0	0	0.008	0.03	0.004
ENSMUSG00000001819	Hoxd13	0.538	1.075	0.624	0.714	0.306	1.062	0.419	0.356	0.222	0.38	0.534	0.531
ENSMUSG00000001823	Hoxd12	0	0	0	0	0	0	0	0	0	0.007	0	0
ENSMUSG00000001827	Folr1	15.784	15.905	17.757	22.276	38.423	21.006	27.574	37.359	48.421	15.55	11.03	21.05
ENSMUSG00000001829	Clpb	5.804	5.746	5.025	5.212	3.945	4.732	4.485	6.067	7.488	6.693	6.516	7.284
ENSMUSG00000001833	Septin7	170.457	97.189	151.037	158.757	198.458	154.637	184.431	116.273	94.259	149.379	111.399	162.735
ENSMUSG00000001844	Zdhhc4	4.98	5.791	6.662	5.387	5.119	7.381	5.081	6.957	8.164	7.534	6.584	7.172
ENSMUSG00000001847	Rac1	70.613	85.92	58.974	78.811	72.627	83.805	75.823	89.52	77.857	72.496	81.964	74.077
ENSMUSG00000001855	Nup214	3.105	9.55	5.013	7.204	4.65	4.513	7.375	7.412	8.388	4.976	10.246	5.318
ENSMUSG00000001864	Aif1l	31.359	22.953	30.181	26.086	19.761	25.739	25.533	31.215	21.051	28.37	23.291	26.227
ENSMUSG00000001865	Cpa3	0	0	0	0	0	0.027	0.048	0.016	0	0	0	0
ENSMUSG00000001870	Ltbp1	1.879	4.697	3.141	2.133	0.678	2.021	1.416	1.775	1.561	4.322	6.217	2.969
ENSMUSG00000001891	Ugp2	37.492	21.233	25.026	43.28	59.138	29.012	44.471	25.119	15.34	25.414	20.549	24.3
ENSMUSG00000001901	Kcnh6	0.037	0	0.018	0.041	0.007	0.006	0.034	0.069	0.067	0.028	0	0.025
ENSMUSG00000001909	Trmt1	9.786	12.153	10.496	10.545	10.781	11.818	11.088	11.976	14.42	10.222	11.484	10.804
ENSMUSG00000001910	Nacc1	27.46	73.864	36.425	32.139	16.597	42.422	30.98	53.019	72.234	44.643	66.209	49.44
ENSMUSG00000001911	Nfix	0.478	0.322	0.051	0.205	0.534	0.189	1.232	0.819	0.109	0.034	0.062	0.054
ENSMUSG00000001918	Slc1a5	7.595	5.665	5.074	6.067	4.6	9.039	6.916	7.512	7.578	10.963	12.378	9.359
ENSMUSG00000001924	Uba1	103.652	141.144	90.109	118.193	85.199	95.018	118.617	126.756	125.054	111.165	134.11	116.594
ENSMUSG00000001930	Vwf	0.31	0.574	0.307	0.247	0.092	0.36	0.292	0.739	0.396	0.429	0.773	0.345
ENSMUSG00000001942	Siae	3.742	2.782	2.487	3.9	4.135	2.507	3.047	4.458	4.943	2.676	2.378	3.365
ENSMUSG00000001943	Vsig2	1.613	0.533	0.521	0.457	0.608	0.472	0.993	1.113	0.31	0.331	0.347	0.278
ENSMUSG00000001946	Esam	8.074	5.132	4.468	11.729	13.81	6.026	10.894	5.476	1.945	6.191	6.261	5.458
ENSMUSG00000001948	Spa17	3.957	4.126	3.064	3.138	3.451	3.917	2.706	5.634	8.85	3.278	3.172	3.589
ENSMUSG00000001962	Fam50a	30.043	25.603	20.171	25.092	26.327	23.68	25.407	27.445	26.162	21.903	21.587	23.436
ENSMUSG00000001964	Emd	39.09	32.934	37.809	38.322	36.214	42.726	32.128	35.089	32.145	35.234	31.171	36.341
ENSMUSG00000001983	Taco1	15.089	12.623	15.119	16.865	16.716	12.788	17.647	14.939	13.546	14.37	11.863	13.768
ENSMUSG00000001985	Grik3	0.336	1.82	0.467	0.49	0.082	0.444	0.48	1.084	3.753	1.195	2.556	2.158
ENSMUSG00000001986	Gria3	0.553	0.625	0.774	0.412	0.209	0.533	0.319	0.257	0.545	0.915	1.028	0.624
ENSMUSG00000001988	Npas1	0.138	0.382	0.172	0.012	0.023	0.117	0.069	0.106	0.234	0.073	0.314	0.233
ENSMUSG00000001995	Sipa1l2	4.399	8.342	4.875	9.512	6.363	5.371	9.917	6.064	5.345	7.429	10.148	8.096
ENSMUSG00000001998	Ap4e1	1.336	1.759	1.905	1.325	1.072	1.077	1.957	1.182	1.616	1.952	2.304	1.932
ENSMUSG00000001999	Blvra	4.534	1.835	3.235	5.543	10.274	2.909	6.919	3.616	2.738	2.695	1.487	2.428
ENSMUSG00000002006	Pdzd4	5.983	9.536	5.602	5.251	2.433	7.267	4.934	7.68	13.764	5.919	8.422	10.438
ENSMUSG00000002007	Srpk3	0.113	0.036	0.174	0.07	0	0.066	0.061	0.079	0.017	0.218	0.275	0.117
ENSMUSG00000002010	Idh3g	35.486	32.122	31.846	31.132	33.829	32.102	30.478	38.411	36.903	35.636	31.694	33.023
ENSMUSG00000002012	Pnck	0.306	0.316	0.484	0.345	0.311	0.301	0.283	0.361	0.256	0.47	0.261	0.339
ENSMUSG00000002014	Ssr4	30.721	12.944	27.778	31.398	37.432	28.542	28.114	27.963	23.156	21.604	12.635	22.217
ENSMUSG00000002015	Bcap31	169.405	96.092	131.733	144.601	165.178	132.953	138.755	144.742	107.179	122.062	82.379	122.845
ENSMUSG00000002017	Fam98a	28.582	29.318	24.935	31.21	26.856	26.163	30.092	25.513	26.975	26.804	25.499	28.798
ENSMUSG00000002020	Ltbp2	0.029	0.03	0.025	0.068	0.057	0.032	0.074	0.021	0.013	0.047	0.017	0.037
ENSMUSG00000002028	Kmt2a	0.78	3.516	2.328	1.383	0.735	1.75	1.907	1.15	2.404	1.73	4.618	2.073
ENSMUSG00000002031	Ift46	7.946	6.991	8.016	6.214	5.997	7.444	6.367	7.585	8.115	8.506	7.09	7.988
ENSMUSG00000002032	Tmem25	0.054	0.18	0.162	0.075	0.059	0.106	0.108	0.135	0.19	0.168	0.091	0.087
ENSMUSG00000002033	Cd3g	0.049	0	0	0	0.069	0	0.045	0.023	0.044	0	0	0
ENSMUSG00000002043	Trappc6a	12.78	9.922	18.287	12.286	13.719	14.36	11.472	12.162	12.071	15.538	11.438	11.95
ENSMUSG00000002052	Supt6	11.887	28.077	14.028	17.612	11.306	12.763	21.291	19.387	23.451	15.975	27.284	17.196
ENSMUSG00000002055	Spag5	11.024	13.489	14.724	9.703	6.844	10.844	11.447	10.03	13.823	17.501	18.239	16.437
ENSMUSG00000002057	Foxn1	0.008	0.008	0	0.008	0.053	0.013	0.008	0.008	0.005	0.021	0.019	0.011
ENSMUSG00000002058	Unc119	14.115	10.778	18.246	13.16	12.869	12.987	11.443	9.273	9.513	16.457	14.003	13.765
ENSMUSG00000002059	Rab34	23.831	24.384	29.403	17.613	15.82	28.555	13.075	23.671	19.852	31.968	26.482	24.768
ENSMUSG00000002064	Sdf2	59.908	24.527	45.039	47.79	58.224	46.046	42.079	36.616	32.594	37.085	21.648	37.157
ENSMUSG00000002068	Ccne1	52.994	46.664	51.283	49.779	52.256	53.463	51.916	50.417	57.669	50.418	45.921	57.929
ENSMUSG00000002076	Hsf2bp	0.432	0.252	0.289	0.515	0.635	0.289	0.66	0.959	0.97	0.975	0.604	0.923
ENSMUSG00000002083	Bbc3	3.29	3.117	4.767	2.747	2.295	2.973	3.376	3.23	3.013	4.894	5.263	4.108
ENSMUSG00000002100	Mybpc3	4.95	6.655	7.934	2.06	0.677	4.204	3.996	1.723	0.004	13.079	18.126	4.886
ENSMUSG00000002102	Psmc3	185.474	129.59	151.13	173.735	186.096	167.476	158.514	147.902	126.504	138.209	107.445	144.852
ENSMUSG00000002103	Acp2	6.592	6.497	7.045	5.022	4.042	7.258	4.225	6.097	7.07	8.129	7.844	7.744
ENSMUSG00000002104	Rapsn	0.204	0.18	0.408	0.135	0.204	0.068	0.054	0.027	0.14	0.458	0.528	0.27
ENSMUSG00000002105	Slc39a13	1.976	1.229	1.262	1.946	1.244	1.361	1.367	1.554	1.188	1.43	1.379	1.186
ENSMUSG00000002107	Celf2	0.393	0.752	0.667	0.418	0.202	0.499	0.462	0.454	0.421	0.772	1.435	0.563
ENSMUSG00000002108	Nr1h3	1.71	1.626	1.592	1.652	2.076	1.585	2.773	2.423	2.03	1.247	1.241	1.622
ENSMUSG00000002109	Ddb2	1.15	0.93	2.121	1.181	1.47	1.741	1.903	1.311	2.119	2.218	1.849	1.656
ENSMUSG00000002111	Spi1	0.146	0.231	0.162	0.216	0.346	0.129	0.413	0.738	0.164	0.131	0.185	0.167
ENSMUSG00000002129	Sf3a1	27.811	53.5	29.184	34.442	24.325	29.935	32.467	40.853	42.635	36.242	49.766	37.16
ENSMUSG00000002147	Stat6	5.104	6.685	3.929	5.817	7.691	4.714	6.958	8.159	6.522	5.231	5.528	4.617
ENSMUSG00000002190	Clgn	0.964	0.929	1.146	0.875	0.439	1.255	1.251	0.812	0.388	1.847	1.641	1.726
ENSMUSG00000002204	Napsa	0.692	0.416	0.406	0.417	0.239	0.417	0.561	0.455	0.044	0.227	0.203	0.318
ENSMUSG00000002205	Vrk3	7.058	7.873	7.597	7.537	6.054	6.969	7.01	7.565	8.85	8.042	7.75	7.644
ENSMUSG00000002210	Smg9	3.725	6.056	3.954	4.561	4.132	3.954	4.853	4.712	6.993	5.523	6.485	4.861
ENSMUSG00000002221	Paxip1	6.134	8.134	7.548	5.706	4.342	6.603	6.461	4.896	8.677	8.382	10.263	8.262
ENSMUSG00000002222	Rmnd5a	7.2	18.067	12.042	8.854	6.643	12.021	10.869	12.821	16.27	13.957	20.151	15.35
ENSMUSG00000002227	Mov10	2.988	4.292	2.586	6.192	4.884	3.005	4.327	7.199	9.639	2.982	3.864	3.795
ENSMUSG00000002228	Ppm1j	0.766	0.811	0.828	0.951	1.554	1.262	1.161	0.704	0.608	0.966	0.981	0.975
ENSMUSG00000002233	Rhoc	62.511	34.418	32.767	65.02	74.867	47.525	68.221	59.945	33.509	35.047	24.486	37.703
ENSMUSG00000002240	Prr27	0	0	0	0	0	0	0	0	0	0	0	0
ENSMUSG00000002249	Tead3	2.945	3.952	3.396	5.027	6.622	4.091	7.063	3.715	3.676	3.748	3.915	3.427
ENSMUSG00000002250	Ppard	12.567	6.78	2.469	26.379	41.944	4.181	32.969	6.175	4.076	2.617	4.102	2.826
ENSMUSG00000002257	Def6	0.8	0.83	0.551	0.818	0.777	0.486	1.707	1.032	0.905	0.701	0.829	0.644
ENSMUSG00000002265	Peg3	16.284	52.69	31.104	33.057	15.888	32.838	33.644	35.323	48.107	40.619	58.752	47.239
ENSMUSG00000002266	Zim1	1.202	2.046	3.01	2.06	1.044	2.55	1.548	0.554	0.584	2.626	2.921	1.71
ENSMUSG00000002274	Metrn	41.591	40.799	63.767	40.256	25.884	56.103	18.167	31.197	33.699	53.979	40.147	39.772
ENSMUSG00000002279	Lmf1	1.353	1.346	1.111	1.333	0.912	1.114	0.854	1.632	1.388	1.403	1.311	1.152
ENSMUSG00000002280	Ciao3	7.88	5.228	7.174	7.163	8.215	5.969	7.752	6.678	6.643	6.371	4.68	5.967
ENSMUSG00000002289	Angptl4	1.987	1.313	2.646	2.603	2.537	1.325	2.387	1.839	1.904	2.929	1.862	1.554
ENSMUSG00000002297	Dbf4	12.829	12.224	15.748	13.534	12.547	14.121	13.529	11.887	14.964	16.675	15.222	16.208
ENSMUSG00000002307	Daxx	14.583	21.562	14.611	17.845	14.311	14.796	18.923	20.454	21.744	17.899	20.557	18.267
ENSMUSG00000002308	Cd320	27.42	17.145	24.352	27.464	25.074	28.317	21.512	26.813	21.039	22.729	16.152	22.15
ENSMUSG00000002319	Ipo4	19.459	36.919	20.052	26.711	20.205	21.627	25.201	30.125	29.529	23.15	32.19	24.542
ENSMUSG00000002320	Tm9sf1	15.851	14.359	11.798	16.018	11.696	12.304	13.579	17.336	18.331	15.141	14.407	14.495
ENSMUSG00000002324	Rec8	1.317	2.314	1.713	1.406	1.659	1.667	1.965	4.649	4.696	4.11	3.829	5.287
ENSMUSG00000002325	Irf9	1.757	1.584	1.44	1.696	2.044	1.477	2.423	1.656	1.638	1.149	1.565	1.334
ENSMUSG00000002326	Gmpr2	42.935	23.031	33.853	34.862	44.552	29.416	37.157	24.71	19.269	28.775	20.78	27.582
ENSMUSG00000002329	Mdp1	28.183	15.988	31.594	22.431	29.765	28.149	19.056	16.94	18.748	22.712	18.15	22.641
ENSMUSG00000002332	Dhrs1	11.978	10.057	8.93	12.676	13.351	11.089	9.114	11.313	10.344	9.613	9.066	8.75
ENSMUSG00000002341	Ncan	0.197	0.575	0.276	0.257	0.051	0.233	0.081	0.12	0.28	0.33	0.581	0.336
ENSMUSG00000002342	Tmem161a	6.759	6.919	7.647	6.324	5.306	7.025	4.858	5.204	8.279	8.132	8.258	8.162
ENSMUSG00000002343	Armc6	8.559	8.089	7.043	10.859	10.965	7.051	9.924	9.12	8.332	6.749	5.766	6.424
ENSMUSG00000002345	Borcs8	7.646	6.573	7.087	6.873	7.034	7.267	7	7.541	6.255	7.116	6.328	6.067
ENSMUSG00000002346	Slc25a42	0.258	0.395	0.318	0.243	0.319	0.351	0.436	0.365	0.886	0.177	0.255	0.343
ENSMUSG00000002365	Snx9	21.475	21.101	14.958	33.759	42.301	13.28	40.54	23.12	23.461	16.535	18.472	15.923
ENSMUSG00000002372	Ranbp3	46.325	56.253	49.353	48.67	38.976	48.373	44.325	51.6	61.275	56.444	57.256	56.41
ENSMUSG00000002379	Ndufa11	25.99	15.248	33.265	22.598	30.339	33.914	21.191	19.997	19.759	26.01	15.815	23.617
ENSMUSG00000002384	Bmp8b	0.554	0.174	0.23	0.745	2.42	0.184	1.136	0.386	0.276	0.465	0.499	0.167
ENSMUSG00000002393	Nr2f6	20.407	27.238	29.365	24.695	18.303	22.467	20.989	20.985	23.97	31.018	31.88	24.014
ENSMUSG00000002395	Use1	29.834	20.241	30.306	27.45	32.273	31.99	27.751	32.351	25.941	23.116	16.404	22.235
ENSMUSG00000002396	Ocel1	0.305	0.21	0.129	0.218	0.251	0.138	0.499	0.565	0.455	0.378	0.258	0.337
ENSMUSG00000002409	Dyrk1b	2.023	3.165	2.646	1.695	1.328	2.223	1.923	2.479	3.297	3.578	5.311	3.415
ENSMUSG00000002413	Braf	2.394	5.26	3.002	3.71	3.702	3.954	5.458	3.167	4.523	3.101	5.325	4.328
ENSMUSG00000002416	Ndufb2	9.773	5.207	11.71	9.238	14.698	11.61	8.724	8.18	7.951	7.35	5.02	7.738
ENSMUSG00000002428	Hltf	6.564	5.504	5.756	5.563	5.2	5.023	6.14	5.654	5.945	5.832	5.838	6.177
ENSMUSG00000002455	Prpf6	23.764	36.745	20.802	26.852	19.447	23.121	26.47	29.692	29.067	26.366	32.604	26.748
ENSMUSG00000002458	Rgs19	14.237	15.567	15.092	10.666	8.85	17.117	11.313	12.129	12.93	16.781	15.421	14.495
ENSMUSG00000002459	Rgs20	0.235	0.153	0.196	0.069	0.069	0.135	0.046	0.139	0.071	0.119	0.188	0.175
ENSMUSG00000002475	Abhd3	0.548	0.267	0.239	0.793	1.037	0.469	1.024	0.864	1.429	0.241	0.207	0.524
ENSMUSG00000002477	Snrpd1	401.23	240.178	433.58	326.967	489.594	449.406	325.628	279.601	280.489	331.394	231.671	341.132
ENSMUSG00000002486	Tchp	1.326	1.912	1.713	0.959	0.786	1.537	1.293	1.159	1.664	1.732	2.155	1.486
ENSMUSG00000002489	Tiam1	2.386	5.84	2.785	3.586	3.827	2.667	5.076	3.076	3.898	3.34	6.609	3.229
ENSMUSG00000002496	Tsc2	5.938	14.794	9.135	9.08	5.98	8.055	9.455	10.459	12.457	9.924	16.331	10.227
ENSMUSG00000002500	Rpl3l	0.112	0	0	0.015	0.075	0.012	0.029	0.015	0.019	0.082	0	0.033
ENSMUSG00000002504	Slc9a3r2	4.321	5.337	4.074	3.843	5.811	3.515	4.677	5.834	4.251	3.301	3.064	3.191
ENSMUSG00000002524	Puf60	142.338	112.471	131.886	124.225	126.249	118.459	116.69	109.498	108.885	141.862	119.207	124.971
ENSMUSG00000002546	Golga2	7.722	7.173	5.562	8.402	5.483	5.635	7.981	5.097	6.088	6.329	7.638	5.926
ENSMUSG00000002550	Uck1	17.821	15.746	18.26	17.451	16.433	17.859	14.795	16.324	17.967	16.967	14.129	15.083
ENSMUSG00000002565	Scin	14.424	2.802	0.12	27.237	51.003	1.704	38.138	5.718	0.982	0.124	0.13	0.217
ENSMUSG00000002578	Ikzf4	0.293	0.74	0.689	0.624	0.303	0.815	0.537	0.475	0.444	0.945	1.026	0.762
ENSMUSG00000002580	Mien1	72.051	37.458	62.661	70.937	105.056	64.018	74.872	66.006	57.288	44.5	26.727	47.38
ENSMUSG00000002588	Pon1	0.054	0.052	0.14	0.101	0.144	0.205	0.025	0.017	0.054	0.14	0.108	0.093
ENSMUSG00000002602	Axl	1.818	1.779	2.206	2.462	0.843	1.596	1.472	1.874	0.529	3.426	2.698	1.714
ENSMUSG00000002603	Tgfb1	3.109	6.084	2.289	3.947	2.315	5.073	4.317	8.132	3.263	3.377	4.882	4.217
ENSMUSG00000002608	Ccdc97	7.401	12.681	8	9.924	9.068	8.061	10.959	10.278	10.8	8.615	11.711	8.77
ENSMUSG00000002617	Zfp40	1.369	1.463	2.048	0.905	1.313	1.601	1.437	0.915	1.382	1.655	1.546	1.675
ENSMUSG00000002625	Akap8l	10.158	10.841	12.014	9.086	7.065	9.341	12.835	7.222	9.826	11.804	11.992	11.299
ENSMUSG00000002633	Shh	4.006	6.955	5.74	2.185	0.913	6.176	0.697	7.62	10.001	6.726	4.622	3.918
ENSMUSG00000002635	Pdcd2l	26.927	14.812	22.626	24.939	33.38	25.039	23.524	24.266	21.615	21.101	15.197	19.959
ENSMUSG00000002658	Gtf2f1	62.784	67.045	48.949	54.705	57.857	52.096	66.318	52.768	57.455	52.17	50.321	53.767
ENSMUSG00000002660	Clpp	66.811	39.05	61.17	62.2	71.152	64.656	52.616	51.577	54.88	50.095	36.199	49.495
ENSMUSG00000002661	Alkbh7	13.63	6.519	13.663	14.804	16.058	13.531	9.718	11.675	16.583	7.257	6.068	7.595
ENSMUSG00000002664	Pspn	0.111	0	0.033	0	0	0.173	0	0	0.066	0.036	0.066	0.038
ENSMUSG00000002668	Dennd1c	0.312	0.396	0.403	0.366	0.302	0.422	0.298	0.887	1.338	0.415	0.446	0.38
ENSMUSG00000002679	Med6	50.874	28.127	49.457	38.249	61.231	45.37	50.18	28.659	27.636	40.412	26.97	35.623
ENSMUSG00000002688	Prkd1	6.065	10.43	6.375	5.074	2.252	6.808	3.941	8.187	7.336	8.12	8.842	7.61
ENSMUSG00000002699	Lcp2	0.176	0.151	0.091	0.169	0.253	0.046	0.293	0.413	0.014	0.049	0.088	0.093
ENSMUSG00000002718	Cse1l	70.172	81.517	68.521	75.524	59.494	67.532	73.347	73.068	81.459	85.933	85.668	88.37
ENSMUSG00000002728	Naa20	29.032	13.126	25.795	22.591	39.1	25.886	26.185	19.455	18.125	19.568	13.154	18.984
ENSMUSG00000002731	Prkra	35.11	23.635	38.381	28.417	31.262	38.562	28.772	26.275	23.246	44.984	32.814	39.621
ENSMUSG00000002732	Fkbp7	5.738	1.646	3.012	3.698	3.302	3.208	2.886	3.16	1.443	3.099	1.892	2.492
ENSMUSG00000002733	Plekha3	10.122	11.424	9.095	9.008	9.176	10.949	10.921	10.79	11.563	12.543	12.709	12.76
ENSMUSG00000002741	Ykt6	69.081	57.532	50.01	67.392	58.99	59.746	64.968	62.249	49.233	51.316	49.048	53.601
ENSMUSG00000002748	Baz1b	10.067	20.231	13.269	11.996	7.416	10.873	15.43	11.988	14.94	15.362	21.829	15.584
ENSMUSG00000002763	Pex6	8.543	18.382	9.669	11.905	9.584	11.645	12.048	16.037	16.151	11.484	16.009	11.796
ENSMUSG00000002767	Mrpl2	81.494	48.641	63.198	84.891	98.421	68.326	74.187	70.909	63.47	57.125	45.563	59.529
ENSMUSG00000002768	Mea1	98.716	60.506	102.585	84.284	104.369	79.737	90.88	81.949	80.545	81.534	52.089	77.501
ENSMUSG00000002769	Gnmt	0.304	0.145	0.519	0.363	0.346	0.339	0.12	0.204	0.353	0.629	0.362	0.12
ENSMUSG00000002771	Grin2d	0.107	0.196	0.099	0.104	0.084	0.08	0.169	0.31	0.282	0.207	0.202	0.191
ENSMUSG00000002778	Kdelr1	58.311	48.665	44.296	55.013	42.815	57.93	36.065	52.571	53.309	51.569	42.346	48.046
ENSMUSG00000002781	Tmem143	1.716	2.217	1.837	2.255	1.553	1.992	2.315	3.025	4.057	2.539	2.246	2.261
ENSMUSG00000002791	Pdxk-ps	0.009	0.036	0.028	0.017	0.009	0.022	0.06	0.035	0.017	0.012	0.039	0.019
ENSMUSG00000002797	Ggct	1.696	1.542	1.381	1.339	1.826	1.608	1.454	1.656	1.76	0.925	0.842	1.154
ENSMUSG00000002799	Jag2	0.873	1.396	1.508	1.079	0.81	0.777	1.583	1.085	0.75	2.707	3.808	1.603
ENSMUSG00000002803	Btbd6	5.499	8.349	5.745	5.934	4.051	7.716	4.163	7.389	8.52	5.861	6.243	6.042
ENSMUSG00000002804	Nudt14	32.564	21.07	36.899	29.903	34.038	37.101	28.242	31.29	25.89	25.019	16.614	25.514
ENSMUSG00000002808	Epdr1	7.482	5.749	7.059	4.582	4.408	7.258	4.526	6.579	3.48	6.45	6.032	5.847
ENSMUSG00000002812	Flii	10.78	21.88	9.739	15.935	11.448	11.669	16.341	16.757	15.763	12.816	19.018	13.679
ENSMUSG00000002814	Top3a	5.427	6.035	5.383	5.901	3.71	4.09	6.633	5.422	6.122	6.073	6.856	5.168
ENSMUSG00000002820	Atg4d	10.751	9.913	12.094	12.851	12.157	10.186	11.167	13.526	12.823	10.223	8.017	11.024
ENSMUSG00000002825	Qtrt1	31.463	22.915	36.792	29.656	28.587	36.426	23.991	26.877	28.885	34.685	25.954	29.789
ENSMUSG00000002831	Plin4	0.086	0.069	0.011	0.05	0.093	0.046	0.184	0.183	0.008	0.029	0.016	0.003
ENSMUSG00000002833	Hdgfl2	36.884	68.113	36.892	43.044	31.051	45.813	44.917	50.902	61.268	43.98	59.972	47.996
ENSMUSG00000002835	Chaf1a	31.906	55.674	34.531	36.187	22.197	27.411	38.433	30.902	42.716	43.732	54.296	44.985
ENSMUSG00000002844	Adprh	100.509	71.46	82.641	97.998	81.184	88.446	74.21	80.266	58.049	95.113	78.001	85.819
ENSMUSG00000002845	Tmem39a	21.907	17.062	18.527	18.32	15.186	22.383	15.276	17.594	18.597	19.615	15.641	20.782
ENSMUSG00000002846	Timmdc1	34.96	20.367	32.944	32.236	32.322	30.909	30.047	26.55	21.797	29.017	20.458	27.083
ENSMUSG00000002847	Pla1a	1.874	2.276	3.434	2.193	2.474	2.115	3.499	3.613	3.827	2.445	1.607	2.636
ENSMUSG00000002870	Mcm2	35.812	58.141	39.691	39.867	25.563	36.814	38.472	46.542	58.192	48.934	56.57	49.501
ENSMUSG00000002871	Tpra1	2.64	3.318	3.326	2.347	2.245	3.774	2.734	3.793	5.772	4.017	3.701	3.834
ENSMUSG00000002881	Nab1	6.222	5.632	5.615	7.259	7.445	5.824	9.797	5.812	3.155	6.907	6.541	6.119
ENSMUSG00000002885	Adgre5	1.242	0.757	0.437	1.811	2.127	0.697	1.514	1.02	0.34	0.956	0.951	0.826
ENSMUSG00000002897	Il17ra	0.95	1.362	0.914	0.926	0.668	0.843	1.073	1.424	1.81	1.224	1.413	1.467
ENSMUSG00000002900	Lamb1	71.18	25.389	12.178	101.116	21.307	15.064	28.863	32.799	32.054	15.422	23.425	17.386
ENSMUSG00000002908	Kcnn1	0.207	0.301	0.201	0.264	0.23	0.252	0.197	0.291	0.385	0.158	0.142	0.125
ENSMUSG00000002910	Arrdc2	0.473	0.685	0.806	0.553	0.505	0.465	0.832	0.464	0.71	0.738	0.865	0.457
ENSMUSG00000002930	Ppp1r17	0.418	0.142	0.685	0.47	0.684	0.384	0.441	0.098	0.152	1.42	0.986	0.483
ENSMUSG00000002944	Cd36	3.272	1.744	4.435	1.103	2.8	2.039	1.18	1.088	0.483	4.404	2.944	2.695
ENSMUSG00000002948	Map2k7	6.736	9.805	8.723	6.9	5.375	7.424	8.074	8.311	11.099	8.785	10.32	8.622
ENSMUSG00000002949	Timm44	26.188	21.038	25.064	23.945	28.605	24.513	25.606	21.221	24.679	25.115	21.293	24.945
ENSMUSG00000002957	Ap2a2	18.499	34.653	20.707	28.509	21.62	20.601	27.91	32.376	30.873	25.394	33.299	24.579
ENSMUSG00000002963	Pnkp	6.674	5.528	6.148	6.229	5.98	6.413	5.67	6.314	6.919	5.882	6.056	6.045
ENSMUSG00000002968	Med25	20.51	40.703	24.592	25.587	15.658	22.929	20.712	29.925	35.128	31.394	42.984	28.499
ENSMUSG00000002980	Bcam	22.512	29.928	25.583	26.233	10.492	34.627	13.737	29.067	26.361	37.924	29.093	29.62
ENSMUSG00000002981	Clptm1	36.284	36.303	30.188	38.68	27.817	34.361	28.368	48.73	47.651	35.26	35.113	38.439
ENSMUSG00000002983	Relb	1.262	1.271	0.543	1.194	0.833	0.895	1.128	1.467	1.355	0.872	1.081	0.878
ENSMUSG00000002984	Tomm40	47.911	53.825	42.778	50.409	48.61	49.789	44.02	57.352	59.453	46.458	44.521	46.371
ENSMUSG00000002985	Apoe	398.539	379.833	354.859	361.877	661.668	522.564	674.809	785.539	1275.76	354.518	246.845	543.433
ENSMUSG00000002992	Apoc2	148.268	149.577	304.846	197.393	396.628	267.193	478.986	464.798	861.646	250.21	147.794	350.648
ENSMUSG00000002996	Hbp1	13.467	9.62	14.016	10.55	11.024	12.323	10.977	12.166	10.166	12.975	10.211	12.792
ENSMUSG00000002997	Prkar2b	14.831	14.067	21.091	14.43	12.01	15.334	18.205	13.636	11.213	17.674	16.76	16.299
ENSMUSG00000003031	Cdkn1b	8.593	5.884	9.671	7.136	7.847	9.064	7.776	6.822	9.232	7.591	6.711	8.33
ENSMUSG00000003032	Klf4	15.649	2.945	1.005	9.921	6.151	1.918	8.473	7.026	3.07	1.161	1.331	1.071
ENSMUSG00000003033	Ap1m1	30.194	27.686	27.709	32.719	28.26	23.846	27.425	28.03	24.25	30.524	28.792	27.777
ENSMUSG00000003037	Rab8a	36.466	25.173	30.422	34.907	38.42	29.894	33.999	31.399	28.168	28.063	22.881	28.871
ENSMUSG00000003038	Hmgn2	205.985	195.498	249.685	182.498	171.71	272.163	162.772	204.124	208.689	218.817	185.5	222.533
ENSMUSG00000003039	Fam32a	58.156	42.696	64.12	50.169	55.373	56.337	55.966	49.919	61.458	64.179	52.584	60.817
ENSMUSG00000003051	Elf3	8.916	5.534	1.926	24.154	28.984	3.818	23.993	7.679	8.82	2.349	2.64	3.208
ENSMUSG00000003053	Cyp2c29	0	0	0	0	0	0	0	0	0.005	0	0	0
ENSMUSG00000003062	Stard3nl	13.93	8.572	15.278	14.486	18.603	17.056	15.994	15.621	15.728	11.6	7.741	13.307
ENSMUSG00000003068	Stk11	14.785	24.165	16.923	19.209	17.092	18.994	23.107	19.246	25.719	19.172	25.099	19.983
ENSMUSG00000003070	Efna2	5.831	9.725	9.034	5.906	2.715	6.937	4.249	9.43	12.037	11.375	16.687	10.426
ENSMUSG00000003072	Atp5d	84.237	78.618	70.538	90.682	103.953	88.632	78.788	102.206	87.992	74.963	68.019	72.381
ENSMUSG00000003099	Ppp5c	41.214	44.724	41.601	39.721	34.023	41.719	35.978	43.697	50.781	41.518	40.967	43.694
ENSMUSG00000003119	Cdk12	1.833	6.253	3.94	3.246	2.372	2.829	4.894	3.596	6.391	4.284	8.218	4.538
ENSMUSG00000003123	Lipe	0.298	0.589	0.345	0.4	0.233	0.361	0.399	0.355	0.709	0.458	0.448	0.301
ENSMUSG00000003131	Pafah1b2	62.162	43.562	65.599	51.279	52.507	55.941	50.45	43.249	33.415	64.04	57.044	58.623
ENSMUSG00000003134	Tbc1d8	0.565	0.747	0.684	0.566	0.557	0.484	0.707	0.675	0.508	0.759	0.948	0.603
ENSMUSG00000003135	Cnot11	17.121	22.187	17.971	16.809	14.956	20.329	17.565	22.529	22.929	20.355	21.439	20.06
ENSMUSG00000003153	Slc2a3	209.545	402.152	222.644	331.577	219.165	314.807	262.512	651.277	604.082	290.477	281.74	334.202
ENSMUSG00000003154	Foxj2	1.339	2.006	1.205	1.9	2.16	1.495	2.369	1.751	1.904	1.286	2.146	1.577
ENSMUSG00000003161	Sri	21.132	11.369	11.629	27.18	35.36	14.281	26.283	16.324	12.145	11.121	7.792	10.092
ENSMUSG00000003166	Dgcr2	11.663	19.074	11.46	10.779	6.807	12.77	7.864	14.056	12.941	14.99	17.423	14.158
ENSMUSG00000003184	Irf3	12.303	10.774	9.829	12.736	13.365	11.869	12.962	13.141	16.116	9.449	8.939	10.957
ENSMUSG00000003190	Bcl2l12	16.948	16.703	19.68	13.304	11.686	20.77	13.19	15.95	20.386	21.291	20.925	19.446
ENSMUSG00000003198	Zfp959	4.654	4.501	5.028	2.947	3.385	4.708	3.462	3.343	4.304	4.272	4.141	4.468
ENSMUSG00000003199	Mpnd	21.28	25.112	23.693	18.035	14.04	20.986	14.737	21.935	22.079	25.164	23.561	20.335
ENSMUSG00000003200	Sh3gl1	50.218	53.391	36.984	55.71	42.572	51.133	51.987	54.731	53.368	47.511	49.806	50.801
ENSMUSG00000003206	Ebi3	0.179	0.064	0.227	0.187	0.272	0.192	0.062	0.126	0.054	0.259	0.133	0.154
ENSMUSG00000003208	Yju2	11.338	13.087	9.71	12.028	12.398	10.386	13.463	11.974	14.603	11.701	12.181	11.427
ENSMUSG00000003226	Ranbp2	17.284	26.715	21.017	20.348	13.506	16.018	24.219	19.064	22.465	22.072	30.84	24.931
ENSMUSG00000003227	Edar	0.166	0.117	0.133	0.1	0.04	0.146	0.173	0.162	0.078	0.111	0.197	0.174
ENSMUSG00000003228	Grk5	1.913	3.207	2.174	2.272	0.93	2.338	2.234	2.104	1.543	2.503	3.433	2.737
ENSMUSG00000003233	Dvl3	3.222	7.203	5.389	4.87	3.178	3.405	6.034	4.102	6.445	5.395	9.084	4.395
ENSMUSG00000003234	Abcf3	19.288	15.502	15.943	19.146	18.279	13.111	18.991	15.706	15.774	15.027	13.613	14.897
ENSMUSG00000003235	Eif2b5	64.744	53.934	59.462	64.227	57.796	55.838	55.825	58.88	56.564	59.889	50.231	58.043
ENSMUSG00000003269	Cyth2	20.63	23.47	19.492	19.893	15.784	21.225	18.405	21.142	23.027	20.89	21.987	21.956
ENSMUSG00000003271	Sult2b1	0.819	0.634	0.853	0.502	0.416	0.639	0.513	0.455	0.284	0.527	0.835	0.497
ENSMUSG00000003273	Car11	0.631	0.73	0.956	0.569	0.43	0.651	0.394	0.591	0.574	0.537	0.71	0.282
ENSMUSG00000003279	Dlgap1	0.011	0.038	0.023	0.01	0.012	0.024	0.02	0.049	0.09	0.032	0.028	0.045
ENSMUSG00000003282	Plag1	0.263	0.461	0.754	0.358	0.289	0.405	0.385	0.223	0.577	0.526	0.863	0.506
ENSMUSG00000003283	Hck	0.689	0.715	0.359	0.476	0.738	0.479	0.44	0.47	0.587	0.314	0.478	0.414
ENSMUSG00000003299	Mrpl4	45.659	39.3	36.828	47.779	50.196	44.598	42.809	54.181	49.059	36.927	33.383	38.625
ENSMUSG00000003308	Keap1	7.375	9.101	7.162	8.439	6.697	7.119	8.726	9.318	8.696	7.897	7.992	7.383
ENSMUSG00000003309	Ap1m2	21.238	16.774	21.605	24.813	32.867	22.163	27.903	32.115	41.703	18.37	11.362	20.468
ENSMUSG00000003316	Glg1	13.888	27.84	16.896	19.142	8.313	17.377	15.248	23.309	33.386	22.855	35.439	25.301
ENSMUSG00000003341	Atp8b3	0.392	0.458	0.433	0.474	0.384	0.366	0.34	0.34	0.439	0.504	0.474	0.54
ENSMUSG00000003344	Btbd2	17.173	29.139	18.648	17.006	8.149	21.449	13.598	27.924	28.085	24.979	27.028	25.014
ENSMUSG00000003345	Csnk1g2	47.567	75.958	57.256	51.059	38.498	60.628	49.696	62.509	76.667	65.097	77.087	64.783
ENSMUSG00000003346	Abhd17a	44.179	42.526	45.421	51.246	42.868	50.287	38.704	57.9	55.651	47.508	41.452	45.769
ENSMUSG00000003348	Mob3a	15.874	15.855	10.174	22.339	17.942	15.45	19.404	19.354	15.435	12.955	14.364	14.001
ENSMUSG00000003352	Cacnb3	4.546	7.593	4.672	6.798	4.66	5.996	5.23	6.78	6.712	5.43	6.649	6.01
ENSMUSG00000003354	Ccdc65	0.264	0.224	0.099	0.09	0.078	0.227	0.128	0.897	2.443	0.116	0.215	0.076
ENSMUSG00000003355	Fkbp11	50.245	24.734	43.387	42.809	63.018	54.875	29.909	34.649	38.432	26.68	15.888	28.764
ENSMUSG00000003360	Ddx23	19.1	35.194	22.205	21.667	14.88	20.704	23.799	23.67	29.646	23.736	32.563	25.411
ENSMUSG00000003363	Pld3	9.674	8.256	6.113	8.218	5.819	7.146	5.581	10.326	11.58	7.529	6.919	8.061
ENSMUSG00000003378	Grik5	2.222	6.838	4.173	2.388	0.93	3.893	2.577	2.733	4.686	4.681	7.733	4.523
ENSMUSG00000003379	Cd79a	0.144	0.034	0.172	0.133	0.32	0.084	0.116	0.067	0.065	0.069	0.129	0.087
ENSMUSG00000003380	Rabac1	31.759	15.998	17.333	30.534	30.505	24.271	22.845	31.729	23.278	16.536	10.957	16.899
ENSMUSG00000003382	Etv3	1.268	2.872	1.81	1.603	0.764	2.095	1.916	1.805	2.428	2.194	2.887	2.338
ENSMUSG00000003402	Prkcsh	106.935	88.493	70.302	85.935	64.512	77.871	69.628	93.741	99.101	87.809	85.697	95.021
ENSMUSG00000003410	Elavl3	0.177	0.595	0.221	0.164	0.268	0.236	0.385	0.195	1.354	0.292	0.745	0.736
ENSMUSG00000003411	Rab3b	1.815	1.904	1.575	2.13	1.106	2.089	1.264	1.638	1.426	2.277	2.184	1.91
ENSMUSG00000003418	St8sia6	0.188	0.13	0.137	0.048	0.032	0.104	0.066	0.048	0.07	0.238	0.275	0.141
ENSMUSG00000003420	Fcgrt	3.454	3.358	4.949	5.606	6.207	3.341	5.67	8.184	6.972	4.074	2.784	3.448
ENSMUSG00000003421	Nosip	15.946	21.643	14.291	18.171	13.786	15.808	16.746	21.275	21.552	17.741	19.575	17.913
ENSMUSG00000003423	Pih1d1	55.457	36.836	51.32	53.086	61.471	54.393	48.384	49.657	42.576	46.942	34.989	42.655
ENSMUSG00000003429	Rps11	2771.12	1501.9	2692.01	2715.95	3536.7	2532.91	2626.77	2253.2	1617.8	1965.9	1379.08	1823.98
ENSMUSG00000003435	Supt5	35.824	65.527	36.083	49.077	35.115	39.69	55.461	52.509	65.221	44.791	63.931	49.851
ENSMUSG00000003436	Dll3	3.707	10.124	4.714	1.373	0.809	3.931	0.34	8.155	8.956	7.103	6.233	4.363
ENSMUSG00000003437	Paf1	25.568	24.837	21.512	22.409	21.721	19.149	24.275	24.01	22.544	23.147	21.962	23.781
ENSMUSG00000003438	Timm50	46.191	39.08	44.039	47.687	43.251	47.145	35.352	50.397	47.316	43.354	32.651	42.028
ENSMUSG00000003444	Med29	19.442	16.509	23.013	17.127	21.933	24.691	15.744	21.077	20.209	19.62	15.634	20.444
ENSMUSG00000003452	Bicd1	0.236	0.398	0.495	0.205	0.102	0.412	0.207	0.188	0.347	0.406	0.5	0.477
ENSMUSG00000003458	Ncstn	21.395	24.336	20.089	21.442	14.759	21.176	16.519	24.116	27.117	27.429	27.352	25.677
ENSMUSG00000003464	Pex19	25.831	23.605	30.692	27.308	25.159	26.973	25.887	27.78	28.531	32.839	28.409	28.778
ENSMUSG00000003469	Phyhip	0.261	0.326	0.274	0.259	0.084	0.281	0.092	0.11	0.222	0.116	0.225	0.143
ENSMUSG00000003476	Crhr2	0.046	0.044	0.028	0.024	0	0.044	0.024	0.082	0.068	0.066	0.089	0.056
ENSMUSG00000003477	Inmt	0.262	0	0.02	0.197	0.444	0.115	0.439	0.568	0	0.032	0.02	0.079
ENSMUSG00000003484	Cyp4f18	0.085	0.013	0.059	0.039	0.053	0.066	0.026	0.079	0.017	0.036	0.059	0.01
ENSMUSG00000003500	Impdh1	25.412	31.154	14.547	27.925	20.267	23.505	20.397	26.23	22.864	19.523	22.88	21.796
ENSMUSG00000003505	Psg18	0.008	0	0	0	0	0	0	0	0	0	0	0
ENSMUSG00000003518	Dusp3	4.132	4.33	4.042	4.665	5.367	3.83	6.355	6.291	4.55	3.896	3.908	3.392
ENSMUSG00000003526	Prodh	4.893	5.469	5.892	4.022	3.096	4.874	3.792	4.529	4.065	5.723	5.656	5.194
ENSMUSG00000003527	Ess2	11.169	13.491	13.304	11.006	8.236	11.771	10.53	13.543	12.805	13.532	12.354	13.17
ENSMUSG00000003528	Slc25a1	25.469	29.683	25.644	25.223	20.821	29.165	22.231	37.551	36.516	29.259	29.097	27.695
ENSMUSG00000003531	Dgcr6	18.953	13.785	23.152	16.222	15.942	19.877	11.258	14.23	12.009	17.325	13.205	15.007
ENSMUSG00000003534	Ddr1	10.033	16.889	9.9	12.433	6.681	11.597	8.272	13.632	17.37	13.718	17.412	13.822
ENSMUSG00000003541	Ier3	3.894	1.499	1.673	7.046	8.996	2.929	10.361	2.52	0.697	2.877	2.498	1.564
ENSMUSG00000003545	Fosb	0.552	0.047	0.046	0.512	1.484	0.093	0.297	0.17	0.155	0.036	0.058	0.019
ENSMUSG00000003546	Klc4	14.903	14.907	13.571	17.453	21.571	12.723	23.211	25.234	32.015	12.849	11.442	15.437
ENSMUSG00000003549	Ercc1	8.494	8.449	7.782	7.716	8.227	8.149	5.619	7.534	7.344	7.434	6.814	7.287
ENSMUSG00000003555	Cyp17a1	3.982	0.61	0.181	10.937	20.589	1.35	8.439	1.951	0.938	0.327	0.187	0.258
ENSMUSG00000003559	As3mt	16.035	17.305	16.8	18.593	27.919	16.464	24.751	24.09	27.859	18.099	16.591	18.543
ENSMUSG00000003573	Homer3	11.988	13.462	15.748	10.389	6.927	11.275	11.254	10.755	7.892	20.649	22.335	15.257
ENSMUSG00000003575	Crtc1	0.748	2.168	1.443	1.065	0.848	1.108	1.061	1.265	1.315	1.126	1.913	0.967
ENSMUSG00000003581	Rnf215	4.452	3.24	3.931	3.668	3.065	4.699	4.231	3.5	4.031	4.63	4.014	3.687
ENSMUSG00000003585	Sec14l2	9.574	12.629	11.748	14.245	21.551	10.208	18.216	21.034	33.14	9.571	8.809	14.81
ENSMUSG00000003604	Aven	9.415	9.26	8.024	9.459	7.672	8.381	7.248	9.456	7.045	7.132	6.511	7.084
ENSMUSG00000003617	Cp	0.011	0.008	0.103	0.03	0.033	0.013	0.023	0.021	0	0.076	0.059	0.004
ENSMUSG00000003623	Crot	14.775	9.078	14.687	14.793	15.862	11.403	16.93	13.756	13.172	13.418	9.233	13.374
ENSMUSG00000003644	Rps6ka1	20.601	29.167	16.778	27.857	25.403	17.468	28.118	29.535	29.988	21.283	25.783	21.901
ENSMUSG00000003657	Calb2	0.715	0.959	0.405	0.238	0.257	0.343	0.457	1.117	2.204	0.955	0.862	1.527
ENSMUSG00000003660	Snrnp200	10.642	45.622	17.481	24.846	12.984	16.293	26.94	29.795	33.441	18.556	43.872	22.603
ENSMUSG00000003662	Ciao1	19.746	15.297	15.913	19.911	20.628	18.431	19.577	21.693	18.605	16.973	13.603	17.117
ENSMUSG00000003665	Has1	0.063	0	0.015	0.012	0	0.01	0.035	0.012	0	0.008	0.03	0.009
ENSMUSG00000003680	Taf6l	8.211	7.977	7.62	7.783	6.987	8.461	6.399	7.369	8.159	7.592	7.134	7.288
ENSMUSG00000003721	Insig2	8.303	5.658	7.579	6.415	6.833	8.524	6.079	6.14	6.093	6.45	5.911	6.574
ENSMUSG00000003731	Kpna6	8.984	14.376	9.915	12.186	13.772	12.078	16.375	12.479	19.833	11.659	15.376	14.009
ENSMUSG00000003746	Man1a	4.145	3.453	2.545	5	3.397	3.661	4.429	4.635	2.966	3.858	3.876	4.3
ENSMUSG00000003752	Itpkc	2.55	3.407	2.406	2.62	2.486	2.669	2.717	2.873	2.549	2.829	2.886	2.568
ENSMUSG00000003762	Coq8b	2.426	1.696	2.161	2.544	1.861	1.706	1.638	2.058	2.282	2.143	2.138	1.897
ENSMUSG00000003778	Brd8	5.816	8.019	7.71	5.415	4.316	6.197	7.576	5.571	9.596	8.258	10.597	8.319
ENSMUSG00000003779	Kif20a	48.945	73.883	52.257	42.678	31.117	54.997	49.017	60.13	70.488	74.314	78.092	72.584
ENSMUSG00000003808	Farsa	19.596	22.696	19.351	21.748	19.535	21.126	21.528	24.34	25.586	22.807	23.374	23.477
ENSMUSG00000003809	Gcdh	12.689	11.292	10.733	14.362	16.504	12.472	14.251	15.754	15.556	10.283	8.378	10.623
ENSMUSG00000003810	Mast2	5.418	10.373	6.432	7.729	4.666	5.108	8.684	6.787	6.092	7.084	11.557	6.828
ENSMUSG00000003812	Dnase2a	0.89	0.472	0.638	0.694	1.26	0.763	1.042	0.962	1.962	0.835	0.727	0.911
ENSMUSG00000003813	Rad23a	26.46	30.503	23.644	29.755	26.21	25.951	27.782	31.66	31.195	26.845	28.046	27.069
ENSMUSG00000003814	Calr	745.659	458.565	408.66	702.924	545.948	425.404	536.541	602.38	489.432	466.421	383.895	479.106
ENSMUSG00000003824	Syce2	15.692	10.936	20.145	14.296	19.234	15.698	20.865	24.455	25.996	33.85	27.992	27.33
ENSMUSG00000003847	Nfat5	1.016	1.784	1.399	2.419	2.717	1.1	3.892	1.044	1.714	1.273	2.935	1.354
ENSMUSG00000003848	Nob1	20.237	24.259	20.547	23.941	22.041	23.601	23.58	23.968	26.514	23.549	22.264	22.454
ENSMUSG00000003849	Nqo1	1.486	0.578	1.732	1.627	2.021	1.409	1.777	1.788	1.38	1.205	0.905	1.406
ENSMUSG00000003863	Ppfia3	0.376	0.4	0.331	0.381	0.315	0.309	0.389	0.422	0.265	0.197	0.239	0.218
ENSMUSG00000003865	Gys1	7.883	10.998	6.335	12.551	9.885	6.438	10.976	7.31	5.531	8.849	11.19	5.966
ENSMUSG00000003868	Ruvbl2	97.335	97.932	87.319	95.381	92.329	98.301	79.824	92.043	92.701	91.798	89.717	88.292
ENSMUSG00000003872	Lin7b	0.108	0.102	0.203	0.066	0.268	0.126	0.083	0.202	0.205	0.092	0.064	0.037
ENSMUSG00000003873	Bax	146.557	112.209	112.911	132.888	151.16	141.611	131.061	133.494	148.461	127.347	114.642	124.865
ENSMUSG00000003882	Il7r	0.008	0	0	0	0	0	0	0	0	0.011	0	0
ENSMUSG00000003923	Tfam	29.252	28.85	34.161	24.088	23.947	32.561	25.532	27.423	29.432	31.689	27.513	30.176
ENSMUSG00000003929	Zfp81	3.842	2.772	4.443	2.822	3.05	3.341	3.417	2.794	2.62	4.291	3.743	4.249
ENSMUSG00000003934	Efnb3	7.462	11.431	10.303	9.801	3.227	10.258	6.945	9.895	10.821	13.038	14.806	10.785
ENSMUSG00000003948	Mmd	12.29	12.798	17.317	12.351	10.437	14.205	8.51	10.071	8.335	17.573	15.712	14.925
ENSMUSG00000003949	Hlf	0.294	0.747	0.405	0.2	0.283	0.398	0.217	0.427	0.384	0.391	0.745	0.37
ENSMUSG00000003955	Fam162a	277.355	167.225	353.519	229.34	271.494	227.989	161.246	160.827	115.034	307.376	218.001	187.761
ENSMUSG00000003970	Rpl8	2952.27	2121.8	2458.99	2824.12	2961.04	2721.27	2353.51	2772.72	2033.59	2264.35	1790.62	2161.19
ENSMUSG00000003974	Grm3	0.413	0.417	0.323	0.183	0.185	0.557	0.095	0.064	0.026	0.238	0.348	0.403
ENSMUSG00000003992	Ssbp2	2.124	2.907	3.695	2.115	1.534	2.468	1.849	2.043	1.666	4.33	4.741	3.471
ENSMUSG00000004018	Fancl	6.601	6.449	8.205	6.103	6.762	8.567	7.697	7.745	6.724	8.938	6.717	8.816
ENSMUSG00000004031	Brinp2	0.078	0.071	0.086	0.086	0.045	0.058	0.039	0.05	0.023	0.083	0.135	0.066
ENSMUSG00000004032	Gstm5	39.181	29.778	45.314	31.102	30.617	39.563	20.157	36.831	31.722	43.342	34.97	35.066
ENSMUSG00000004035	Gstm7	0.508	0.576	0.215	0.379	0.199	0.485	0.348	0.66	0.797	0.284	0.273	0.327
ENSMUSG00000004038	Gstm3	0.7	1.141	1.467	1.594	2.805	1.326	1.754	3.261	4.291	1.067	1.012	1.969
ENSMUSG00000004040	Stat3	3.608	2.861	1.638	4.302	3.827	1.642	5.893	4.11	3.736	1.538	1.981	1.764
ENSMUSG00000004043	Stat5a	0.518	0.423	0.452	0.535	0.543	0.347	0.893	0.768	0.917	0.378	0.499	0.395
ENSMUSG00000004044	Cavin1	13.17	8.607	4.447	8.799	14.934	5.158	26.392	26.122	0.931	5.498	6.624	4.111
ENSMUSG00000004054	Map3k11	11.18	23.049	11.418	17.437	9.939	7.912	17.3	16.869	15.719	13.783	20	13.481
ENSMUSG00000004056	Akt2	12.003	15.094	12.082	16.269	12.662	12.007	15.564	14.8	12.678	12.914	14.57	12.29
ENSMUSG00000004069	Dnaja3	17.565	19.163	15.859	19.713	21.364	18.193	20.901	21.176	22.309	17.559	17.051	18.399
ENSMUSG00000004070	Hmox2	32.85	25.748	22.87	31.419	36.592	28.146	32.042	31.271	25.628	26.597	23.017	25.701
ENSMUSG00000004071	Cdip1	10.485	13.624	11.301	10.698	8.661	12.365	8.941	12.553	12.573	13.152	13.502	11.525
ENSMUSG00000004085	Map3k20	1.051	1.314	1.328	0.757	0.655	1.376	1.575	0.961	1.357	1.763	2.505	1.724
ENSMUSG00000004096	Cwc15	137.523	94.165	109.995	110.349	131.232	120.721	103.69	112.642	97.601	104.964	87.9	108.648
ENSMUSG00000004098	Col5a3	0.119	0.051	0.023	0.128	0.079	0.009	0.238	0.065	0.019	0.01	0.085	0.032
ENSMUSG00000004099	Dnmt1	16.759	54.272	30.092	28.724	15.564	21.983	35.092	26.87	41.098	35.922	65.499	37.34
ENSMUSG00000004100	Ppan	37.785	38.872	42.427	35.571	37.147	40.262	40.504	35.889	45.589	41.724	41.793	39.528
ENSMUSG00000004105	Angptl2	2.019	2.618	2.498	2.215	0.959	2.823	1.306	1.935	1.702	3.757	3.357	2.808
ENSMUSG00000004110	Cacna1e	0.014	0.014	0.024	0.006	0.008	0.019	0.009	0.004	0.011	0.01	0.029	0.019
ENSMUSG00000004113	Cacna1b	0.295	0.78	0.569	0.325	0.067	0.578	0.46	0.277	0.298	0.549	0.994	0.793
ENSMUSG00000004127	Trmt10a	6.426	4.071	6.051	5.114	5.748	4.84	5.85	4.038	3.441	4.728	3.946	4.707
ENSMUSG00000004151	Etv1	0.583	1.423	0.632	0.342	0.225	0.677	0.28	0.868	0.72	0.867	1.119	0.766
ENSMUSG00000004187	Kifc2	0.133	0.095	0.249	0.124	0.101	0.247	0.123	0.078	0.456	0.188	0.199	0.144
ENSMUSG00000004207	Psap	213.36	117.44	43.025	125.739	120.5	70.165	211.402	230.764	73.327	63.919	63.453	66.268
ENSMUSG00000004221	Ikbkg	3.769	3.146	4.418	4.071	3.815	3.358	4.72	3.844	3.67	4.525	3.646	4.317
ENSMUSG00000004231	Pax2	1.071	4.256	1.46	1.374	0.231	2.34	2.578	1.671	0.475	1.524	3.755	3.36
ENSMUSG00000004233	Wars2	1.803	2.064	2.165	1.9	2.206	1.974	2.166	1.793	1.858	1.967	2.074	2.189
ENSMUSG00000004263	Atn1	1.334	2.293	0.884	1.463	1.167	1.182	1.532	1.971	1.767	1.081	1.646	1.067
ENSMUSG00000004264	Phb2	133.556	110.452	133.467	135.68	145.443	142.342	125.76	130.91	123.449	113.313	97.796	120.806
ENSMUSG00000004266	Ptpn6	3.424	4.504	3.053	4.847	4.935	3.254	5.392	5.76	7.237	3.898	3.315	4.612
ENSMUSG00000004267	Eno2	0.128	0.122	0.196	0.067	0.12	0.165	0.211	0.125	0.238	0.154	0.209	0.092
ENSMUSG00000004268	Emg1	50.893	28.583	50.55	44.443	63.905	49.988	41.2	35.026	35.044	40.77	29.239	37.695
ENSMUSG00000004270	Lpcat3	11.231	16.102	9.629	13.583	13.819	12.713	11.032	23.65	25.901	12.23	14.363	14.42
ENSMUSG00000004285	Atp6v1f	116.209	58.393	116.168	104.818	142.716	124.653	114.544	107.189	110.309	87.122	49.297	90.175
ENSMUSG00000004296	Il12b	0	0	0	0	0	0	0	0	0	0	0	0.009
ENSMUSG00000004317	Clcn5	8.495	11.417	9.103	9.494	6.42	8.514	9.131	14.678	19.261	10.495	12.464	11.918
ENSMUSG00000004319	Clcn3	3.203	4.589	4.522	3.167	2.73	3.773	3.655	3.881	5.178	4.816	5.54	4.629
ENSMUSG00000004328	Hif3a	0.449	1.698	0.872	0.876	0.588	0.561	0.913	1.285	1.665	0.801	1.382	0.576
ENSMUSG00000004341	Gpx6	0.288	0.098	0.625	0.152	0.211	0.433	0.076	0.481	0.506	0.872	0.428	0.382
ENSMUSG00000004344	Gpx5	0	0.015	0	0	0.015	0	0	0	0	0	0	0
ENSMUSG00000004347	Pde1c	0.095	0.089	0.113	0.033	0.023	0.073	0.093	0.087	0.127	0.139	0.268	0.185
ENSMUSG00000004356	Utp20	5.305	18.525	7.967	11.723	9.606	7.135	15.756	11.737	14.791	8.139	17.519	11.008
ENSMUSG00000004359	Spic	0	0	0	0.006	0	0	0.006	0	0	0	0	0
ENSMUSG00000004360	9330159F19Rik	0.149	0.49	0.266	0.082	0.091	0.304	0.09	0.048	0.128	0.17	0.42	0.192
ENSMUSG00000004364	Cul3	27.448	40.21	27.873	27.347	25.04	29.923	30.318	30.713	33.485	31.966	38.38	35.401
ENSMUSG00000004366	Sst	0.131	0.042	0.392	0	0.123	0	0	0	0.105	0.619	0.365	0
ENSMUSG00000004371	Il11	0.065	0.012	0.008	0.036	0.146	0.051	0.084	0.049	0.016	0.025	0.008	0.018
ENSMUSG00000004383	Large1	2.647	4.208	2.801	2.873	1.415	2.869	2.334	3.247	2.53	4.29	4.755	3.519
ENSMUSG00000004393	Ddx56	39.816	42.198	42.466	42.732	42.683	45.766	40.547	47.418	54.721	45.213	43.17	47.106
ENSMUSG00000004394	Tmed4	32.596	24.606	36.578	28.39	24.708	33.127	20.966	28.402	27.064	35.122	26.748	32.061
ENSMUSG00000004415	Col26a1	4.245	4.066	4.218	1.872	1.706	2.668	1.327	2.013	1.628	5.897	6.115	3.634
ENSMUSG00000004446	Bid	4.726	5.486	6.59	4.277	5.718	5.771	5.081	7.571	11.651	7.113	5.387	7.463
ENSMUSG00000004451	Ralb	17.511	11.291	13.247	19.713	21.184	15.709	19.615	14.381	12.749	14.142	11.69	14.479
ENSMUSG00000004455	Ppp1cc	84.697	61.589	80.333	81.552	81.74	72.448	76.043	76.148	66.61	75.776	62.532	71.055
ENSMUSG00000004460	Dnajb11	79.127	59.048	47.836	66.349	59.238	60.287	52.164	69.571	62.324	47.846	41.78	56.912
ENSMUSG00000004462	Tbccd1	8.111	10.9	8.85	9.109	8.311	9.141	9.588	9.31	10.485	9.027	9.272	8.904
ENSMUSG00000004473	Clec11a	0.167	0.293	0.31	0.188	0.165	0.261	0.228	0.239	0.222	0.181	0.304	0.188
ENSMUSG00000004500	Zfp324	2.294	2.783	2.295	2.325	1.607	2.145	1.85	2.042	2.191	2.012	2.399	2.4
ENSMUSG00000004508	Gab2	1.182	1.379	1.002	1.875	1.665	0.752	2.995	1.629	0.429	1.194	1.926	1.042
ENSMUSG00000004530	Coro1c	17.424	26.03	18.036	27.19	24.448	22.104	27.779	20.716	27.166	22.13	27.923	24.637
ENSMUSG00000004535	Tax1bp1	14.393	15.568	13.77	11.463	10.628	14.977	14	12.531	13.307	15.504	15.443	15.586
ENSMUSG00000004540	Psg17	0	0.036	0.015	0	0.093	0.019	0.046	0.023	0.045	0.016	0.037	0.026
ENSMUSG00000004542	Psg19	0.155	0.031	0.01	0.447	0.513	0	0.415	0.077	0.01	0	0.01	0
ENSMUSG00000004552	Ctse	0.041	0.039	0.025	0.023	0.023	0.013	0.038	0.101	0.025	0.085	0.02	0
ENSMUSG00000004558	Ndrg2	1.325	0.867	2.059	1.307	1.807	0.863	1.841	1.754	3.331	2.595	2.142	0.661
ENSMUSG00000004561	Mettl17	3.44	4.334	3.75	3.091	2.606	4.47	2.616	3.595	4.409	4.008	4.589	3.842
ENSMUSG00000004562	Arhgef40	1.601	3.212	2.361	1.786	0.705	2.205	1.635	1.377	1.376	2.644	3.596	2.321
ENSMUSG00000004565	Pnpla6	5.674	7.655	5.026	6.744	4.897	4.884	7.098	9.453	13.92	9.024	10.482	10.754
ENSMUSG00000004567	Mcoln1	6.827	6.915	5.915	6.7	7.047	7.062	6.788	11.402	14.461	7.012	7.532	8.066
ENSMUSG00000004568	Arhgef18	1.905	3.69	2.221	2.836	2.52	2.375	4.075	3.175	4.471	2.934	3.994	3.444
ENSMUSG00000004591	Pkn2	11.855	11.891	11.783	12.64	11.61	10.357	13.833	10.445	11.855	11.881	11.742	12.064
ENSMUSG00000004609	Cd33	0.013	0.006	0.002	0.041	0.025	0.011	0.044	0.038	0	0.004	0	0.014
ENSMUSG00000004610	Etfb	44.797	23.803	36.706	42.622	56.91	42.682	37.774	34.888	21.442	28.341	17.528	24.669
ENSMUSG00000004612	Nkg7	0.746	0.491	0.274	0.505	0.456	0.716	0.954	1.855	0.465	0.258	0.188	0.197
ENSMUSG00000004613	NA	0	0	0	0	0	0	0	0	0	0	0	0
ENSMUSG00000004626	Stxbp2	12.557	15.255	12.018	15.656	16.824	13.489	17.302	20.858	26.455	15.6	14.961	16.465
ENSMUSG00000004630	Pcp2	0	0	0	0	0	0	0	0.013	0	0	0	0
ENSMUSG00000004631	Sgce	4.306	2.881	3.32	5.069	4.068	5.331	4.392	3.929	3.455	4.216	3.296	4.425
ENSMUSG00000004633	Chn2	1.949	1.21	1.324	1.572	0.772	1.347	1.3	1.665	2.047	1.012	1.158	1.18
ENSMUSG00000004637	Wwox	0.484	0.581	0.429	0.53	0.602	0.394	0.619	0.618	0.624	0.548	0.566	0.523
ENSMUSG00000004642	Slbp	30.22	26.125	27.809	21.609	24.742	26.936	22.885	21.7	24.607	27.208	25.661	29.663
ENSMUSG00000004651	Tyr	0	0	0	0	0	0.012	0	0.015	0.014	0.01	0.009	0.005
ENSMUSG00000004654	Ghrhr	0	0	0.004	0.028	0.014	0.035	0.035	0	0.063	0.015	0.018	0.031
ENSMUSG00000004655	Aqp1	6.307	2.051	0.387	2.442	5.525	1.346	7.198	10.502	0.744	0.699	0.475	0.776
ENSMUSG00000004661	Arid3b	12.497	36.026	17.594	13.747	6.443	20.14	12.616	19.593	21.821	19.655	27.78	23.807
ENSMUSG00000004665	Cnn2	86.172	79.083	75.774	118.024	80.196	117.153	99.79	97.659	64.518	121.779	97.202	109.362
ENSMUSG00000004667	Polr2e	79.905	52.193	86.542	73.853	82.814	83.519	71.901	64.381	59.969	67.067	49.52	62.237
ENSMUSG00000004668	Abca13	0.004	0.004	0.011	0.002	0.002	0	0.005	0.02	0.001	0.012	0.013	0.005
ENSMUSG00000004677	Myo9b	5.454	8.753	7.176	6.529	4.146	5.287	7.88	5.622	8.117	8.801	12.149	8.85
ENSMUSG00000004698	Hdac9	0.498	0.35	0.721	0.33	0.144	0.291	0.411	0.356	0.103	0.553	0.812	0.286
ENSMUSG00000004707	Ly9	0.024	0.015	0.09	0.132	0.059	0.099	0.044	0.022	0.029	0.107	0.113	0.055
ENSMUSG00000004709	Cd244a	0.151	0.036	0.003	0.08	0.035	0.063	0.214	0.076	0.026	0.007	0.006	0.019
ENSMUSG00000004730	Adgre1	0.105	0.061	0.014	0.082	0.113	0.032	0.179	0.129	0.015	0.062	0.034	0.033
ENSMUSG00000004748	Mtfp1	9.699	6.184	8.027	8.625	13.683	6.599	9.306	9.555	9.691	6.062	4.94	7.321
ENSMUSG00000004768	Rab23	3.487	4.735	3.834	3.264	3.048	4.412	3.372	3.057	4.146	3.978	4.837	4.331
ENSMUSG00000004771	Rab11a	55.674	37.308	49.73	49.331	70.575	50.696	54.849	54.332	50.171	49.393	38.524	48.753
ENSMUSG00000004788	Eif2b2	51.987	42.852	39.309	50.706	47.667	45.62	45.405	48.118	36.879	39.651	35.377	39.132
ENSMUSG00000004789	Dlst	60.268	59.755	57.351	77.779	76.987	48.546	76.818	59.735	59.683	61.493	61.634	57.779
ENSMUSG00000004791	Pgf	7.573	5.06	3.48	6.957	7.594	9.318	7.407	6.864	1.773	3.633	3.789	6.628
ENSMUSG00000004798	Ulk2	2.562	3.864	2.423	3.032	2.818	3.291	3.662	3.568	2.206	3.697	4.487	3.436
ENSMUSG00000004814	Ccl24	0	0	0	0	0.038	0	0.019	0	0	0	0	0
ENSMUSG00000004815	Dgkq	1.058	1.11	1.662	1.207	1.142	1.362	1.452	0.793	1.753	1.414	1.546	1.346
ENSMUSG00000004821	Tmed11	0	0	0	0	0	0	0	0	0	0	0	0
ENSMUSG00000004837	Grap	3.202	3.394	2.451	2.981	2.024	3.227	2.93	3.604	1.221	3.582	4.336	3.533
ENSMUSG00000004842	Pou1f1	0	0	0	0	0	0	0	0	0	0.004	0.004	0
ENSMUSG00000004843	Chmp2b	43.047	33.378	33.371	42.181	54.728	40.423	50.452	46.621	41.491	34.227	26.821	35.606
ENSMUSG00000004846	Plod3	39.577	15.303	9.005	30.807	12.142	10.465	13.046	18.185	16.391	11.806	13.665	11.047
ENSMUSG00000004849	Ap1s1	49.784	32.915	42.819	53.202	61.146	40.481	45.548	38.673	33.649	38.967	30.169	35.522
ENSMUSG00000004864	Mapk13	5.063	5.756	8.078	7.552	7.07	6.315	6.741	7.604	5.784	7.202	5.224	5.503
ENSMUSG00000004865	Srpk1	11.378	14.213	15.822	11.154	12.074	14.327	14.629	12.066	19.647	16.553	18.432	17.203
ENSMUSG00000004872	Pax3	1.949	2.612	3.771	2.258	0.65	2.316	2.602	0.465	0.168	3.354	4.718	2.984
ENSMUSG00000004880	Lbr	37.02	37.353	39.29	37.498	27.261	42.608	33.391	40.692	38.436	43.33	42.706	46.503
ENSMUSG00000004885	Crabp2	157.793	122.033	228.317	105.307	84.62	139.9	60.95	62.942	59.366	209.638	173.223	142.026
ENSMUSG00000004891	Nes	3.142	8.971	6.306	4.855	2.319	3.059	5.034	4.959	8.116	7.845	14.121	5.291
ENSMUSG00000004892	Bcan	0.039	0.153	0.058	0.03	0	0.07	0.036	0.06	0.667	0.054	0.092	0.093
ENSMUSG00000004894	Hapln2	0	0	0	0	0	0	0.031	0.01	0	0	0	0
ENSMUSG00000004895	Prcc	44.589	57.136	42.983	44.865	40.144	46.54	44.271	48.806	49.258	49.39	51.315	46.819
ENSMUSG00000004896	Rrnad1	1.058	1.309	1.862	1.115	0.823	1.261	1.737	0.922	1.712	1.627	1.91	1.266
ENSMUSG00000004897	Hdgf	186.47	300.581	211.109	240.737	215.655	221.604	241.392	256.873	264.891	224.987	263.921	227.877
ENSMUSG00000004902	Slc25a18	0	0.052	0.098	0.064	0.026	0.064	0.013	0.013	0	0.062	0.082	0.038
ENSMUSG00000004929	Thop1	31.429	35.719	26.375	31.284	23.15	27.768	30.845	32.895	36.088	32.317	33.124	33.528
ENSMUSG00000004931	Apba3	17.453	19.847	13.998	24.919	27.985	15.562	23.867	20.613	21.151	17.769	17.352	16.986
ENSMUSG00000004933	Matk	0.051	0.038	0.082	0.053	0.032	0.067	0.037	0.027	0.096	0.092	0.095	0.067
ENSMUSG00000004934	Pias4	6.717	12.344	7.277	8.845	6.822	8.884	9.025	9.721	12.156	8.2	10.95	9.135
ENSMUSG00000004936	Map2k1	39.088	41.427	36.554	39.049	32.057	32.1	36.378	33.297	33.441	41.776	40.013	40.504
ENSMUSG00000004937	Sgta	59.476	76.133	53.367	71.605	69.726	66.829	72.315	78.692	84.191	68.043	73.207	70.737
ENSMUSG00000004939	Nmrk2	0	0	0.008	0	0	0.044	0.053	0.04	0.026	0.018	0.025	0.02
ENSMUSG00000004945	Tmem242	65.048	34.184	72.177	69.582	78.073	61.08	59.495	51.194	39.73	46.533	27.932	46.187
ENSMUSG00000004947	Dtx2	2.986	5.408	3.267	3.839	2.615	3.535	3.45	4.364	4.665	4.111	4.753	4.117
ENSMUSG00000004948	Zp3	0.02	0	0.012	0.018	0.019	0.031	0.073	0.279	0.071	0.076	0	0.027
ENSMUSG00000004951	Hspb1	63.366	13.425	7.402	122.47	218.388	18.046	148.558	52.089	36.587	15.189	11.749	13.217
ENSMUSG00000004952	Rasa4	0.228	0.05	0.046	0.347	0.685	0.09	0.514	0.151	0.181	0.063	0.06	0.06
ENSMUSG00000004961	Syt5	0.683	0.283	0.513	0.48	0.268	0.378	0.387	1.001	1.483	0.68	0.394	0.508
ENSMUSG00000004980	Hnrnpa2b1	263.902	326.121	227.126	224.023	197.642	267.016	230.592	231.526	227.663	251.591	287.737	281.216
ENSMUSG00000004988	Fxyd4	0.04	0.013	0	0	0.038	0.01	0.099	0	0	0	0	0
ENSMUSG00000004994	Ccdc130	2.044	1.555	2.113	2.002	1.784	1.806	2.193	1.24	1.796	2.177	2.173	1.715
ENSMUSG00000004996	Mri1	5.759	6.263	6.928	6.436	7.034	8.121	5.555	6.665	7.5	7.334	6.601	6.518
ENSMUSG00000005034	Prkacb	4.632	9.72	5.967	4.872	3.01	6.482	5.288	6.531	6.736	6.845	9.713	7.456
ENSMUSG00000005043	Sgsh	2.025	2.22	1.789	2.229	1.783	1.385	1.936	2.154	2.47	2.291	2.504	2.118
ENSMUSG00000005045	Chd5	0.003	0.031	0.046	0.023	0.015	0.034	0.028	0.046	0.109	0.03	0.062	0.049
ENSMUSG00000005054	Cstb	116.594	66.156	112.529	126.388	233.13	133.151	147.574	134.935	121.132	86.028	54.909	95.546
ENSMUSG00000005057	Sh2b2	1.203	2.348	1.568	1.191	1.311	1.01	1.456	1.077	0.714	1.837	2.633	1.145
ENSMUSG00000005069	Pex5	11.635	13.978	9.666	16.089	14.879	11.62	19.606	17.221	18.821	12.423	13.326	12.487
ENSMUSG00000005078	Jkamp	23.811	12.432	22.297	16.616	25.199	22.967	17.835	15.56	16.95	18.917	12.595	20.335
ENSMUSG00000005087	Cd44	3.37	3.364	2.458	3.449	1.375	5.365	2.944	3.27	2.3	3.057	3.324	4.158
ENSMUSG00000005089	Slc1a2	0.138	0.224	0.102	0.133	0.062	0.195	0.081	0.084	0.034	0.185	0.286	0.157
ENSMUSG00000005102	Eif2ak4	3.509	5.167	3.976	3.48	2.571	3.29	4.588	3.591	3.979	5.131	6.544	4.514
ENSMUSG00000005103	Wdr1	25.533	21.046	17.312	33.844	29.012	21.548	35.108	23.587	21.252	24.602	24.06	26.989
ENSMUSG00000005107	Slc2a9	0.046	0.039	0.043	0.033	0.019	0.02	0.043	0.068	0.053	0.08	0.043	0.043
ENSMUSG00000005124	Ccn4	1.649	1.446	2.505	4.641	1.582	2.423	1.417	1.193	0.614	3.932	2.88	2.106
ENSMUSG00000005125	Ndrg1	4.223	2.247	1.644	7.72	6.258	2.298	7.613	4.136	2.438	3.541	2.808	2.499
ENSMUSG00000005131	4930550C14Rik	0.466	0.101	0.303	0.334	0.456	0.479	0.744	0.655	0.42	0.382	0.202	0.452
ENSMUSG00000005142	Man2b1	7.644	9.998	6.158	7.466	5.941	7.157	6.533	11.684	14.499	7.889	9.243	7.95
ENSMUSG00000005148	Klf5	10.359	3.579	1.254	7.779	4.701	3.243	10.129	9.364	7.105	1.685	2.15	2.527
ENSMUSG00000005150	Wdr83	6.354	9.62	6.721	6.423	5.62	7.93	5.834	7.707	7.364	7.1	7.606	6.309
ENSMUSG00000005161	Prdx2	305.543	151.005	347.64	272.156	397.357	277.755	264.019	212.759	154.397	241.88	150.226	208.759
ENSMUSG00000005198	Polr2a	14.267	58.23	23.936	26.878	15.427	17.217	28.922	30.772	37.113	24.206	52.121	22.204
ENSMUSG00000005202	Shbg	0	0.116	0.042	0.016	0.179	0.163	0.129	0.179	0.146	0.045	0.041	0.048
ENSMUSG00000005204	Senp3	55.219	42.29	59.982	51.897	48.418	53.962	50.883	50.46	57.98	54.153	47.716	56.337
ENSMUSG00000005220	Corin	0.296	0.282	0.249	0.211	0.068	0.148	0.282	0.378	0.514	0.746	0.994	0.508
ENSMUSG00000005225	Plekha8	4.652	6.195	6.265	4.478	2.936	5.114	4.03	3.868	4.915	5.77	7.811	5.972
ENSMUSG00000005232	G6pc2	0	0.076	0.024	0	0.037	0	0	0	0	0.043	0.055	0.009
ENSMUSG00000005233	Spc25	33.107	23.538	40.349	24.433	34.014	33.182	25.814	25.176	27.49	33.111	23.014	31.511
ENSMUSG00000005237	Dnah2	0.108	0.173	0.136	0.157	0.086	0.105	0.18	0.234	0.332	0.193	0.298	0.26
ENSMUSG00000005251	Ripk4	2.036	3.993	2.587	4.044	3.33	3.16	3.816	7.097	7.047	3.096	3.902	3.867
ENSMUSG00000005262	Ufd1	17.099	12.4	13.857	13.403	15.419	16.004	14.691	11.978	12.079	13.128	11.873	14.273
ENSMUSG00000005267	Zfp287	0.443	0.892	0.643	0.449	0.193	0.576	0.336	0.367	0.423	0.784	1.019	0.672
ENSMUSG00000005268	Prlr	0.238	0.372	0.317	0.447	0.531	0.304	0.646	0.54	0.634	0.265	0.306	0.399
ENSMUSG00000005299	Letm1	8.587	9.895	6.977	8.029	7.108	7.636	7.763	8.887	10.992	7.798	8.167	9.357
ENSMUSG00000005312	Ubqln1	45.676	81.811	43.353	57.418	49.877	53.016	63.314	69.522	73.319	52.482	70.589	63.101
ENSMUSG00000005320	Fgfr4	4.3	3.422	2.499	4.225	4.049	2.99	3.349	6.867	7.767	2.946	2.918	4.316
ENSMUSG00000005338	Cadm3	1.465	2.439	1.066	1.378	0.561	1.588	1.269	1.718	1.311	1.249	1.908	1.888
ENSMUSG00000005339	Fcer1a	0	0	0	0	0	0	0	0	0	0	0	0
ENSMUSG00000005354	Txn2	34.502	29.988	31.836	40.803	41.826	36.323	32.923	39.087	34.632	30.985	28.33	31.117
ENSMUSG00000005355	Casp14	0	0.021	0	0.01	0.021	0	0.021	0.032	0.007	0.022	0.04	0.008
ENSMUSG00000005357	Slc1a6	0.703	1.158	0.629	1.279	0.516	1.272	0.556	0.706	0.656	0.855	0.852	0.95
ENSMUSG00000005360	Slc1a3	2.039	1.285	1.92	1.821	1.344	1.595	1.534	1.243	1.63	2.231	2.075	2.002
ENSMUSG00000005362	Crbn	6.68	3.829	7.936	4.927	7.216	5.549	7.119	4.384	4.405	6.19	4.478	5.834
ENSMUSG00000005364	Il5ra	0	0.007	0	0	0.021	0	0.041	0	0	0.019	0.004	0.02
ENSMUSG00000005370	Msh6	29.236	51.12	28.345	30.459	18.436	28.015	33.631	36.608	39.376	34.395	46.695	38.146
ENSMUSG00000005371	Fbxo11	9.338	18.854	12.669	9.879	7.862	13.074	10.815	10.535	13.825	13.574	20.533	14.673
ENSMUSG00000005373	Mlxipl	0.066	0.171	0.186	0.254	0.425	0.229	0.507	0.484	1.397	0.201	0.302	0.336
ENSMUSG00000005374	Tbl2	6.525	8.029	5.206	6.443	4.407	5.755	4.972	7.91	9.205	6.876	8.331	6.925
ENSMUSG00000005378	Bud23	20.595	22.987	19.219	20.235	22.199	21.949	17.097	23.29	22.192	17.608	16.818	18.379
ENSMUSG00000005397	Nid1	90.048	10.955	5.771	83.915	22.047	6.929	29.614	22.775	19.551	8.228	13.49	8.418
ENSMUSG00000005410	Mcm5	139.738	150.717	132.384	145.287	106.799	129.83	123.641	147.525	139.597	157.444	146.868	156.867
ENSMUSG00000005413	Hmox1	37.11	17.564	8.149	79.657	164.501	18.156	90.864	23.021	22.508	13.51	13.797	13.096
ENSMUSG00000005417	Mprip	14.175	21.838	15.363	16.825	13.492	15.085	17.03	14.508	15.205	17.375	20.655	16.968
ENSMUSG00000005442	Cic	2.58	7.932	4.805	3.599	2.196	3.124	4.511	4.026	5.671	4.449	8.233	4.271
ENSMUSG00000005447	Pafah1b3	41.11	24.24	45.181	35.343	33.813	36.602	26.223	30.572	27.407	39.826	28.086	30.683
ENSMUSG00000005465	Il27ra	0.049	0.047	0.018	0.037	0	0.046	0.055	0.055	0.012	0.051	0.035	0.014
ENSMUSG00000005469	Prkaca	26.182	45.603	32.792	32.317	25.97	40.445	29.143	41.056	48.891	35.735	42.249	39.545
ENSMUSG00000005470	Asf1b	17.369	16.64	16.823	18.778	18.372	17.035	16.403	14.07	13.061	18.039	15.997	15.748
ENSMUSG00000005474	Myl10	0	0	0	0	0	0	0.02	0	0	0	0	0.015
ENSMUSG00000005481	Ddx39a	82.254	49.127	72.155	76.96	92.154	69.657	74.133	64.008	54.605	62.031	45.404	62.909
ENSMUSG00000005483	Dnajb1	40.21	50.56	37.74	42.247	40.994	50.422	42.165	38.419	45.807	38.391	34.821	37.907
ENSMUSG00000005493	Msh4	0.011	0.011	0.041	0.014	0.011	0.018	0.018	0.014	0.014	0.01	0.014	0.018
ENSMUSG00000005501	Usp40	2.166	2.903	2.954	2.2	1.675	2.282	2.523	2.148	2.532	3.388	3.779	3.156
ENSMUSG00000005503	Evx1	5.723	17.258	8.888	7.491	1.551	10.361	4.149	12.928	13.96	7.5	7.759	8.381
ENSMUSG00000005505	Kbtbd4	10.106	11.663	9.611	10.681	7.685	8.441	9.981	11.207	10.933	10.096	9.916	9.493
ENSMUSG00000005506	Celf1	19.567	37.307	28.405	23.097	18.328	29.409	27.144	25.108	36.951	33.681	47.052	38.114
ENSMUSG00000005510	Ndufs3	37.109	29.083	36.355	35.797	39.825	39.107	33.65	37.742	34.717	35.517	28.167	31.846
ENSMUSG00000005514	Por	12.107	17.105	9.432	13.269	12.962	10.479	10.604	15.335	23.707	12.572	14.282	11.221
ENSMUSG00000005533	Igf1r	3.171	8.139	6.393	4.741	2.217	4.258	4.137	4.854	5.146	7.214	11.465	6.586
ENSMUSG00000005534	Insr	2.539	4.116	2.896	2.552	1.507	2.572	2.521	2.961	3.777	3.185	5.106	3.747
ENSMUSG00000005540	Fcer2a	0	0.011	0	0	0.011	0	0.011	0	0	0	0.007	0
ENSMUSG00000005547	Cyp2a5	0.101	0.012	0.008	0.023	0	0.02	0	0.095	0.068	0.024	0.015	0.026
ENSMUSG00000005553	Atp4a	0.028	0.06	0.145	0.077	0.059	0.114	0.058	0.026	0.029	0.085	0.129	0.072
ENSMUSG00000005566	Trim28	154.905	323.053	166.203	182.179	104.867	205.934	156.693	233.066	265.403	199.979	273.69	216.073
ENSMUSG00000005575	Ube2m	71.759	79.101	65.675	77.796	66.946	77.392	65.838	80.179	77.569	69.387	70.59	72.77
ENSMUSG00000005580	Adcy9	0.237	0.48	0.241	0.524	0.392	0.177	0.494	0.61	0.961	0.159	0.297	0.372
ENSMUSG00000005583	Mef2c	0.717	1.754	0.872	0.305	0.229	1.151	0.693	1.249	0.42	1.265	2.363	1.517
ENSMUSG00000005609	Ctr9	11.702	16.753	11.094	14.045	10.876	9.735	15.044	15.535	17.211	13.693	16.338	14.292
ENSMUSG00000005610	Eif4g2	263.471	301.723	293.962	260.343	226.522	271.159	273.156	255.139	272.001	300.2	314.089	314.876
ENSMUSG00000005611	Irag1	0.349	0.577	0.339	0.52	0.352	0.473	0.734	0.471	0.194	0.573	0.853	0.801
ENSMUSG00000005615	Pcyt1a	8.839	8.716	7.34	10.807	9.575	6.534	11.308	10.009	9.649	8.477	10.005	8.276
ENSMUSG00000005621	Zfp592	2.982	7.14	3.958	4.183	3.337	4.287	5.638	4.892	6.263	4.025	6.68	4.724
ENSMUSG00000005625	Psmd4	95.799	67.275	79.549	95.661	99.069	86.23	84.732	79.773	70.303	72.685	59.177	72.117
ENSMUSG00000005628	Tmod4	0.046	0.044	0.118	0.014	0.043	0.119	0.028	0	0.073	0.069	0.073	0.084
ENSMUSG00000005640	Insrr	0.06	0.157	0.033	0.034	0.039	0.036	0.055	0.099	0.234	0.027	0.046	0.022
ENSMUSG00000005649	Cabp5	0.021	0.02	0.031	0	0	0.049	0.038	0.029	0.019	0.027	0.019	0.043
ENSMUSG00000005656	Snx6	101.547	83.378	101.898	85.465	97.569	100.339	88.169	86.38	90.779	106.001	84.763	101.242
ENSMUSG00000005667	Mthfd2	20.502	24.853	18.025	24.129	19.25	20.656	22.386	19.445	17.966	17.993	21.175	19.539
ENSMUSG00000005672	Kit	6.299	5.933	4.41	5.873	1.406	3.703	3.421	5.401	6.609	5.024	7.216	4.567
ENSMUSG00000005674	Tomm40l	9.593	5.502	9.673	9.425	9.978	8.879	7.558	8.066	7.803	6.72	5.016	6.9
ENSMUSG00000005677	Nr1i3	0.018	0.011	0.014	0.022	0.017	0	0.011	0.006	0.007	0.015	0.004	0.004
ENSMUSG00000005681	Apoa2	16.013	17.601	46.859	39.272	69.668	31.182	31.29	32.619	34.623	27.153	16.773	28.602
ENSMUSG00000005682	Pan2	6.881	12.055	9.011	7.818	5.642	8.137	9.957	10.213	13.044	10.989	15.315	11.555
ENSMUSG00000005683	Cs	73.142	105.151	74.789	109.659	107.177	84.261	109.492	100.736	94.115	83.348	101.587	85.418
ENSMUSG00000005686	Ampd3	3.882	1.473	0.287	1.24	1.566	1.182	4.505	3.905	0.188	0.385	0.351	0.448
ENSMUSG00000005687	Bcas2	38.912	30.739	41.816	28.126	39.148	42.567	28.105	29.744	29.223	31.582	26.182	30.941
ENSMUSG00000005696	Sh2d1a	0.01	0.005	0	0	0.013	0	0.031	0.009	0.006	0	0	0.003
ENSMUSG00000005698	Ctcf	27.683	44.12	33.534	25.841	22.746	30.243	28.929	28.616	37.78	36.696	42.028	35.9
ENSMUSG00000005699	Pard6a	6.343	3.924	5.512	6.728	5.692	5.476	4.724	4.604	3.945	4.196	3.777	3.9
ENSMUSG00000005705	Agrp	0.078	0.197	0.046	0.528	0.266	0.121	0.693	0.073	0.016	0.1	0.031	0.036
ENSMUSG00000005716	Pvalb	0.151	0	0.331	0.163	0.094	0.118	0.07	0	0	0.518	0.435	0.104
ENSMUSG00000005718	Tfap4	9.715	12.499	13.552	7.037	6.149	13.246	6.463	8.313	15.234	17.415	16.807	14.504
ENSMUSG00000005732	Ranbp1	450.931	334.634	433.456	303.628	399.31	494.099	298.068	314.255	316.621	381.077	311.912	399.992
ENSMUSG00000005763	Cd247	0.03	0.047	0.032	0.027	0.009	0.004	0.1	0.078	0.003	0.038	0.009	0.017
ENSMUSG00000005774	Rfx5	1.326	1.964	1.397	1.003	0.758	1.134	1.348	1.189	1.597	1.822	2.559	1.612
ENSMUSG00000005779	Psmb4	228.031	147.88	185.978	227.382	232.308	213.675	207.766	196.537	159.76	169.206	119.464	169.116
ENSMUSG00000005800	Mmp8	0	0	0	0	0.01	0	0	0	0	0	0	0
ENSMUSG00000005802	Slc30a4	6.7	4.795	6.813	6.586	5.921	5.71	6.108	4.535	4.57	5.129	4.502	5.047
ENSMUSG00000005803	Sqor	4.063	2.058	0.371	1.707	4.922	0.881	7.167	10.22	0.224	0.211	0.161	0.362
ENSMUSG00000005804	Bloc1s6	9.4	11.008	9.98	9.372	8.47	10.377	8.743	10.264	10.143	11.124	10.934	10.11
ENSMUSG00000005813	Metap1	15.43	15.444	12.033	17.226	20.18	14.075	19.518	16.197	16.83	13.519	14.281	15.197
ENSMUSG00000005823	Gpr108	9.085	7.595	7.405	8.675	7.302	8.325	7.154	9.968	9.574	7.555	6.535	8.606
ENSMUSG00000005824	Tnfsf14	0	0.027	0.017	0.013	0.04	0.011	0.078	0.013	0.034	0.018	0.067	0
ENSMUSG00000005836	Gata6	32.027	15.413	7.673	23.338	9.257	12.085	10.006	15.614	16.649	12.001	14.897	12.861
ENSMUSG00000005846	Rsl1d1	176.222	148.14	179.386	145.066	181.516	168.543	162.073	135.478	149.56	175.629	155.209	176.592
ENSMUSG00000005864	Cnga2	0.025	0	0.03	0	0.048	0.007	0	0	0.025	0.011	0.025	0
ENSMUSG00000005871	Apc	2.674	6.408	4.183	2.713	2.012	2.993	3.243	2.762	4.849	4.578	7.581	4.402
ENSMUSG00000005873	Reep5	42.431	22.172	27.685	41.196	39.172	34.568	27.709	30.475	26.885	26.596	19.332	27.89
ENSMUSG00000005881	Ergic3	69.255	51.382	54.586	57.183	53.968	60.285	45.204	66.671	59.445	57.413	43.688	54.511
ENSMUSG00000005882	Uqcc1	12.219	8.104	11.525	11.348	12.644	9.817	11.044	10.068	8.551	9.809	8.118	9.392
ENSMUSG00000005883	Spo11	0.053	0.006	0.092	0.019	0.05	0.052	0.093	0.013	0.129	0.03	0.064	0.041
ENSMUSG00000005886	Ncoa2	1.218	3.616	2.648	1.448	0.928	1.978	1.95	2.277	3.084	3.075	5.077	3.006
ENSMUSG00000005891	Prl4a1	84.468	11.676	0.452	313.742	327.612	17.42	296.922	12.695	5.92	0.877	0.379	0.355
ENSMUSG00000005892	Trh	13.544	16.361	13.888	5.46	7.192	20.504	6.735	71.198	174.993	14.567	10.083	18.048
ENSMUSG00000005893	Nr2c2	1.278	2.523	2.559	1.51	1.1	1.963	2.129	1.487	2.577	2.622	3.468	2.517
ENSMUSG00000005897	Nr2c1	3.625	5.083	3.642	3.502	2.373	3.488	2.586	3.706	3.478	4.16	4.673	3.859
ENSMUSG00000005899	Smpd4	5.789	11.891	7.884	7.368	5.551	6.936	7.348	9.875	11.033	9.052	11.981	8.921
ENSMUSG00000005907	Pex1	1.023	2.042	1.365	1.964	1.787	1.297	2.422	2.526	3.805	1.651	2.015	1.863
ENSMUSG00000005917	Otx1	0.919	1.849	1.16	0.865	0.289	1.018	0.755	0.258	0.331	1.082	3.809	0.559
ENSMUSG00000005936	Kctd20	26.432	30.326	28.564	30.543	23.973	27.416	32.483	30.907	28.069	31.2	33.149	31.736
ENSMUSG00000005947	Itgae	0.034	0.027	0.089	0.064	0.08	0.031	0.058	0.021	0.072	0.055	0.034	0.071
ENSMUSG00000005949	Ctns	3.402	4.861	3.505	4.034	4.656	4.317	3.777	7.397	10.204	4.588	4.87	4.716
ENSMUSG00000005950	P2rx5	0.088	0.042	0.052	0.091	0.061	0.034	0.131	0.021	0.033	0.049	0.091	0.09
ENSMUSG00000005951	Shpk	0.527	0.551	0.367	0.602	0.682	0.438	0.868	0.914	1.24	0.435	0.314	0.574
ENSMUSG00000005952	Trpv1	0.078	0.007	0	0.112	0.033	0.011	0.013	0.007	0.017	0.005	0	0.025
ENSMUSG00000005958	Ephb3	8.917	7.586	4.74	8.032	2.842	4.379	4.739	5.18	6.739	5.929	7.729	5.843
ENSMUSG00000005968	Tuft1	4.92	4.408	4.35	5.979	6.143	5.326	6.067	7.559	7.183	5.338	4.708	5.53
ENSMUSG00000005973	Rcn1	111	78.101	63.276	72.599	56.144	70.433	59.779	76.169	46.781	72.601	64.668	65.293
ENSMUSG00000005980	Dnase1	0.034	0.008	0.02	0.008	0	0.013	0.016	0	0.041	0.022	0.015	0.018
ENSMUSG00000005981	Trap1	45.382	42.705	47.659	46.883	41.953	37.625	50.07	45.391	49.186	48.827	44.622	44.844
ENSMUSG00000005982	Naa60	7.751	13.473	8.195	10.616	9.807	10.622	9.589	10.239	13.101	9.398	11.604	9.467
ENSMUSG00000005983	1700037C18Rik	0.617	0.34	0.62	0.61	0.707	0.57	0.773	0.335	0.742	0.319	0.339	0.526
ENSMUSG00000005986	Ankrd13d	0.565	0.953	0.865	0.78	0.518	0.698	0.718	0.839	0.961	1.103	1.288	1.056
ENSMUSG00000005994	Tyrp1	0	0	0.006	0	0	0	0	0	0	0.006	0.006	0
ENSMUSG00000006005	Tpr	10.645	32.587	16.918	14.764	9.693	13.857	20.814	17.25	26.461	20.629	36.388	23.116
ENSMUSG00000006007	Pdc	0	0	0.009	0	0	0	0	0	0	0	0	0
ENSMUSG00000006010	Odr4	6.234	4.507	7.625	4.877	6.051	5.625	6.336	4.41	6.671	7.109	6.377	7.589
ENSMUSG00000006014	Prg4	0.031	0.035	0.004	0.006	0.092	0	0.141	0.057	0.018	0.004	0.015	0
ENSMUSG00000006019	Dhx34	2.612	4.466	3.032	3.732	3.403	3.23	3.403	3.752	4.618	3.495	5.465	3.703
ENSMUSG00000006021	Kptn	4.025	3.449	4.419	4.385	4.366	4.767	2.986	4.574	4.782	4.067	3.271	4.392
ENSMUSG00000006024	Napa	29.145	27.975	24.38	31.419	31.931	30.776	27.953	34.722	31.854	28.664	25.918	29.213
ENSMUSG00000006050	Sra1	24.94	14.716	18.808	21.474	25.872	19.14	20.449	20.586	15.649	15.806	12.577	15.914
ENSMUSG00000006056	Calcoco2	0.049	0.031	0.029	0.075	0	0	0.179	0.333	0.058	0.114	0.183	0.323
ENSMUSG00000006057	Atp5g1	28.506	25.05	26.397	29.445	34.748	34.264	25.39	32.514	30.794	24.482	21.152	24.717
ENSMUSG00000006058	Snf8	31.416	22.591	23.9	31.602	37.365	29.312	30.552	29.247	24.044	21.781	17.22	23.914
ENSMUSG00000006095	Tbcb	80.994	61.585	62.773	80.908	68.924	74.848	60.445	70.771	50.186	54.708	46.625	57.3
ENSMUSG00000006127	Inpp5k	1.579	1.724	1.603	1.858	1.905	1.399	1.991	1.977	1.78	2.272	2.175	1.746
ENSMUSG00000006134	Crkl	10.6	21.491	13.975	13.887	10.269	12.072	14.716	16.974	20.227	17.254	24.132	18.142
ENSMUSG00000006143	Upk3bl	0.382	0.172	0.612	0.466	0.357	0.502	0.539	0.057	0.23	0.699	0.431	0.443
ENSMUSG00000006154	Eps8l1	0.091	0.368	0.174	0.181	0.089	0.135	0.249	0.142	0.36	0.176	0.173	0.117
ENSMUSG00000006169	Clint1	19.539	28.719	19.883	22.484	17.747	19.065	25.731	25.706	25.998	22.278	26.573	21.977
ENSMUSG00000006179	Prss16	1.137	0.786	0.697	1.958	3.1	0.92	2.14	1.126	1.605	0.4	0.453	0.465
ENSMUSG00000006191	Cdkal1	0.93	0.166	1.602	0.759	0.885	0.222	0.643	0.094	0.723	0.983	0.756	1.393
ENSMUSG00000006200	Rhox6	37.274	5.63	2.787	56.362	135.519	12.955	108.665	10.921	7.145	2.837	0.866	2.788
ENSMUSG00000006204	Cdcp3	0	0	0	0	0	0	0.008	0	0	0.005	0.01	0
ENSMUSG00000006205	Htra1	11.009	5.163	0.923	6.287	8.524	3.537	15.154	15.658	4.559	2.207	1.936	2.439
ENSMUSG00000006215	Zbtb17	7.844	7.925	10.407	6.718	5.369	8.005	7.194	6.774	8.766	10.722	9.848	9.362
ENSMUSG00000006216	Clcnkb	0.03	0	0.036	0.009	0.019	0	0	0	0.018	0.064	0.035	0.007
ENSMUSG00000006218	Fam131c	0.165	0.139	0.098	0.203	0.137	0.2	0.084	0.326	0.561	0.129	0.12	0.139
ENSMUSG00000006219	Fblim1	4.964	7.128	4.19	5.146	7.679	4.973	6.378	6.273	10.1	4.871	4.35	3.981
ENSMUSG00000006221	Hspb7	3.134	3.404	3.355	1.79	2.904	3.131	5.124	2.759	0.051	4.767	5.807	2.418
ENSMUSG00000006235	Epor	1.949	1.091	7.413	3.162	5.63	1.71	6.156	2.297	2.636	2.885	1.374	1.638
ENSMUSG00000006241	Ccdc159	0.424	0.694	0.85	0.613	0.365	0.94	0.423	0.668	0.51	0.589	0.546	0.502
ENSMUSG00000006262	Mob1b	2.072	2.767	2.652	2.132	2.415	3.154	2.931	2.363	3.219	2.357	2.802	2.789
ENSMUSG00000006269	Atp6v1b1	0	0.006	0.004	0	0	0.009	0	0	0	0	0	0
ENSMUSG00000006270	Vax1	0.352	0.179	0.644	0.044	0.022	0.128	0.087	0	0.042	0.362	0.629	0
ENSMUSG00000006273	Atp6v1b2	39.786	36.193	34.742	44.708	43.006	37.572	43.786	45.976	44.991	36.09	31.453	40.615
ENSMUSG00000006276	Eps15l1	15.958	22.747	17.84	15.795	11.973	16.468	16.496	15.854	17.321	21.993	26.171	20.117
ENSMUSG00000006281	Tep1	0.449	1.075	0.655	0.937	0.516	0.501	0.869	1.077	0.984	0.861	1.363	0.873
ENSMUSG00000006288	Ttc5	29.52	22.934	29.452	28.189	30.922	30.263	25.593	24.754	28.551	28.229	22.648	27.136
ENSMUSG00000006289	Osgep	15.348	10.859	14.66	13.037	14.065	15.434	9.836	13.506	10.304	12.339	9.55	12.008
ENSMUSG00000006299	Aamp	58.808	59.086	52.06	58.998	53.031	60.751	53.304	61.851	60.592	56.868	54.243	56.004
ENSMUSG00000006301	Tmbim1	2.001	1.519	1.453	2.691	2.407	1.783	1.972	2.401	2.366	1.672	1.286	1.775
ENSMUSG00000006304	Arpc2	144.092	142.271	92.727	175.438	193.924	134.72	186.06	174.701	139.203	115.874	116.035	122.602
ENSMUSG00000006307	Kmt2b	3.601	9.499	6.242	5.233	3.242	4.474	7.272	5.538	8.717	6.004	11.268	6.555
ENSMUSG00000006310	Zbtb32	0.356	0.317	0.113	0.381	0.541	0.217	0.668	0.521	0.207	0.143	0.185	0.237
ENSMUSG00000006311	Etv2	12.107	19.608	8.879	10.317	5.661	21.967	10.928	14.815	15.05	10.857	10.412	12.383
ENSMUSG00000006313	Upk1a	2.004	2.212	2.32	2.47	1.799	2.657	2.425	0.507	0.133	3.093	2.148	2.691
ENSMUSG00000006315	Tmem147	69.98	46.946	90.808	65.807	83.152	90.708	51.826	58.559	55.365	62.397	40.968	58.533
ENSMUSG00000006333	Rps9	755.155	442.693	767.738	708.998	893.494	787.12	685.521	613.018	499.63	633.336	436.489	606.342
ENSMUSG00000006335	Tfpt	22.134	17.089	23.674	19.947	21.046	20.564	19.656	18.062	16.924	18.723	14.271	18.229
ENSMUSG00000006342	Susd2	6.854	1.348	0.706	6.248	3.307	1.093	2.923	3.593	2.135	0.673	0.71	0.843
ENSMUSG00000006344	Ggt5	0.282	0.105	0.023	0.149	0.171	0.065	0.337	0.41	0.017	0.025	0.007	0.03
ENSMUSG00000006345	Ggt1	1.975	0.658	0.472	0.962	2.386	0.575	1.455	1.397	1.487	0.395	0.366	0.651
ENSMUSG00000006356	Crip2	48.086	41.382	23.768	42.538	53.6	41.124	52.288	65.45	27.917	33.095	34.15	30.095
ENSMUSG00000006360	Crip1	9.463	3.249	6.386	6.532	8.957	6.08	10.194	9.891	3.082	6.772	3.909	4.845
ENSMUSG00000006362	Cbfa2t3	0.818	1.739	1.307	1.603	1.823	1.16	2.474	1.487	1.204	1.161	2.043	0.979
ENSMUSG00000006369	Fbln1	43.508	55.997	31.726	37.112	22.535	40.526	24.273	52.869	50.544	47.969	53.931	44.051
ENSMUSG00000006373	Pgrmc1	167.518	98.022	152.105	143.552	135.335	154.446	126.795	122.597	119.339	134.191	99.612	139.538
ENSMUSG00000006378	Gcat	18.387	18.592	19.643	22.586	29.106	20.344	21.596	32.809	40.923	20.542	14.763	21.863
ENSMUSG00000006386	Tek	7.033	10.172	7.219	12.767	3.663	8.457	8.694	7.158	1.749	14.793	14.202	12.02
ENSMUSG00000006389	Mpl	0.018	0.017	0.09	0.033	0.025	0.014	0.065	0.066	0.011	0.028	0.058	0.012
ENSMUSG00000006390	Elovl1	14.906	16.202	11.927	23.03	23.995	17.888	18.234	27.658	29.49	15.348	13.48	17.962
ENSMUSG00000006392	Med8	36.743	28.603	32.675	31.809	37.212	33.676	32.764	29.135	24.955	29.68	25.29	27.094
ENSMUSG00000006395	Hyi	0.605	0.395	0.935	0.418	0.666	1.009	1.184	0.767	0.785	0.961	0.622	0.948
ENSMUSG00000006398	Cdc20	126.225	150.031	131.911	110.659	91.608	137.054	116.989	143.049	183.248	165.219	161.583	167.335
ENSMUSG00000006403	Adamts4	1.155	1.213	1.353	1.48	0.77	0.914	1.445	0.603	0.691	1.689	2.204	1.347
ENSMUSG00000006411	Nectin4	0.329	0.393	0.376	0.752	0.478	0.289	1.028	0.151	0.147	0.337	0.429	0.395
ENSMUSG00000006412	Pfdn2	88.786	64.078	74.248	71.508	84.801	81.211	72.398	70.86	59.82	69.089	58.113	64.637
ENSMUSG00000006418	Rnf114	28.294	30.155	28.944	27.192	25.429	28.834	23.642	30.533	34.503	31.991	28.15	29.955
ENSMUSG00000006423	Steep1	5.647	4.444	6.985	5.776	5.469	5.783	6.356	4.474	5.558	6.528	5.522	5.934
ENSMUSG00000006435	Neurl1a	0.939	1.238	0.645	0.766	0.578	0.76	0.928	1.236	1.64	1.727	2.509	1.739
ENSMUSG00000006442	Srm	190.088	186.61	139.901	204.549	217.412	185.031	167.029	217.862	190.81	146.808	152.772	147.605
ENSMUSG00000006445	Epha2	4.975	7.427	3.259	4.564	2.665	3.67	5.512	6.097	9.399	4.645	6.486	7.186
ENSMUSG00000006456	Rbm14	16.863	36.489	19.627	23.842	17.174	24.053	21.283	29.945	29.337	23.556	34.494	25.254
ENSMUSG00000006457	Actn3	0.833	2.06	0.778	0.823	0.407	0.947	0.895	1.486	2.074	1.27	2.034	1.734
ENSMUSG00000006462	A530013C23Rik	0	0.004	0	0	0.012	0.003	0	0.008	0.021	0	0	0
ENSMUSG00000006463	Zdhhc24	2.616	2.856	2.526	2.616	2.472	3.779	2.69	3.084	4.02	3.353	3.014	3.095
ENSMUSG00000006464	Bbs1	0.653	1.814	1.16	0.623	0.417	1.029	0.703	1.004	1.762	1.054	1.661	0.88
ENSMUSG00000006469	Slc34a3	0.3	0.412	0.378	0.422	0.78	0.529	0.431	1.115	1.31	0.3	0.311	0.612
ENSMUSG00000006471	Ndor1	2.822	4.744	4.924	3.768	2.807	3.952	5.386	4.151	6.716	4.715	6.33	4.655
ENSMUSG00000006476	Nsmf	1.526	1.946	2.578	1.305	1.047	2.656	2.077	1.816	2.616	2.389	2.691	2.068
ENSMUSG00000006488	Prl7a1	39.097	7.395	1.1	85.457	257.421	30.889	65.822	23.025	17.206	1.149	0.743	1.016
ENSMUSG00000006490	Prl8a9	3.511	0.7	0	4.565	4.316	0.199	7.007	1.194	0.255	0	0	0
ENSMUSG00000006494	Pdk1	13.824	8.912	21.057	14.942	11.346	8.944	9.589	8.975	9.487	22.289	20.665	13.306
ENSMUSG00000006498	Ptbp1	100.7	207.795	110.035	129.917	95.283	128.322	124.363	158.66	167.792	140.942	195.574	146.68
ENSMUSG00000006517	Mvd	16.376	18.453	16.714	13.728	13.351	16.858	13.24	13.993	10.943	15.957	17.108	13.775
ENSMUSG00000006519	Cyba	95.872	58.201	97.796	94.78	163.852	94.216	133.42	128.443	151.515	87.997	46.624	100.481
ENSMUSG00000006522	Itih3	0.043	0.014	0.112	0.06	0.115	0.073	0.047	0.041	0.1	0.046	0.052	0.104
ENSMUSG00000006526	Stimate	8.915	6.852	7.434	7.011	6.718	8.107	6.814	8.566	7.416	6.713	5.316	7.872
ENSMUSG00000006527	Sfmbt1	2.765	4.8	4.482	2.835	2.475	3.473	3.381	4.182	5.241	5.308	6.333	5.227
ENSMUSG00000006529	Itih1	0.04	0.015	0.019	0.015	0	0	0.059	0.007	0.01	0.026	0	0
ENSMUSG00000006538	Ihh	4.395	5.907	3.14	5.038	6.314	4.763	3.948	9.342	9.341	2.765	2.597	3.95
ENSMUSG00000006542	Prkag3	0.021	0.02	0.055	0.026	0.013	0.028	0.013	0.007	0	0.055	0.03	0.025
ENSMUSG00000006546	Cryba2	0	0	0.105	0	0.021	0	0	0.062	0.04	0.014	0.013	0
ENSMUSG00000006567	Atp7b	2.084	4.079	3.024	3.552	3.023	2.747	3.789	5.571	8.255	3.711	4.756	4.572
ENSMUSG00000006570	Defb2	0	0	0	0	0	0	0	0	0	0	0	0
ENSMUSG00000006574	Slc4a1	2.578	0.025	21.941	8.718	5.895	0.201	13.48	0.04	0.01	9.712	4.092	0.435
ENSMUSG00000006575	Rundc3a	0.401	1.051	0.627	0.512	0.408	0.667	0.288	0.86	1.168	0.768	0.658	0.853
ENSMUSG00000006576	Slc4a3	0.302	0.609	0.948	0.308	0.205	0.64	0.507	0.329	0.801	0.829	1.035	0.667
ENSMUSG00000006585	Cdt1	34.755	53.557	37.601	42.51	37.463	36.277	42.462	42.883	46.305	43	57.121	41.407
ENSMUSG00000006586	Runx1t1	0.26	0.774	0.878	0.433	0.25	1.123	0.554	0.423	0.74	1.014	1.287	1.163
ENSMUSG00000006587	Snai3	0.082	0.094	0.128	0.367	0.278	0.026	0.366	0.093	0.069	0.095	0.069	0.068
ENSMUSG00000006589	Aprt	284.836	172.294	224.059	368.116	519.372	264.679	355.235	282.749	235.981	208.957	156.317	208.183
ENSMUSG00000006599	Gtf2h1	26.137	27.362	26.074	30.948	41.384	27.311	37.689	30.404	35.341	25.607	25.926	28.694
ENSMUSG00000006611	Hfe	0.345	0.195	0.276	0.258	0.419	0.183	0.217	0.303	0.132	0.231	0.219	0.096
ENSMUSG00000006638	Abhd1	0.283	0.128	0.276	0.235	0.349	0.419	0.454	0.391	0.618	0.316	0.364	0.37
ENSMUSG00000006641	Slc5a6	5.682	4.999	5.129	5.741	4.288	5.456	4.787	5.645	6.333	5.934	5.425	6.069
ENSMUSG00000006642	Tcf23	0.815	0.303	0.03	0.289	1.15	0.129	1.965	1.814	0.138	0.016	0	0.035
ENSMUSG00000006649	Nphs1	0.015	0	0	0.009	0.009	0	0	0.009	0.015	0	0.003	0
ENSMUSG00000006651	Aplp1	5.603	4.714	2.584	7.398	6.849	4.104	8.141	10.706	18.57	4.942	4.492	6.046
ENSMUSG00000006673	Qrich1	11.85	16.898	13.034	12.292	9.93	13.512	13.176	13.276	18.67	15.905	20.466	15.904
ENSMUSG00000006675	P4htm	0.681	0.43	0.772	0.537	0.46	0.62	0.554	0.404	0.393	0.893	0.574	0.733
ENSMUSG00000006676	Usp19	11.881	21.542	12.464	16.712	11.729	12.155	19.371	19.161	22.202	14.989	23.433	16.681
ENSMUSG00000006678	Pola1	4.105	7.751	6.254	4.72	3.177	4.403	5.192	4.909	5.478	7.605	9.857	6.938
ENSMUSG00000006699	Cdc42	214.317	175.234	174.287	239.832	237.335	189.915	220.983	212.647	170.743	185.225	154.812	182.012
ENSMUSG00000006705	Pknox1	1.738	2.967	1.702	2.475	2.294	2.074	2.958	2.146	2.698	1.964	2.596	2.071
ENSMUSG00000006711	D130043K22Rik	0.07	0.057	0.068	0.092	0.074	0.078	0.087	0.126	0.367	0.019	0.086	0.086
ENSMUSG00000006715	Gmnn	107.119	62.678	127.494	91.38	131.267	110.377	99.194	65.434	60.143	82.408	57.4	82.506
ENSMUSG00000006717	Acot13	20.471	11.726	20.888	16.916	32.235	20.162	19.813	14.584	23.077	11.666	7.405	14.419
ENSMUSG00000006720	Zfp184	4.866	3.89	7.47	2.967	3.468	5.057	3.26	3.434	3.79	6.252	5.061	5.672
ENSMUSG00000006724	Cyp27b1	0.061	0.116	0.006	0.009	0	0.048	0.028	0.029	0.116	0.065	0.085	0.049
ENSMUSG00000006728	Cdk4	314.344	225.421	330.911	283.477	273.271	326.653	232.645	250.465	225.875	294.74	226.181	271.4
ENSMUSG00000006731	B4galnt1	3.921	4.697	2.68	3.486	4.539	3.785	6.019	7.179	4.235	3.747	5.439	4.209
ENSMUSG00000006732	Mettl1	24.719	16.935	26.49	21.805	29.374	29.835	20.614	21.93	23.74	21.38	16.33	23.972
ENSMUSG00000006736	Tspan31	89.007	53.068	70.717	82.632	86.422	66.002	65.289	72.988	77.742	74.732	53.801	72.087
ENSMUSG00000006740	Kif5b	22.182	29.548	30.976	19.19	19.228	29.447	23.518	17.192	28.643	33.638	38.254	34.306
ENSMUSG00000006763	Saal1	8.261	6.475	8.554	6.685	6.353	7.358	5.862	6.054	5.474	7.846	6.224	7.132
ENSMUSG00000006764	Tph2	0.027	0.009	0.06	0.025	0.009	0.036	0.008	0	0	0.047	0.005	0.05
ENSMUSG00000006777	Krt23	2.982	0.813	1.439	1.351	0.956	0.64	0.665	0.785	0.524	2.219	1.057	0.761
ENSMUSG00000006782	Cnp	2.262	2.351	1.745	1.622	1.078	1.815	1.697	2.316	2.087	2.807	3.144	2.277
ENSMUSG00000006784	Odad4	0.124	0.162	0.198	0.047	0.12	0.133	0.075	0.679	1.42	0.192	0.188	0.129
ENSMUSG00000006800	Sulf2	11.563	22.019	15.87	10.198	5.453	11.428	9.967	19.01	23.415	20.444	27.147	14.98
ENSMUSG00000006818	Sod2	14.287	13.2	13.026	17.517	22.587	15.067	17.266	14.198	12.596	13.061	13.34	12.913
ENSMUSG00000006850	Tmco6	8.628	6.78	8.84	8.839	5.33	8.293	6.876	8.085	7.102	9.277	8.626	9.129
ENSMUSG00000006906	Stambp	0.832	0.825	0.579	1.037	1.089	0.824	1.226	1.037	0.671	0.721	0.78	0.802
ENSMUSG00000006920	Ezh1	1.98	2.531	1.703	2.031	1.868	1.663	2.467	2.711	3.687	1.695	2.232	1.992
ENSMUSG00000006930	Hap1	0.613	0.748	0.818	0.935	0.41	0.353	0.868	0.417	0.305	0.976	0.937	0.403
ENSMUSG00000006931	P3h4	33.39	9.194	12.02	19.477	9.782	13.189	10.072	11.483	8.45	16.392	12.607	12.405
ENSMUSG00000006932	Ctnnb1	202.423	260.419	185.879	195.717	146.083	182.797	178.148	236.3	196.393	226.463	254.042	223.024
ENSMUSG00000006941	Eif1b	81.193	78.569	96.274	64.94	67.266	96.697	59.486	79.193	69.005	96.563	80.842	87.113
ENSMUSG00000006948	Klk4	0	0	0	0.019	0.02	0.082	0	0.02	0.013	0.04	0	0.029
ENSMUSG00000006958	Chrd	0.548	0.765	0.313	0.337	0.319	0.532	0.647	1.658	5.414	0.315	0.377	0.464
ENSMUSG00000006998	Psmd2	143.222	164.169	127.828	157.07	118.799	136.525	143.387	151.479	133.242	152.174	146.468	150.619
ENSMUSG00000007021	Syngr3	0.342	0.662	0.34	0.305	0.474	0.454	0.246	0.178	0.464	0.228	0.173	0.305
ENSMUSG00000007029	Vars	33.532	82.011	48.181	46.877	24.7	37.872	43.079	57.764	65.374	53.507	83.988	56.656
ENSMUSG00000007030	Vwa7	0.079	0.179	0.272	0.107	0.08	0.242	0.371	0.194	0.442	0.235	0.376	0.339
ENSMUSG00000007033	Hspa1l	0.053	0.121	0.063	0.039	0.01	0.025	0.049	0.02	0.032	0.014	0.038	0.022
ENSMUSG00000007034	Slc44a4	1.752	1.434	0.89	5.629	8.808	1.406	3.618	2.652	2.972	1.257	0.878	1.305
ENSMUSG00000007035	Msh5	0.199	0.095	0.292	0.149	0.16	0.237	0.21	0.098	0.237	0.195	0.243	0.193
ENSMUSG00000007036	Abhd16a	8.06	5.731	8.927	7.47	6.7	7.416	6.151	7.546	9.63	8.91	7.306	8.817
ENSMUSG00000007038	Neu1	11.272	9.8	13.13	15.842	21.049	12.876	17.706	19.671	30.508	12.237	9.639	14.645
ENSMUSG00000007039	Ddah2	86.778	70.604	93.02	74.047	64.3	78.637	61.722	81.69	58.545	97.362	77.796	88.815
ENSMUSG00000007041	Clic1	94.358	60.454	83.977	103.788	92.219	93.646	102.257	89.501	82.092	90.927	68.159	85.898
ENSMUSG00000007050	Lsm2	31.714	29.417	33.863	29.453	32.823	39.048	27.284	32.829	32.772	33.483	31.205	32.432
ENSMUSG00000007080	Pole	3.127	7.669	5.09	4.964	2.342	3.983	5.55	5.215	7.182	6.495	11.074	6.616
ENSMUSG00000007097	Atp1a2	0.477	0.744	0.224	0.2	0.387	0.34	0.54	1.218	0.797	0.354	0.344	0.282
ENSMUSG00000007107	Atp1a4	0.029	0.007	0.017	0.066	0.181	0.017	0.053	0.04	0.095	0.023	0.004	0.005
ENSMUSG00000007122	Casq1	2.029	1.483	4.449	1.582	1.307	1.54	0.906	0.617	0.363	3.603	2.776	1.582
ENSMUSG00000007207	Stx1a	1.101	1.515	1.842	1.203	1.389	1.986	1.753	1.41	2.258	1.713	1.967	1.483
ENSMUSG00000007209	Ceacam9	20.977	3.393	0.011	34.352	33.986	2.202	46.33	6.198	1.764	0.084	0.077	0.153
ENSMUSG00000007216	Zfp775	1.025	2.233	1.474	0.945	0.543	1.2	0.953	1.407	1.036	1.414	1.725	1.297
ENSMUSG00000007279	Scube2	2.399	0.823	1.243	1.533	0.773	0.374	0.944	0.302	0.926	1.644	3.263	0.535
ENSMUSG00000007338	Mrpl49	48.276	34.424	40.605	42.553	53.93	40.107	40.058	40.774	43.097	40.115	35.499	38.937
ENSMUSG00000007379	Dennd2c	2.026	0.502	0.47	1.265	0.651	0.385	0.653	0.874	1.107	0.312	0.262	0.389
ENSMUSG00000007411	Mark3	26.061	31.055	32.363	26.082	26.116	29.431	32.351	26.757	35.931	37.46	39.578	36.257
ENSMUSG00000007415	Gatad1	28.135	33.16	23.425	30.627	27.199	32.816	29.87	38.896	35.569	27.797	26.726	31.455
ENSMUSG00000007440	Pcdha10	0	0	0	0	0	0	0	0	0	0	0	0.003
ENSMUSG00000007457	NA	0	0	0	0	0	0	0	0	0	0	0	0
ENSMUSG00000007458	M6pr	49.22	35.045	42.582	44.98	48.509	45.602	46.612	50.766	45.803	43.73	33.287	44.411
ENSMUSG00000007476	Lrrc8a	1.674	3.184	2.538	1.573	1.189	3.873	1.591	2.709	4.528	2.931	4.105	3.343
ENSMUSG00000007480	Mc5r	0	0.107	0.027	0	0	0.018	0	0.042	0.054	0.015	0.215	0.14
ENSMUSG00000007564	Ppp2r1a	81.678	117.68	66.43	99.603	81.59	88.312	86.61	116.357	104.398	88.574	100.242	90.333
ENSMUSG00000007570	Fance	6.177	7.858	7.154	6.16	5.669	7.31	6.002	6.406	7.782	7.991	8.548	6.901
ENSMUSG00000007589	Tinf2	39.536	26.274	37.503	37.018	37.664	37.087	30.934	26.492	34.027	34.247	27.057	32.573
ENSMUSG00000007591	Tssk4	0.062	0.192	0.324	0.216	0.232	0.254	0.158	0.073	0.177	0.18	0.24	0.096
ENSMUSG00000007594	Hapln4	0.491	0.237	0.118	0.713	0.884	0.086	0.345	0.062	0.132	0.146	0.188	0.106
ENSMUSG00000007603	Dus3l	17.815	16.276	20.739	18.219	15.894	16.885	20.437	16.012	21.9	20.055	19.447	19.639
ENSMUSG00000007610	Gtpbp3	7.929	6.435	7.612	7.891	9.089	6.918	8.229	5.907	8.487	6.715	5.815	6.347
ENSMUSG00000007613	Tgfbr1	18.541	18.339	25.591	15.666	9.118	18.005	12.265	14.878	14.172	26.616	24.34	24.54
ENSMUSG00000007617	Homer1	3.36	4.631	4.366	2.767	2.442	3.584	3.495	2.987	4.04	4.751	6.267	5.087
ENSMUSG00000007646	Rad51c	2.41	3.732	2.151	2.35	2.416	2.574	2.209	2.129	1.668	2.349	2.727	2.305
ENSMUSG00000007653	Gabrb2	0.058	0.086	0.14	0.05	0.012	0.045	0.019	0.05	0.017	0.093	0.081	0.071
ENSMUSG00000007655	Cav1	0.837	0.985	0.413	0.423	0.726	0.914	1.258	1.313	0.188	0.509	0.653	0.55
ENSMUSG00000007656	Arpp19	54.088	39.342	51.435	50.17	55.462	49.709	51.789	45.561	39.014	46.398	37.814	46.303
ENSMUSG00000007659	Bcl2l1	12.919	16.303	10.691	13.6	10.232	13.049	13.716	17.03	15.732	12.707	13.411	13.247
ENSMUSG00000007670	Khsrp	32.833	73.597	45.824	46.278	35.773	45.267	55.08	52.484	82.758	49.865	84.756	53.661
ENSMUSG00000007682	Dio2	0.027	0.047	0.032	0.075	0.059	0.021	0.092	0.085	0.035	0.041	0.056	0.065
ENSMUSG00000007721	Ccdc124	146.131	124.035	109.491	155.964	138.002	122.964	141.204	145.542	113.771	105.729	96.454	107.122
ENSMUSG00000007739	Cct4	224.026	142.769	204.314	198.006	238.055	203.786	204.69	157.835	135.851	181.166	138.232	183.793
ENSMUSG00000007777	0610009B22Rik	23.589	18.741	29.837	18.721	26.113	27.759	20.985	19.152	18.867	20.758	14.781	21.141
ENSMUSG00000007783	Cpt1c	2.093	2.339	2.615	1.792	1.018	2.225	2.332	1.821	2.905	4.044	4.488	3.47
ENSMUSG00000007805	Twist2	3.188	3.449	1.951	5.312	2.039	6.306	3.837	2.577	1.653	2.236	2.189	3.56
ENSMUSG00000007812	Zfp655	9.91	6.825	10.557	8.954	12.74	9.985	10.951	7.289	9.927	9.744	7.961	10.156
ENSMUSG00000007815	Rhoa	76.941	58.153	56.672	76.746	81.826	66.241	73.087	72.583	56.257	57.901	53.115	63.979
ENSMUSG00000007817	Zmiz1	3.452	13.223	6.49	5.865	3.968	5.268	7.734	7.565	6.889	6.691	14.617	7.321
ENSMUSG00000007827	Ankrd26	1.467	2.998	2.797	1.383	1.413	1.863	1.98	1.389	2.072	2.45	3.497	2.421
ENSMUSG00000007833	Aldh16a1	6.948	8.319	6.493	8.705	7.033	6.976	8.38	8.86	9.415	8.237	8.249	8.14
ENSMUSG00000007836	Hnrnpa0	167.312	320.457	199.887	167.333	127.681	230.464	168.777	222.278	249.642	237.75	314.091	245.063
ENSMUSG00000007837	Prrg2	8.543	4.968	6.678	9.869	9.863	8.541	7.703	8.613	9.94	6.391	4.255	6.69
ENSMUSG00000007850	Hnrnph1	93.839	149.012	119.502	75.712	70.746	133.325	90.29	84.324	114.31	119.483	149.942	147.076
ENSMUSG00000007867	Ift43	44.855	31.278	40.662	36.961	45.142	43.291	32.084	36.296	30.842	40.652	30.012	37.494
ENSMUSG00000007872	Id3	111.466	75.136	136.622	92.111	84.869	127.569	80.489	99.668	117.324	131.108	124.105	106.719
ENSMUSG00000007877	Tcap	0.691	0.289	1.32	0.513	0.259	0.431	0.358	0.104	0.133	1.067	1.12	0.286
ENSMUSG00000007880	Arid1a	5.702	26.866	13.218	10.45	5.398	10.412	11.359	12.819	19.034	12.068	28.131	14.043
ENSMUSG00000007888	Crlf1	1.052	1.729	1.646	1.005	1.745	1.567	1.576	3.616	5.75	1.405	1.671	1.592
ENSMUSG00000007891	Ctsd	126.189	71.865	70.392	108.103	122.981	81.911	104.815	107.67	94.244	85.26	65.161	79.667
ENSMUSG00000007892	Rplp1	3990.1	2751.4	4743.49	3541.04	4532.05	5318.26	3084.57	3983.74	3538.4	3817.34	2705.37	3778.12
ENSMUSG00000007907	Cabs1	0	0	0	0	0	0	0	0	0	0	0	0
ENSMUSG00000007908	Hmgcll1	0.953	1.272	1.137	0.834	0.607	1.298	0.684	0.96	1.105	1.278	1.243	1.378
ENSMUSG00000007944	Ttc9b	0.064	0.097	0.061	0.012	0.012	0.02	0.035	0.132	0.161	0.09	0.068	0.185
ENSMUSG00000007946	Phox2a	1.287	1.379	0.914	0.831	0.259	1.652	0.647	1.435	1.244	1.655	1.649	2.199
ENSMUSG00000007950	Abhd8	6.868	10.717	8.123	8.335	4.187	7.261	4.184	8.144	8.033	5.893	7.062	4.692
ENSMUSG00000007987	Ift22	4.607	3.629	4.716	4.094	3.445	4.42	3.375	4.691	4.869	4.607	3.604	3.902
ENSMUSG00000007989	Fzd3	6.642	5.027	9.627	5.334	4.536	4.982	4.124	3.266	2.881	8.343	9.539	6.285
ENSMUSG00000008028	1700008O03Rik	0.128	0.095	0.094	0.06	0.073	0.161	0.092	0.134	0.304	0.22	0.17	0.187
ENSMUSG00000008035	Mid1ip1	14.044	18.88	11.906	14.98	11.198	17.582	14.074	19.614	17.341	13.926	13.578	16.327
ENSMUSG00000008036	Ap2s1	66.235	53.858	59.943	67.623	66.82	73.073	55.2	65.59	58.669	56.616	44.497	56.426
ENSMUSG00000008090	Fgfrl1	13.089	14.504	14.824	9.432	7.455	15.382	8.633	13.211	9.691	15.421	13.556	15.369
ENSMUSG00000008129	Brme1	0.545	0.228	0.364	0.364	0.296	0.323	0.533	0.378	0.288	0.469	0.584	0.308
ENSMUSG00000008136	Fhl2	13.253	6.744	9.753	13.461	14.139	10.778	14.103	7.537	8.954	9.775	8.352	9.809
ENSMUSG00000008140	Emc10	37.468	37.215	31.927	35.199	26.256	33.195	26.752	39.744	39.032	36.73	31.707	35.058
ENSMUSG00000008153	Clstn3	1.351	2.435	1.007	1.501	0.642	1.161	1.706	1.78	1.954	1.194	1.389	1.304
ENSMUSG00000008167	Fbxw9	3.774	2.772	5.113	4.18	4.551	5.077	3.915	4.488	5.179	5.242	4.014	4.796
ENSMUSG00000008193	Spib	0.064	0.087	0.049	0.212	0.188	0.036	0.203	0.077	0.055	0.059	0.071	0.019
ENSMUSG00000008200	Fnbp4	5.858	8.823	9.291	5.444	5.087	7.755	8.801	5.676	10.778	10.578	14.031	10.709
ENSMUSG00000008206	Cers4	0.959	0.677	1.14	0.85	0.48	0.918	0.884	0.821	0.726	1.301	1.186	1.127
ENSMUSG00000008226	Scrn3	4.307	2.807	3.102	4.471	5.917	3.703	5.255	3.24	3.184	2.773	2.509	3.002
ENSMUSG00000008301	Phax	45.356	43.864	27.866	45.084	45.559	43.677	39.068	43.841	41.23	38.218	36.712	40.295
ENSMUSG00000008305	Tle1	4.647	6.545	4.987	3.637	3.028	4.41	4.055	3.999	3.882	5.281	6.435	5.109
ENSMUSG00000008307	1700109H08Rik	0.171	0.065	0.582	0.246	0.128	0.247	0.38	0.072	0.211	0.253	0.403	0.159
ENSMUSG00000008318	Relt	2.918	1.407	2.399	1.889	1.54	1.484	1.654	1.289	1.595	1.897	1.404	1.547
ENSMUSG00000008333	Snrpb2	64.361	42.981	66.252	42.784	64.942	69.458	46.33	36.872	41.484	53.29	41.935	55.63
ENSMUSG00000008348	Ubc	7.494	10.456	7.601	10.809	11.118	13.209	11.859	12.483	12.826	10.943	11.547	11.523
ENSMUSG00000008373	Prpf31	31.388	30.198	25.335	28.348	27.883	25.497	28.102	29.987	27.645	27.49	26.795	28.04
ENSMUSG00000008384	Sertad1	10.787	8.201	9.518	10.991	12.276	12.124	12.214	11.717	9.777	10.046	7.538	9.172
ENSMUSG00000008393	Carhsp1	42.697	43.146	31.218	50.468	49.256	36.456	50.539	50.057	42.087	40.944	40.601	42.514
ENSMUSG00000008398	Elk3	4.886	5.623	4.156	5.073	4.952	4.314	5.651	4.19	1.794	5.383	7.095	4.07
ENSMUSG00000008429	Herpud2	11.054	12.715	10.538	11.05	9.256	11.556	10.941	11.773	11.611	12.636	12.948	13.109
ENSMUSG00000008435	Rdh13	5.06	5.033	5.319	5.968	6.193	4.867	6.182	5.092	5.134	5.357	4.947	4.896
ENSMUSG00000008438	Adam21	0.027	0.026	0.054	0.042	0.059	0.021	0.017	0.017	0.049	0.035	0.043	0.037
ENSMUSG00000008450	Nutf2	85.129	63.945	88.267	67.451	81.867	91.474	65.591	68.191	70.038	80.717	68.967	82.761
ENSMUSG00000008461	Fut1	0.041	0.077	0.206	0.188	0.076	0.111	0.15	0.143	0.208	0.242	0.157	0.168
ENSMUSG00000008475	Arpc5	158.299	68.833	109.069	154.925	220.69	109.126	174.386	102.305	71.077	91.749	60.424	99.949
ENSMUSG00000008482	Rnf151	0.176	0.126	0.158	0.02	0.082	0.172	0.122	0.062	0.186	0.128	0.236	0.076
ENSMUSG00000008489	Elavl2	0.829	1.803	1.887	0.585	0.221	1.308	0.524	0.556	1.166	1.811	2.054	1.839
ENSMUSG00000008496	Pou2f2	0.048	0.333	0.089	0.03	0.027	0.204	0.138	0.113	0.408	0.084	0.269	0.169
ENSMUSG00000008540	Mgst1	8.934	4.534	11.677	5.226	7.709	8.339	4.162	5.541	1.988	7.687	3.73	6.447
ENSMUSG00000008575	Nfib	0.138	0.08	0.073	0.086	0.097	0.13	0.168	0.131	0.099	0.056	0.086	0.069
ENSMUSG00000008590	Htr3b	0	0	0	0.03	0	0	0	0	0.013	0.028	0	0
ENSMUSG00000008601	Rab25	3.651	4.621	4.179	3.006	1.978	4.241	2.967	4.728	6.206	3.95	3.07	4.175
ENSMUSG00000008604	Ubqln4	23.789	46.191	29.732	26.177	18.593	30.666	26.921	33.803	36.923	32.583	44.756	32.667
ENSMUSG00000008658	Rbfox1	0.133	0.336	0.083	0.123	0.041	0.271	0.157	0.142	0.406	0.24	0.372	0.578
ENSMUSG00000008668	Rps18	842.643	386.562	975.353	819.327	1233.65	876.284	778.419	654.633	462.323	686.624	384.506	590.413
ENSMUSG00000008682	Rpl10	626.941	468.815	592.444	564.029	647.264	623.218	501.393	589.036	476.973	568.571	456.442	535.327
ENSMUSG00000008683	Rps15a	125.512	79.286	178.279	114.734	162.382	170.012	107.806	114.153	94.382	128.968	87.208	121.293
ENSMUSG00000008690	Ncaph2	53.731	46.033	53.817	60.323	44.366	44.329	51.123	52.084	46.732	54.734	49.277	49.674
ENSMUSG00000008730	Hipk1	2.782	5.676	4.247	3.629	2.761	4.013	4.621	4.176	5.609	4.136	6.754	4.564
ENSMUSG00000008734	Gprc5b	3.864	4.216	5.011	3.383	1.1	3.226	1.75	2.991	3.806	5.461	5.813	4.24
ENSMUSG00000008763	Man1a2	11.409	12.959	10.682	10.954	7.276	9.588	10.26	10.808	13.332	12.903	15.406	12.842
ENSMUSG00000008789	Ceacam5	0	0	0	0	0	0	0	0	0	0	0	0
ENSMUSG00000008813	Tppp2	0	0	0	0	0	0	0	0	0	0	0	0
ENSMUSG00000008822	Acyp1	10.733	5.494	13.724	7.764	12.951	12.712	8.702	7.014	6.497	9.467	6.617	9.495
ENSMUSG00000008843	Cldn13	0.221	0	1.554	0.774	1.08	0	1.021	0.046	0.03	0.569	0.19	0.068
ENSMUSG00000008845	Cd163	0	0.009	0	0.004	0	0	0.004	0	0	0	0.003	0
ENSMUSG00000008855	Hdac5	2.466	5.067	3.042	2.781	1.645	3.127	3.044	3.344	3.792	4.21	5.519	4.407
ENSMUSG00000008859	Rala	40.106	35.503	33.242	36.471	36.153	39.222	35.894	34.498	29.059	40.283	38.502	41.423
ENSMUSG00000008874	Clec3a	0	0	0	0	0	0	0	0	0	0.057	0	0
ENSMUSG00000008892	Vdac3	128.649	124.815	115.2	118.902	124.132	128.893	103.568	126.426	104.692	110.854	98.817	110.701
ENSMUSG00000008932	Slc1a7	0.008	0.045	0.023	0.007	0.007	0.018	0.007	0.066	0.07	0	0.019	0.021
ENSMUSG00000008958	Vps72	23.997	25.178	24.385	21.045	16.223	20.704	17.618	23.446	20.671	25.695	25.185	23.574
ENSMUSG00000008976	Gabpa	10.649	14.796	10.673	10.634	10.338	9.412	13.981	11.78	13.651	12.325	15.55	13.025
ENSMUSG00000008999	Bmp7	6.386	11.175	9.187	4.993	3.44	9.035	4.235	7.898	11.542	10.318	9.648	8.519
ENSMUSG00000009013	Dynll1	114.475	96.645	99.327	100.651	115.201	128.222	86.608	110.438	80.268	87.546	70.583	90.298
ENSMUSG00000009030	Pdcl	22.33	17.319	19.913	17.981	18.516	18.45	19.216	16.524	15.391	18.776	15.344	18.862
ENSMUSG00000009035	Tmem184b	8.001	11.707	7.861	8.95	3.62	8.145	5.302	8.485	8.383	9.994	12.905	8.777
ENSMUSG00000009047	Gm5965	0	0	0	0	0	0	0	0	0	0	0	0
ENSMUSG00000009070	Rsph14	0	0	0	0	0	0.014	0	0.073	0.042	0.006	0	0
ENSMUSG00000009073	Nf2	10.483	18.891	12.928	12.064	8.75	11.374	14.538	13.225	15.752	14.053	19.359	15.732
ENSMUSG00000009075	Cabp7	0.449	1.803	0.357	0.222	0.215	0.988	0.645	0.935	3.196	0.661	0.95	1.6
ENSMUSG00000009076	Zmat5	16.826	11.07	14.098	11.934	13.398	13.696	11.466	13.76	12.928	11.535	10.169	10.63
ENSMUSG00000009079	Ewsr1	43.041	71.434	56.25	42.492	35.436	57.065	46.895	45.158	70.838	64.356	82.316	65.087
ENSMUSG00000009090	Ap1b1	13.825	24.727	14.424	22.154	17.835	13.166	22.111	26.45	32.12	18.496	23.209	20.058
ENSMUSG00000009092	Derl3	2.296	2.203	0.855	3.71	4.533	1.913	3.987	2.427	2.606	0.921	0.993	1.094
ENSMUSG00000009093	Gstt4	0	0.025	0	0.025	0.025	0	0.024	0.05	0.048	0.017	0	0.018
ENSMUSG00000009097	Tbx1	5.326	8.505	5.333	1.285	1.007	5.074	0.6	2.101	4.274	7.238	9.057	5.444
ENSMUSG00000009108	Gnat2	0.753	0.425	0.71	0.754	0.99	0.765	0.784	0.779	1.026	0.81	0.537	0.783
ENSMUSG00000009112	Bcl2l13	9.302	12.896	10.916	10.65	7.493	8.429	9.963	9.498	10.552	12.719	14.198	12.228
ENSMUSG00000009114	2610028H24Rik	0.015	0.015	0.009	0.057	0.129	0	0.014	0	0.065	0	0	0
ENSMUSG00000009115	Spatc1l	0.039	0	0.035	0.036	0	0	0	0.074	0	0	0	0.041
ENSMUSG00000009145	Dqx1	0.813	0.941	1.473	0.831	1.362	1.292	1.537	1.243	2.341	0.966	0.913	1.167
ENSMUSG00000009185	Ccl8	0	0	0	0.143	0	0	0	0.144	0	0.033	0	0.035
ENSMUSG00000009207	Lnpk	3.216	2.637	3.256	2.641	2.769	3.56	2.584	2.364	2.573	3.429	3.141	3.878
ENSMUSG00000009210	Prr29	0.03	0.116	0.036	0.014	0	0.047	0.014	0.086	0.073	0.01	0.027	0.063
ENSMUSG00000009214	Mymk	0	0	0.01	0	0.032	0	0	0	0	0	0	0
ENSMUSG00000009216	Fam163b	0.177	0.733	0.307	0.197	0.033	0.283	0.074	0.349	0.655	0.296	0.406	0.213
ENSMUSG00000009246	Trpm5	0.397	0.074	0.017	1.063	1.851	0.096	0.844	0.111	0.047	0.011	0.012	0.011
ENSMUSG00000009248	Ascl2	4.537	1.47	0.281	20.287	19.756	0.685	20.066	1.615	0.792	0.586	0.513	0.504
ENSMUSG00000009281	Rarres2	0.602	0.188	0.253	0.585	0.471	0.246	0.638	0.74	0.042	0.438	0.241	0.088
ENSMUSG00000009291	Pttg1ip	31.343	19.807	26.106	31.721	36.045	26.407	28.113	32.003	28.868	24.508	18.508	24.855
ENSMUSG00000009292	Trpm2	0.102	0.061	0.044	0.071	0.058	0.035	0.02	0.028	0.052	0.026	0.022	0.063
ENSMUSG00000009293	Ube2g2	36.461	28.488	30.037	33.191	36.245	33.851	35.058	28.094	27.792	29.283	24.6	30.195
ENSMUSG00000009350	Mpo	0.054	0.066	0.073	0.05	0	0.054	0.071	0.065	0.069	0.025	0.123	0.058
ENSMUSG00000009356	Lpo	0.025	0	0.02	0.008	0	0.007	0	0.016	0.141	0.027	0.03	0.012
ENSMUSG00000009376	Met	1.342	2.851	1.859	1.101	0.929	1.693	1.04	2.124	2.635	2.276	2.657	2.762
ENSMUSG00000009378	Slc16a12	0.317	0.135	0.811	0.33	0.218	0.267	0.287	0.188	0.167	0.853	0.713	0.432
ENSMUSG00000009394	Syn2	0.056	0.085	0.051	0.041	0.017	0.058	0.055	0.178	0.112	0.101	0.149	0.133
ENSMUSG00000009406	Elk1	3.41	3.522	3.639	3.477	2.497	3.214	3.109	3.894	3.947	4.047	4.148	3.69
ENSMUSG00000009418	Nav1	1.6	5.037	2.671	2.664	2.161	1.944	3.139	2.919	3.285	2.323	5.841	2.072
ENSMUSG00000009470	Tnpo1	23.888	51.554	34.833	30.878	23.176	35.352	33.342	36.732	50.465	40.461	64.005	48.307
ENSMUSG00000009471	Myod1	0.099	0.094	0.042	0.052	0	0.022	0.052	0.013	0.042	0.118	0.093	0.127
ENSMUSG00000009487	Otog	0.01	0.04	0.031	0.024	0.022	0.018	0.017	0.029	0.072	0.022	0.028	0.013
ENSMUSG00000009535	Rnmt	18.486	11.173	19.33	12.699	16.038	15.512	13.777	10.923	13.294	17.422	13.587	16.423
ENSMUSG00000009545	Kcnq1	0.128	0.116	0.115	0.125	0.054	0.09	0.231	0.21	0.362	0.177	0.126	0.075
ENSMUSG00000009549	Srp14	72.155	42.719	73.615	64.227	90.803	77.744	59.709	60.01	47.295	56.777	42.65	56.532
ENSMUSG00000009551	6330409D20Rik	0.055	0	0.044	0	0	0.014	0	0.017	0.033	0.012	0.022	0.025
ENSMUSG00000009555	Cdk9	18.916	22.11	19.041	20.212	17.019	20.232	18.63	20.608	19.283	21.324	20.83	20.315
ENSMUSG00000009563	Tor2a	13.693	9.174	12.593	14.347	14.019	11.376	11.114	12.565	12.657	13.016	9.545	11.462
ENSMUSG00000009566	Fpgs	8.585	11.171	8.943	11.637	10.904	10.669	11.418	11.547	12.466	11.598	12.794	12.822
ENSMUSG00000009569	Mrtfb	1.869	3.698	2.361	2.597	1.985	1.963	3.622	2.85	2.547	2.723	5.001	2.69
ENSMUSG00000009575	Cbx5	26.574	51.195	46.815	31.753	23.61	44.153	31.298	34.486	46.606	50.083	68.613	51.693
ENSMUSG00000009580	Odam	0	0	0	0	0	0	0	0	0	0	0	0
ENSMUSG00000009585	Apobec3	1.491	1.271	0.805	1.33	0.959	0.928	1.429	1.397	2.14	0.887	0.947	0.988
ENSMUSG00000009588	St6galnac1	0	0	0	0	0	0	0	0	0	0	0	0
ENSMUSG00000009596	Taf7l	0.397	0.033	0.028	0.216	0.273	0.027	0.431	0.777	0.688	0.676	0.355	0.563
ENSMUSG00000009614	Sardh	0.352	0.542	0.397	0.765	0.682	0.527	0.972	1.438	1.236	0.543	0.365	0.565
ENSMUSG00000009621	Vav2	3.954	7.905	4.826	6.437	5.538	4.997	8.046	5.389	7.816	5.831	8.675	6.204
ENSMUSG00000009628	Tex15	0.496	0.713	0.431	0.485	0.599	0.487	1.872	1.762	3.17	1.808	2.429	2.499
ENSMUSG00000009630	Ppp2cb	67.665	77.738	72.372	66.648	64.473	91.937	62.306	80.482	81.241	76.677	73.041	87.92
ENSMUSG00000009633	G0s2	4.184	1.374	4.992	3.347	2.505	3.568	2.863	2.792	2.533	5.283	2.581	3.564
ENSMUSG00000009640	Dmap1	11.706	14.134	10.127	11.844	11.309	10.735	11.068	11.398	13.389	11.351	12.868	10.743
ENSMUSG00000009646	Pla2g12b	23.621	15.022	23.512	23.844	44.739	22.936	29.251	31.01	39.817	12.878	6.841	19.392
ENSMUSG00000009647	Mcu	2.869	3.88	2.521	3.233	3.888	3.101	4	4.551	5.064	2.941	3.236	3.388
ENSMUSG00000009654	Oit3	1.627	3.712	1.144	1.874	1.152	1.694	1.876	3.146	0.492	1.149	2.016	2.324
ENSMUSG00000009670	Tex11	0.166	0.062	0.035	0.074	0.047	0.079	0.147	0.169	0.113	0.251	0.138	0.403
ENSMUSG00000009681	Bcr	5.895	11.3	6.038	9.994	10.951	4.957	11.045	8.73	10.357	7.166	12.148	6.911
ENSMUSG00000009687	Fxyd5	2.933	1.047	0.571	4.387	7.544	0.829	4.898	1.711	0.199	0.571	0.447	0.344
ENSMUSG00000009731	Kcnd1	0.377	0.703	0.441	0.593	0.51	0.58	0.646	0.948	1.097	0.711	0.862	0.614
ENSMUSG00000009733	Tfcp2	2.589	4.266	3.917	2.422	1.931	3.743	2.63	2.653	3.685	4.777	5.538	3.86
ENSMUSG00000009734	Pou6f2	0.048	0.148	0.1	0.082	0.03	0.125	0.041	0.041	0.019	0.108	0.155	0.107
ENSMUSG00000009739	Pou6f1	0.042	0.087	0.077	0.049	0.057	0.056	0.067	0.128	0.43	0.068	0.075	0.058
ENSMUSG00000009741	Ubp1	21.77	33.01	27.293	23.899	22.237	27.721	30.111	25.084	34.292	29.081	36.706	31.268
ENSMUSG00000009772	Nuak2	3.177	5.401	4.692	3.452	1.832	4.23	2.662	2.538	2.995	5.478	7.176	4.701
ENSMUSG00000009828	Cilk1	1.793	3.504	2.527	1.811	1.419	2.269	1.603	2.036	2.569	2.832	4.199	2.727
ENSMUSG00000009863	Sdhb	58.626	43.049	48.517	56.47	59.884	57.428	50.856	58.691	41.513	46.346	37.809	45.214
ENSMUSG00000009876	Cox4i2	11.445	7.437	12.087	13.443	9.738	14.115	6.913	8.106	2.879	16.108	13.015	9.528
ENSMUSG00000009894	Snap47	20.362	21.119	20.27	22.032	16.341	21.008	17.691	20.592	19.412	21.689	17.371	21.31
ENSMUSG00000009900	Wnt3a	5.374	10.432	6.367	4.382	1.27	7.013	1.842	10.295	10.66	4.719	2.482	5.445
ENSMUSG00000009905	Kdsr	2.803	1.54	2.724	1.876	2.633	2.981	2.877	2.174	3.114	2.682	1.974	2.53
ENSMUSG00000009907	Vps4b	10.545	11.874	9.965	10.537	9.589	10.286	11.808	11.295	11.039	11.971	11.435	11.984
ENSMUSG00000009927	Rps25	1714.15	831.807	2178.42	1647.4	2614.31	1978.02	1851.93	1409.24	1074.11	1482.5	906.301	1412.54
ENSMUSG00000009941	Nxf2	0.092	0.029	0.03	0.104	0.029	0.096	0.057	0.067	0	0.066	0.067	0.056
ENSMUSG00000009995	Tafazzin	3.7	2.399	4.569	3.134	3.09	4.12	3.327	2.917	3.986	4.016	3.271	3.412
ENSMUSG00000010021	Kif19a	0.161	0.178	0.177	0.185	0.133	0.065	0.137	0.175	0.147	0.157	0.338	0.102
ENSMUSG00000010025	Aldh3a2	9.201	7.052	4.938	8.509	8.085	5.622	11.91	11.879	6.839	6.384	5.092	6.408
ENSMUSG00000010044	Zmynd10	0.16	0.223	0.228	0.422	0.679	0.615	0.387	1.639	3.545	0.198	0.213	0.39
ENSMUSG00000010045	Tmem115	16.573	19.176	12.603	17.851	13.163	16	12.338	25.653	22.248	15.274	15.902	16.091
ENSMUSG00000010047	Hyal2	22.753	24.56	24.454	19.323	13.297	23.363	14.506	28.17	23.895	28.287	25.323	25.119
ENSMUSG00000010048	Ifrd2	27.747	30.272	30.531	32.349	35.059	30.044	32.576	36.492	37.655	28.561	26.828	25.954
ENSMUSG00000010051	Hyal1	0.236	0.304	0.364	0.142	0.097	0.341	0.224	0.176	0.33	0.308	0.463	0.248
ENSMUSG00000010054	Tusc2	30.167	22.438	35.309	36.886	28.856	34.087	31.496	33.761	31.469	29.898	21.539	30.799
ENSMUSG00000010057	Nprl2	6.85	5.24	7.047	5.311	6.491	6.389	6.278	5.736	5.894	6.088	5.514	5.64
ENSMUSG00000010064	Slc38a3	1.466	1.29	0.818	2.666	3.8	0.864	1.753	1.164	1.986	1.636	2.065	1.074
ENSMUSG00000010066	Cacna2d2	0.779	1.227	1.086	0.342	0.194	0.684	0.795	0.352	0.468	2.036	3.304	1.233
ENSMUSG00000010067	Rassf1	4.526	4.066	5.322	4.153	5.339	5.681	5.559	3.951	5.267	5.142	4.356	4.468
ENSMUSG00000010080	Epn3	2.752	1.404	0.834	7.013	8.723	1.297	8.46	1.504	0.717	1.227	1.082	1.18
ENSMUSG00000010086	Rnf112	0.033	0.076	0.088	0.012	0.019	0.073	0.086	0.106	0.068	0.155	0.147	0.083
ENSMUSG00000010095	Slc3a2	43.904	40.033	35.759	39.504	43.28	43.376	40.993	57.418	70.87	36.847	32.193	41.656
ENSMUSG00000010097	Nxf1	20.201	28.563	24.277	21.35	19.359	26.377	21.608	21.7	25.139	25.973	30.369	25.669
ENSMUSG00000010110	Stx5a	8.843	8.489	6.966	8.864	6.218	7.477	7.883	8.591	7.387	7.357	7.203	7.104
ENSMUSG00000010122	Slc47a1	0.147	0.17	0.361	0.23	0.283	0.157	0.229	0.45	0.415	0.438	0.286	0.272
ENSMUSG00000010136	Pifo	0.558	1.018	0.319	0.151	0.435	1.034	0.537	3.771	7.256	0.194	0.194	0.464
ENSMUSG00000010142	Tnfrsf13b	0.074	0.062	0.077	0.171	0.043	0.043	0.205	0.277	0.233	0.143	0.187	0.07
ENSMUSG00000010154	Spire2	1.688	3.832	1.906	1.648	2.157	2.325	1.777	2.531	6.275	2.25	2.365	2.68
ENSMUSG00000010175	Prox1	0.328	1.028	0.729	0.29	0.196	0.568	0.349	0.533	0.841	0.685	1.345	0.611
ENSMUSG00000010205	Raver1	21.971	55.459	32.751	29.975	22.763	33.473	29.441	39.293	50.452	34.297	55.765	33.846
ENSMUSG00000010277	2610507B11Rik	14.13	29.142	19.968	18.373	11.899	16.778	18.807	21.127	29.389	25.318	35.727	25.836
ENSMUSG00000010290	AI597479	11.152	13.63	13.333	10.082	9.146	10.619	11.686	9.598	11.46	12.806	13.579	13.523
ENSMUSG00000010307	Tmem86a	1.961	1.406	2.139	2.252	1.561	1.884	1.284	2.195	1.487	1.779	1.717	1.26
ENSMUSG00000010311	Optc	0.031	0.029	0.073	0.028	0.029	0.087	0.056	0	0.098	0.052	0.042	0.07
ENSMUSG00000010342	Tex14	0.021	0.035	0.05	0.058	0.034	0.012	0.116	0.088	0.107	0.171	0.153	0.22
ENSMUSG00000010358	Ifi35	1.943	1.054	1.367	1.449	3.293	0.521	3.561	3.286	0.456	0.39	0.298	0.355
ENSMUSG00000010362	Rdm1	10.836	7.426	11.171	10.845	13.06	10.424	10.284	9.733	8.313	8.98	6.472	8.297
ENSMUSG00000010376	Nedd8	429.572	280.517	324.849	387.53	455.662	365.612	337.16	347.112	276.623	311.653	229.681	294.125
ENSMUSG00000010392	Gosr1	5.556	8.007	5.211	7.223	7.785	5.992	8.62	7.36	8.978	6.155	7.49	6.35
ENSMUSG00000010406	Mrpl52	41.369	26.063	52.361	33.563	44.037	57.962	29.954	37.327	36.187	38.106	27.997	37.936
ENSMUSG00000010435	Spaca7	0	0.164	0	0	0.032	0	0.064	0	0	0	0	0
ENSMUSG00000010453	Kansl3	3.539	6.51	5.681	3.247	2.542	4.998	4.503	3.556	7.088	6.543	8.02	5.678
ENSMUSG00000010461	Eya4	0.231	0.666	0.466	0.168	0.076	0.278	0.289	0.246	0.226	0.394	0.551	0.396
ENSMUSG00000010476	Ebf3	0.381	1.048	0.738	0.232	0.083	0.562	0.212	0.23	0.21	0.739	1.256	0.546
ENSMUSG00000010492	Uckl1os	0.031	0.03	0.012	0.058	0	0.008	0.019	0.049	0.019	0.007	0.019	0.007
ENSMUSG00000010505	Myt1	0.034	0.011	0.043	0.007	0.011	0.021	0.004	0.014	0.002	0.022	0.045	0.034
ENSMUSG00000010517	Faf1	27.755	21.81	24.305	28.661	32.488	24.255	28.191	19.888	19.948	23.576	19.359	24.906
ENSMUSG00000010529	Gm266	5.468	3.927	5.841	3.325	2.89	3.455	1.876	2.815	1.091	8.741	9.78	4.613
ENSMUSG00000010538	Tsacc	2.169	1.525	3.164	2.163	3.483	3.089	2.417	2.32	3.925	2.183	2.106	2.97
ENSMUSG00000010554	Mettl16	5.732	7.846	5.588	6.733	6.492	6.037	7.023	5.953	7.055	6.415	7.149	6.923
ENSMUSG00000010592	Dazl	0.098	0.051	0.048	0.124	0.217	0.063	0.996	0.109	0.145	0.195	0.138	0.209
ENSMUSG00000010601	Apol7a	0.381	0.272	0.398	0.466	0.883	0.25	0.64	0.56	0.713	0.262	0.222	0.507
ENSMUSG00000010607	Pigyl	28.645	14.154	26.166	27.079	40.861	27.76	24.336	25.927	28.593	17.139	11.251	20.534
ENSMUSG00000010608	Rbm25	6.385	13.79	10.426	7.418	7.739	14.747	10.477	8.207	17.574	11.642	17.743	13.842
ENSMUSG00000010609	Psen2	2.033	2.147	1.78	1.817	1.624	1.633	1.805	2.529	2.266	1.673	1.604	1.4
ENSMUSG00000010651	Acaa1b	0.615	0.508	0.263	0.594	0.925	0.479	0.913	1.565	1.518	0.438	0.581	0.635
ENSMUSG00000010660	Plcd1	6.537	6.293	4.36	8.138	7.463	5.26	6.238	4.04	3.061	4.667	4.581	4.827
ENSMUSG00000010663	Fads1	22.249	29.982	24.151	17.217	9.059	21.847	12.407	20.266	16.112	28.802	34.969	23.824
ENSMUSG00000010721	Lmbr1	1.3	0.904	2.016	1.503	1.45	1.188	2.086	2.041	1.988	2.475	2.017	2.169
ENSMUSG00000010751	Tnfrsf22	0.947	1.558	0.937	0.623	0.4	0.882	0.655	1.117	1.025	1.065	1.722	1.023
ENSMUSG00000010755	Cars	12.619	15.73	11.671	12.774	10.416	12.371	13.105	11.783	14.69	13.328	14.318	14.609
ENSMUSG00000010760	Phlda2	228.465	197.993	99.496	365.34	462.28	481.208	354.284	417.706	346.889	151.154	128.345	332.622
ENSMUSG00000010796	Asz1	0.25	0.097	0.061	0.378	1.733	0.21	2.157	0.156	0.329	0.268	0.044	0.147
ENSMUSG00000010797	Wnt2	16.357	9.754	12.636	18.403	9.589	15.459	16.32	10.012	2.348	15.107	12.599	20.25
ENSMUSG00000010803	Gabra1	0.014	0.003	0.021	0	0.003	0.022	0.01	0	0	0.009	0.019	0.007
ENSMUSG00000010825	Grid2ip	0.027	0	0	0	0	0.012	0.007	0	0.042	0.022	0.012	0.013
ENSMUSG00000010830	Kdelr3	76.591	11.905	12.874	45.998	34.902	17.221	24.417	25.279	31.713	11.886	7.827	10.556
ENSMUSG00000010841	Cfap97d1	0	0	0	0	0	0	0	0	0	0	0	0
ENSMUSG00000010911	Apip	32.167	19.652	28.886	25.001	41.359	33.265	24.454	19.138	16.087	21.593	14.471	20.666
ENSMUSG00000010914	Pdhx	10.62	8.713	10.036	10.275	11.641	10.764	10.596	9.07	9.454	8.913	8.127	10.145
ENSMUSG00000010936	Vac14	12.77	20.796	12.158	20.019	18.314	12.687	19.494	19.821	21.897	15.977	20.183	16.219
ENSMUSG00000011008	Mcoln2	2.057	1.35	3.467	3.177	4.697	2.015	3.873	3.474	4.011	2.492	1.529	2.668
ENSMUSG00000011034	Slc5a1	0.185	0.28	0.187	0.255	0.108	0.259	0.442	0.581	0.384	0.218	0.186	0.559
ENSMUSG00000011052	NA	0	0	0	0	0	0	0	0	0	0	0	0
ENSMUSG00000011096	Akt1s1	25.725	28.491	19.802	29.609	30.429	25.894	28.198	31.613	31.158	21.422	21.603	22.142
ENSMUSG00000011114	Tbrg1	97.11	52.398	66.756	119.652	139.381	85.827	119.828	75.381	64.139	68.046	50.856	73.697
ENSMUSG00000011118	Panx3	0	0	0	0	0	0	0	0	0	0	0.006	0
ENSMUSG00000011148	Adssl1	1.662	1.487	1.723	1.358	1.568	1.23	1.249	1.782	1.236	2.255	2.08	1.232
ENSMUSG00000011154	Cfap161	0.009	0.033	0.005	0	0	0.007	0	0.391	0.883	0.011	0	0.012
ENSMUSG00000011158	Brf1	11.362	12.347	12.744	8.978	7.893	10.293	11.223	9.809	10.329	14.005	14.8	11.668
ENSMUSG00000011171	Vipr2	0.176	0.056	0.21	0.147	0.077	0.087	0.049	0.033	0.032	0.181	0.175	0.137
ENSMUSG00000011179	Odc1	565.732	371.258	492.876	624.133	587.516	547.047	506.193	414.911	424.091	464.29	339.947	442.156
ENSMUSG00000011254	Thg1l	19.686	13.871	19.198	20.952	23.093	19.272	15.547	17.886	15.741	14.201	11.717	15.828
ENSMUSG00000011256	Adam19	7.719	10.54	5.445	9.916	3.856	8.394	7.653	8.629	13.165	8.546	10.114	9.754
ENSMUSG00000011257	Pabpc4	67.484	124.24	76.064	90.898	75.789	83.878	92.843	100.782	118.969	69.867	95.502	75.448
ENSMUSG00000011263	Exoc3l2	1.072	3.376	1.592	1.733	1.147	2.48	1.87	2.478	0.916	1.685	3.163	2.148
ENSMUSG00000011267	Zfp296	0.428	0.277	0.215	0.985	1.218	0.347	0.934	0.771	1.328	0.176	0.265	0.366
ENSMUSG00000011305	Plin5	0.339	0.657	0.36	0.221	0.153	0.617	0.29	0.965	1.329	0.372	0.284	0.528
ENSMUSG00000011306	Sugp1	18.811	19.781	17.048	19.165	15.244	14.402	19.405	19.239	20.455	20.38	20.245	20.921
ENSMUSG00000011349	Dmrtc2	0.016	0.015	0.019	0	0	0	0	0.015	0.029	0.01	0.048	0.022
ENSMUSG00000011350	Gm5893	0	0	0	0	0	0	0	0	0	0	0	0
ENSMUSG00000011382	Dhdh	2.73	3.824	3.869	2.233	2.34	3.68	2.771	2.251	4.897	4.766	5.025	4.254
ENSMUSG00000011427	Zfp790	2.138	2.37	2.696	2.18	2.015	2.259	2.59	1.596	2.145	2.298	2.58	2.365
ENSMUSG00000011463	Cpb1	0.12	0.03	0.076	0.03	0.067	0.075	0.029	0.045	0.019	0.103	0.081	0.038
ENSMUSG00000011486	Slc25a41	0	0.056	0	0	0.111	0.046	0.018	0.24	0.225	0.051	0.023	0.068
ENSMUSG00000011589	Fsd1	5.174	8.061	5.798	4.031	2.37	6.117	3.089	4.511	4.904	5.169	6.037	5.018
ENSMUSG00000011632	Pinlyp	0.187	0.03	0.037	0.086	0.145	0.097	0.144	0.175	0	0	0	0.086
ENSMUSG00000011658	Fuz	3.507	3.101	3.751	3.05	2.528	3.036	2.796	3.619	4.522	4.808	4.213	3.701
ENSMUSG00000011751	Sptbn4	0.145	0.11	0.087	0.191	0.21	0.13	0.253	0.218	0.498	0.088	0.16	0.142
ENSMUSG00000011752	Pgam1	198.375	205.664	203.941	213.928	163.072	202.521	172.431	188.017	180.953	242.236	240.537	206.449
ENSMUSG00000011831	Evi5	6.629	7.454	9.25	7.298	7.455	7.831	9.964	9.263	13.737	10.032	10.453	10.453
ENSMUSG00000011832	Evi5l	0.48	0.799	0.372	0.53	0.351	0.353	0.608	0.499	0.288	0.289	0.467	0.343
ENSMUSG00000011837	Snapc2	15.733	18.263	14.709	16.974	13.546	15.472	12.994	18.689	15.829	17.258	18.385	15.448
ENSMUSG00000011877	Git1	9.976	20.351	12.491	15.904	12.704	11.706	17.481	15.671	17.561	14.257	22.899	15.221
ENSMUSG00000011884	Gltp	27.064	29.553	15.471	30.018	31.71	22.29	36.689	37.464	25.718	18.139	19.694	20.312
ENSMUSG00000011958	Bnip2	40.352	25.884	33.958	35.322	33.883	35.79	36.713	25.527	18.479	33.899	26.282	33.966
ENSMUSG00000011960	Ccnt1	4.858	8.848	6.83	5.752	4.385	7.033	7.596	6.224	8.825	6.83	9.95	7.427
ENSMUSG00000012017	Scarf2	2.453	2.757	2.899	3.627	2.309	3.87	4.634	3.742	2.09	6.003	6.009	4.941
ENSMUSG00000012042	4930579F01Rik	0.013	0	0.007	0.012	0	0	0	0	0	0	0	0
ENSMUSG00000012076	Brms1l	11.524	10.623	10.702	11.798	10.252	10.446	14.125	10.11	9.874	11.47	11.997	11.683
ENSMUSG00000012114	Med15	7.455	11.905	7.716	9.135	8.819	8.83	11.43	9.731	11.62	10.24	14.092	9.374
ENSMUSG00000012117	Dhdds	11.854	11.145	10.849	12.585	10.308	9.909	12.618	12.952	11.626	11.208	11.534	10.951
ENSMUSG00000012123	Crybg2	0.366	0.287	0.293	0.276	0.339	0.242	0.251	0.315	0.315	0.231	0.241	0.286
ENSMUSG00000012126	Ubxn11	0.193	0.189	0.188	0.179	0.222	0.341	0.133	0.264	0.465	0.178	0.204	0.164
ENSMUSG00000012187	Mogat1	2.087	0.176	0.472	0.671	0.724	0.512	0.73	0.851	1.092	0.866	0.651	0.938
ENSMUSG00000012211	Tex22	0.041	0	0	0.038	0	0.016	0	0.019	0.074	0	0.012	0
ENSMUSG00000012282	Wnt8a	7.252	14.926	1.164	2.936	3.286	11.686	4.645	12.692	23.995	1.844	1.618	8.476
ENSMUSG00000012296	Tjap1	15.679	23.785	15.627	15.729	9.608	16.955	16.841	18.811	21.67	17.63	21.812	17.965
ENSMUSG00000012350	Ehf	0.066	0.139	0.062	0.044	0.084	0.044	0.143	0.115	0.158	0.033	0.045	0.049
ENSMUSG00000012396	Nanog	0.14	1.357	0.133	0.184	0.153	0.875	1.49	2.378	8.23	0.12	0.202	1.634
ENSMUSG00000012405	Rpl15	348.237	240.947	356.856	318.038	364.339	373.773	293.581	332.737	286.94	303.913	223.478	286.848
ENSMUSG00000012422	Tmem167	19.307	12.408	21.706	16.207	19.079	19.488	16.191	13.551	12.062	16.542	12.874	16.614
ENSMUSG00000012428	Steap4	0.066	0.142	0.154	0.077	0.093	0.078	0.092	0.101	0.01	0.171	0.069	0.103
ENSMUSG00000012429	Mplkip	15.227	10.771	18.343	12.066	16.13	16.176	13.121	12.504	13.964	15.204	12.344	15.57
ENSMUSG00000012443	Kif11	26.793	36.826	36.656	24.533	21.454	30.653	28.241	23.884	38.215	42.126	46.749	39.445
ENSMUSG00000012483	Rpa3	90.557	36.332	109.488	76.995	156.594	98.915	85.956	63.148	52.29	67.1	37.129	68.206
ENSMUSG00000012519	Mlkl	0.342	0.325	0.095	0.338	0.415	0.195	1.093	1.013	0.144	0.425	0.278	0.345
ENSMUSG00000012520	Phox2b	0.043	0.082	0.146	0.013	0.007	0.039	0	0	0	0.347	0.368	0.119
ENSMUSG00000012535	Tnpo3	11.557	17.046	14.011	12.206	9.851	12.373	13.614	12.593	18.327	17.075	18.951	17.457
ENSMUSG00000012609	Ttll5	0.692	1.418	0.827	1.001	0.666	0.616	1.213	0.914	1.084	0.988	1.541	0.938
ENSMUSG00000012640	Zfp715	4.799	3.016	5.328	4.049	3.788	3.714	4.583	3.235	3.7	4.469	3.839	4.242
ENSMUSG00000012705	Retn	0.05	0.016	0.05	0	0.016	0.039	0.061	0.031	0.02	0.043	0	0.08
ENSMUSG00000012777	Acp4	0	0	0.009	0	0	0	0	0	0.036	0	0	0
ENSMUSG00000012819	Cdh23	0.026	0.009	0.004	0.034	0.058	0.001	0.057	0.044	0.034	0.014	0.025	0.014
ENSMUSG00000012848	Rps5	941.802	571.816	1040.31	899.053	1059.22	1034.96	838.264	839.079	672.943	866.273	574.468	788.586
ENSMUSG00000012889	Podnl1	0	0.014	0.022	0	0.035	0.017	0.014	0.021	0.022	0.019	0	0.01
ENSMUSG00000013033	Adgrl1	2.864	9.131	6.043	3.593	1.904	5.526	4.926	3.885	6.576	7.163	14.147	7.926
ENSMUSG00000013076	Amotl1	5.539	12.21	7.566	6.544	4.879	7.218	9.066	6.592	6.836	8.514	14.041	8.05
ENSMUSG00000013083	2200002J24Rik	0.157	0	0	0	0	0.123	0	0	0	0	0	0
ENSMUSG00000013089	Etv5	8.472	22.665	15.33	10.469	7.326	14.341	8.421	21.675	31.048	18.41	23.318	16.43
ENSMUSG00000013091	Tmem190	0.03	0.029	0.072	0	0	0	0.083	0.028	0.018	0	0	0.021
ENSMUSG00000013150	Gfod2	5.194	5.975	6.048	4.988	3.299	5.888	3.415	5.646	5.697	6.248	6.277	6.384
ENSMUSG00000013155	Enkd1	11.274	10.764	15.209	10.505	8.596	15.366	9.841	9.29	13.328	15.094	15.5	13.65
ENSMUSG00000013158	4933405L10Rik	0.13	0.021	0.013	0.04	0.121	0.017	0.02	0.061	0.052	0	0.064	0.074
ENSMUSG00000013160	Atp6v0d1	52.418	44.856	39.05	61.235	77.911	47.812	59.334	76.757	67.103	40.144	34.607	43.546
ENSMUSG00000013236	Ptprs	5.597	10.544	13.382	5.609	4.935	7.257	7.437	4.06	7.702	14.117	22.268	10.161
ENSMUSG00000013275	Slc41a1	3.042	3.975	2.624	2.587	1.966	2.331	2.701	2.236	3.455	3.15	4.115	2.748
ENSMUSG00000013338	Fer1l4	0.03	0.007	0.018	0.014	0.021	0.006	0.021	0.018	0.03	0.012	0.018	0.021
ENSMUSG00000013353	4931406B18Rik	0	0	0	0	0	0	0.004	0	0	0	0	0
ENSMUSG00000013367	Iglon5	1.29	2.53	1.235	1.093	0.337	1.099	0.785	1.312	1.893	1.556	2.108	1.934
ENSMUSG00000013415	Igf2bp1	18.388	54.011	28.603	30.921	27.492	33.912	30.458	33.674	47.204	29.152	55.345	36.222
ENSMUSG00000013418	B4galnt2	8.556	5.865	5.949	8.988	7.403	3.74	6.411	6.934	11.602	5.991	4.533	5.555
ENSMUSG00000013419	Zfp651	1.564	2.402	1.77	2.283	2.524	1.603	2.992	1.543	2.299	1.985	2.482	1.71
ENSMUSG00000013465	Nelfb	29.333	29.357	26.124	32.416	24.766	24.49	27.309	31.926	28.285	27.898	26.681	26.578
ENSMUSG00000013483	Card14	0.609	0.796	0.581	0.892	1.485	0.737	1.562	2.107	3.62	0.677	0.786	0.972
ENSMUSG00000013495	Tmem175	1.601	1.22	1.528	1.894	1.803	1.611	1.511	1.699	2.121	1.968	1.409	1.729
ENSMUSG00000013523	Bcas1	0.368	0.324	0.36	0.232	0.156	0.303	0.603	0.879	1.569	0.616	1.013	1.238
ENSMUSG00000013539	Tango2	3.08	1.867	3.259	3.016	3.932	2.573	3.683	2.889	3.496	2.574	1.734	2.305
ENSMUSG00000013562	NA	0	0	0	0	0	0	0	0	0	0	0	0
ENSMUSG00000013584	Aldh1a2	25.938	61.421	22.961	5.645	11.24	24.979	11.721	51.25	36.962	34.629	45.527	29.018
ENSMUSG00000013593	Ndufs2	98.03	79.344	84.261	91.953	83.968	91.116	79.219	95.284	90.471	87.425	72.112	90.04
ENSMUSG00000013611	Snx31	0.17	0.255	0.256	0.157	0.184	0.111	0.165	0.268	0.29	0.5	0.277	0.338
ENSMUSG00000013622	Atraid	11.182	7.079	13.228	11.46	13.188	12.805	10.338	12.166	10.92	11.724	6.568	10.793
ENSMUSG00000013629	Cad	13.324	51.962	19.886	27.339	14.249	18.451	28.12	31.337	37.722	19.452	44.48	25.173
ENSMUSG00000013643	Lypd8	0	0.039	0.024	0	0	0.016	0.019	0	0	0	0.049	0.014
ENSMUSG00000013646	Sh3bp5l	5.671	6.655	5.574	6.047	4.369	5.182	5.92	5.31	4.996	6.385	6.154	5.802
ENSMUSG00000013653	1810065E05Rik	0	0.027	0.034	0.026	0	0.11	0.052	0	0	0	0	0.019
ENSMUSG00000013662	Atad1	33.663	35.843	33.936	27.846	27.523	35.708	27.336	31.702	39.73	36.146	36.853	39.587
ENSMUSG00000013663	Pten	4.743	8.567	6.176	6.205	5.571	5.629	7.362	7.366	8.711	6.141	8.848	7.37
ENSMUSG00000013668	4933402N03Rik	0	0	0	0	0	0	0	0	0	0	0	0
ENSMUSG00000013698	Pea15a	29.183	26.598	21.16	37.725	32.072	26.704	33.555	28.518	22.555	24.235	22.071	24.584
ENSMUSG00000013701	Timm23	121.143	59.372	116.006	116.175	154.51	111.087	102.988	90.414	74.882	87.37	55.658	87.019
ENSMUSG00000013707	Tnfaip8l2	0.374	0.067	0.028	0.043	0.044	0.091	0.237	0.372	0.197	0.03	0.042	0.209
ENSMUSG00000013736	Trnt1	32.21	18.722	30.502	24.45	35.683	27.872	29.775	19.974	20.709	24.046	18.256	23.864
ENSMUSG00000013766	Ly6g6e	0.124	0.157	0.049	0.134	0.096	0.112	0.019	0.019	0.074	0.185	0.11	0.17
ENSMUSG00000013787	Ehmt2	22.863	38.51	23.95	33.357	26.379	23.667	32.734	31.934	34.159	27.725	37.875	27.814
ENSMUSG00000013822	Elof1	121.046	58.076	130.885	122.059	168.696	118.291	104.297	89.607	76.834	82.632	49.132	80.574
ENSMUSG00000013833	Med16	7.348	14.066	9.294	9.691	7.271	9.554	8.765	11.175	13.354	11.59	13.819	11.964
ENSMUSG00000013846	St3gal1	2.793	5.293	4.674	3.465	3.015	2.904	3.939	4.174	3.869	4.863	6.147	3.559
ENSMUSG00000013858	Tmem259	14.736	16.627	16.085	15.725	11.966	16.907	13.63	17.481	22.927	16.813	18.425	16.585
ENSMUSG00000013878	Rnf170	3.277	3.093	3.683	2.578	2.29	2.938	2.425	2.773	2.27	3.531	2.99	3.282
ENSMUSG00000013921	Clip3	4.822	16.509	6.74	6.246	1.898	6.767	4.192	6.962	6.439	7.391	14.308	7.724
ENSMUSG00000013928	1700020L13Rik	0.044	0.042	0	0	0	0.052	0	0	0.013	0	0	0
ENSMUSG00000013936	Myl2	5.364	1.663	20.692	6.89	3.571	1.95	2.781	1.272	0.622	17.903	10.719	3.091
ENSMUSG00000013973	Dedd	4.236	4.387	4.083	4.311	3.614	4.451	4.486	5.022	5.565	4.613	4.437	4.493
ENSMUSG00000013974	Mcemp1	0.093	0	0.014	0.021	0.065	0	0.021	0	0	0	0	0
ENSMUSG00000013997	Nit1	6.469	6.25	6.269	5.946	6.263	6.197	5.896	5.743	6.706	5.646	5.251	6.185
ENSMUSG00000014030	Pax5	0.412	0.854	1.005	1.01	0.116	0.416	0.328	0.011	0.052	0.956	3.38	0.712
ENSMUSG00000014039	Prdm15	0.907	1.423	1.315	0.875	0.767	0.898	1.279	0.943	1.358	1.411	1.974	1.384
ENSMUSG00000014074	Rnf168	15.787	13.671	19.81	10.819	12.703	17.797	15.535	10.301	14.015	17.529	16.184	18.481
ENSMUSG00000014075	Dynlt2b	4.243	2.279	5.613	2.964	5.438	4.963	3.858	2.524	3.323	4.198	3.174	3.542
ENSMUSG00000014077	Chp1	25.399	33.178	19.407	32.073	29.092	23.379	34.031	33.372	26.104	22.44	28.651	24.28
ENSMUSG00000014104	Sval2	0	0.103	0	0	0	0	0	0	0	0	0	0
ENSMUSG00000014158	Trpv4	0.187	0.294	0.269	0.077	0.15	0.211	0.089	0.313	0.255	0.323	0.414	0.244
ENSMUSG00000014164	Klhl3	0.284	0.562	0.484	0.27	0.155	0.319	0.247	0.17	0.516	0.527	0.746	0.336
ENSMUSG00000014177	Tvp23b	25.219	14.818	24.827	18.611	28.103	23.052	18.925	15.96	14.198	22.626	16.693	21.989
ENSMUSG00000014195	Dnajc7	23.203	42.395	27.245	23.322	22.162	32.133	25.486	30.053	35.093	31.02	37.329	35.065
ENSMUSG00000014198	Zfp385c	0.025	0.056	0.055	0.047	0	0.033	0.023	0.032	0.015	0.223	0.221	0.064
ENSMUSG00000014226	Cacybp	276.696	143.308	228.862	207.747	308.3	226.011	203.307	131.069	141.253	191.666	128.395	196.925
ENSMUSG00000014232	Cluap1	9.709	5.975	8.118	7.143	9.789	7.437	10.071	7.136	6.305	7.115	5.925	6.153
ENSMUSG00000014243	Zswim7	15.257	7.018	13.951	12.845	17.115	14.496	13.495	16.412	13.432	11.169	6.717	12.156
ENSMUSG00000014245	Pigl	4.855	4.86	6.068	4.392	3.805	4.426	3.608	3.618	4.481	6.451	7.096	5.467
ENSMUSG00000014294	Ndufa2	142.906	82.663	178.647	122.5	187.558	204.167	109.503	117.81	106.989	134.294	83.782	137.983
ENSMUSG00000014301	Pam16	25.329	18.653	30.64	21.234	29.78	36.835	22.856	23.678	26.383	25.334	17.359	27.589
ENSMUSG00000014303	Glis2	3.423	7.3	6.344	5.167	3.358	4.615	4.629	5.708	6.684	6.472	9.699	5.791
ENSMUSG00000014313	Cox6c	49.515	26.036	64.617	38.362	52.689	45.035	40.054	32.494	31.57	44.412	28.257	39.436
ENSMUSG00000014329	Bicc1	1.751	3.465	2.182	2.269	1.858	2.05	2.2	4.404	7.341	2.988	3.734	2.37
ENSMUSG00000014349	Ube2z	41.846	50.676	37.143	52.64	45.346	45.903	51.458	50.327	57.325	46.209	46.99	50.222
ENSMUSG00000014351	Gip	0.038	0.036	0.046	0.177	0.036	0.208	0.07	0.286	0.161	0.172	0.068	0.053
ENSMUSG00000014353	Tmem87b	2.401	2.715	3.092	2.009	1.542	2.365	2.079	1.665	2.337	3.012	3.161	3.44
ENSMUSG00000014355	Anapc1	6.545	14.542	9.338	8.844	5.253	7.834	9.355	9.326	10.701	11.465	16.546	11.114
ENSMUSG00000014361	Mertk	3.464	1.536	1.555	2.068	1.385	1.165	1.563	1.178	1.337	1.419	1.591	1.399
ENSMUSG00000014402	Tsg101	45.97	34.905	39.47	38.055	38.885	45.684	37.967	37.832	34.525	42.753	36.132	47.012
ENSMUSG00000014418	Hps5	2.584	3.151	2.985	3.568	3.256	3.123	4.755	3.21	4.857	3.474	3.595	3.297
ENSMUSG00000014426	Map3k4	8.04	19.025	9.684	11.244	7.505	8.86	11.401	13.934	14.503	11.947	17.423	13.102
ENSMUSG00000014444	Piezo1	3.703	8.388	5.866	6.744	3.154	5.01	7.076	7.996	8.222	9.166	14.375	9.499
ENSMUSG00000014453	Blk	0	0	0.013	0.01	0	0	0.01	0	0	0.007	0	0
ENSMUSG00000014470	Rnf166	5.613	6.131	6.413	4.957	4.73	6.592	5.696	6.089	5.993	7.464	7.738	6.292
ENSMUSG00000014496	Ankrd28	12.043	12.243	13.71	13.177	8.889	11.011	11.909	8.452	12.867	14.387	16.168	13.637
ENSMUSG00000014498	Ankrd52	1.988	4.37	4.808	3.06	1.086	2.137	3.977	2.065	3.427	4.176	7.914	4.032
ENSMUSG00000014503	Pkd2l2	0.03	0.009	0.094	0.018	0.046	0.015	0.018	0.028	0	0.07	0.006	0.007
ENSMUSG00000014504	Srp19	26.288	19.326	27.517	22.148	31.891	29.401	22.524	18.456	23.756	22.002	17.304	24.02
ENSMUSG00000014529	Tmbim7	0	0	0	0	0	0	0	0	0	0	0	0
ENSMUSG00000014542	Clec4f	0.074	0.02	0.07	0.108	0.109	0.132	0.059	0.08	0.077	0.13	0.069	0.183
ENSMUSG00000014543	Klra17	0	0	0	0	0	0	0.081	0	0	0	0	0
ENSMUSG00000014547	Wdfy2	2.151	2.976	3.507	2.44	0.975	1.383	2.877	1.551	3.236	4.208	5.721	3.904
ENSMUSG00000014550	Rbsn	4.218	5.017	3.848	4.988	3.523	3.131	4.739	3.592	3.893	4.307	5.291	3.97
ENSMUSG00000014551	Mrps25	12.343	8.275	9.439	11.542	15.032	9.797	11.307	9.698	8.329	8.392	6.514	8.108
ENSMUSG00000014554	Dguok	4.827	4.613	4.87	4.405	4.764	6.908	5.23	5.845	5.218	5.144	4.208	5.554
ENSMUSG00000014592	Camta1	1.166	1.475	2.331	0.905	1.01	1.716	0.838	0.943	1.338	1.798	1.868	1.626
ENSMUSG00000014599	Csf1	1.38	1.251	1.072	2.167	0.882	1.746	1.132	1.065	0.504	1.74	1.954	1.528
ENSMUSG00000014601	Strip1	8.808	11.42	9.608	8.648	5.593	9.295	7.752	8.952	11.653	12.597	14.11	11.664
ENSMUSG00000014602	Kif1a	0.413	1.374	0.709	0.32	0.063	0.416	0.324	0.398	0.62	0.712	1.576	0.679
ENSMUSG00000014603	Alx3	1.021	2.449	0.809	1.426	0.576	2.946	1.692	3.513	4.776	1.763	1.824	2.456
ENSMUSG00000014606	Slc25a11	39.238	36.561	37.128	44.146	39.874	42.945	40.326	47.002	41.472	40.75	34.777	40.286
ENSMUSG00000014609	Chrne	0.016	0	0	0	0	0.012	0	0	0	0	0	0
ENSMUSG00000014633	Cmc2	12.717	7.947	11.138	12.986	14.568	14.061	9.208	10.81	8.661	10.619	7.037	9.868
ENSMUSG00000014668	Chfr	15.244	15.046	14.836	15.792	13.963	16.487	16.147	16.644	18.498	15.022	13.921	17.223
ENSMUSG00000014686	Ceacam16	0	0	0.01	0	0	0	0	0	0	0	0	0
ENSMUSG00000014704	Hoxa2	3.427	4.496	5.269	2.491	1.533	2.822	1.187	1.412	1.873	5.632	6.464	3.711
ENSMUSG00000014725	Adam28	0.05	0.115	0.098	0.04	0.04	0.106	0.039	0.047	0.021	0.142	0.051	0.088
ENSMUSG00000014747	Ankrd53	0	0	0	0	0	0	0	0	0	0	0	0.01
ENSMUSG00000014748	Tex261	12.698	15.129	13.436	16.023	13.494	15.389	12.615	14.195	16.165	15.203	14.957	13.929
ENSMUSG00000014763	Fam120b	4.967	4.902	5.279	5.206	3.706	3.833	5.311	4.508	4.607	6.604	6.813	5.549
ENSMUSG00000014767	Tbp	4.033	3.449	4.602	3.061	3.376	4.218	3.435	2.978	3.689	4.32	4.117	4.223
ENSMUSG00000014769	Psmb1	402.454	217.779	339.699	386.58	461.55	343.288	345.811	307.444	230.049	292.73	195.021	287.382
ENSMUSG00000014771	Pdcd2	17.098	11.61	19.092	17.229	22.798	18.26	15.913	13.93	14.829	15.93	11.463	15.434
ENSMUSG00000014773	Dll1	3.337	9.73	5.916	1.382	0.692	3.586	0.746	5.281	11.017	6.345	7.644	4.103
ENSMUSG00000014776	Nol3	0.393	0.156	0.131	0.339	0.248	0.128	0.414	0.334	0.154	0.1	0.092	0.151
ENSMUSG00000014778	Fhod1	4.647	4.709	3.64	7.738	8.696	3.764	8.603	3.844	4.066	3.212	4.674	3.416
ENSMUSG00000014782	Plekhg4	0.098	0.108	0.22	0.082	0.064	0.1	0.132	0.051	0.098	0.161	0.252	0.122
ENSMUSG00000014786	Slc9a5	0.688	0.731	1.782	0.516	0.484	0.834	0.895	0.315	0.658	1.188	1.501	0.653
ENSMUSG00000014791	Elmo3	1.174	1.076	1.283	1.453	1.402	1.156	1.4	1.116	1.632	1.201	1.132	1.256
ENSMUSG00000014813	Stc1	0.84	0.853	1.295	0.623	0.269	0.912	0.479	0.295	0.206	1.491	1.531	1.307
ENSMUSG00000014837	4931428F04Rik	1.948	3.391	2.664	2.025	1.318	2.441	1.806	1.722	3.385	2.435	3.265	2.134
ENSMUSG00000014846	Tppp3	2.681	0.999	0.88	2.906	5.705	1.217	2.817	4.108	12.764	1.031	0.87	0.811
ENSMUSG00000014850	Msh3	2.693	4.086	3.883	2.539	1.534	3.137	2.79	3.379	3.664	4.218	4.913	4.216
ENSMUSG00000014852	Adamts13	0	0	0.016	0.005	0.015	0.004	0	0	0.01	0.024	0.029	0.011
ENSMUSG00000014856	Tmem208	32.028	12.659	30.336	27.962	39.882	31.108	27.945	22.275	22.618	21.966	13.337	20.999
ENSMUSG00000014859	E2f4	49.879	70.647	50.874	51.751	46.534	56.04	54.707	56.201	70.263	62.349	71.437	64.973
ENSMUSG00000014867	Surf4	156.73	123.423	103.144	161.446	109.812	128.243	111.679	158.454	134.541	118.331	98.038	126.829
ENSMUSG00000014873	Surf2	9.37	9.074	11.973	9.125	11.625	10.943	10.969	8.838	10.694	10.085	8.895	9.66
ENSMUSG00000014905	Dnajb9	15.659	14.388	12.377	15.047	17.391	17.705	15.15	14.174	12.14	11.298	9.307	12.619
ENSMUSG00000014907	Naf1	14.59	29.025	15.54	14.927	15.972	18.784	18.114	21.798	28.293	19.123	26.161	20.819
ENSMUSG00000014932	Yes1	9.327	6.833	8.753	6.961	6.701	7.734	8.723	6.348	7.347	9.742	8.78	10.277
ENSMUSG00000014956	Ppp1cb	52.769	31.371	60.328	41.105	51.344	52.718	46.282	33.792	34.576	51.503	38.411	52.181
ENSMUSG00000014959	Gorasp2	51.123	42.88	32.188	54.506	47.11	43.219	42.249	48.044	41.039	37.504	37.513	37.038
ENSMUSG00000014980	Tsen15	19.448	12.11	22.719	17.584	25.907	23.506	19.289	16.813	12.32	17.323	11.669	17.605
ENSMUSG00000015001	Oc90	0.027	0.013	0.008	0.013	0.064	0.021	0	0	0	0.009	0.008	0
ENSMUSG00000015002	Efr3a	5.848	6.707	4.923	6.773	6.815	5.586	8.946	8.045	8.238	6.899	7.452	7.894
ENSMUSG00000015013	Trappc2l	52.216	26.705	54.26	46.111	73.71	54.162	45.272	43.751	39.404	39.49	23.737	39.457
ENSMUSG00000015016	Acsf3	5.479	6.715	5.572	6.102	7.046	5.172	6.673	6.203	7.935	6.304	6.687	5.956
ENSMUSG00000015023	Ddx19a	38.132	41.376	32.675	41.386	32.053	32.587	39.335	37.694	35.626	36.364	39.667	35.23
ENSMUSG00000015027	Galns	4.026	4.563	3.594	6.034	6.127	3.891	5.198	6.482	6.327	5.425	4.149	4.441
ENSMUSG00000015053	Gata2	9.111	4.176	1.095	19.836	33.9	3.678	28.764	7.214	4.364	1.399	2.154	2.287
ENSMUSG00000015083	C8g	0.737	0.568	0.754	0.586	0.345	0.822	0.422	0.559	0.749	0.903	0.575	0.423
ENSMUSG00000015085	Entpd2	0.16	0.129	0.125	0.171	0.207	0.154	0.262	0.266	0.378	0.238	0.154	0.119
ENSMUSG00000015087	Rabl6	17.208	16.768	18.245	15.917	11.169	16.128	14.586	12.763	16.211	20.519	20.453	18.894
ENSMUSG00000015090	Ptgds	0.413	0.499	0.133	0.133	0.238	0.632	0.338	2.026	1.987	0.082	0.218	0.416
ENSMUSG00000015092	Edf1	149.195	92.786	117.775	128.195	159.067	135.557	122.4	128.059	108.033	94.676	72.089	102.521
ENSMUSG00000015093	Clic3	0.285	0.049	0.015	0.096	0.145	0.061	0.239	0.146	0.093	0.05	0.015	0.018
ENSMUSG00000015094	Npdc1	2.55	2.758	2.31	2.084	1.08	2.272	1.884	2.321	1.295	1.748	2.082	1.793
ENSMUSG00000015095	Fbxw5	6.537	10.451	8.65	7.356	4.539	8.206	7.203	9.152	10.315	9.494	11.355	8.167
ENSMUSG00000015112	Slc25a13	24.408	27.394	27.7	27.571	24.581	25.753	26.896	34.794	34.101	28.237	26.198	28.342
ENSMUSG00000015120	Ube2i	35.416	47.007	38.201	38.592	31.646	39.789	37.543	46.747	42.761	40.759	43.987	42.632
ENSMUSG00000015126	Tsr3	35.102	23.286	31.711	30.207	33.977	30.068	30.488	28.668	27.904	32.031	26.453	30.934
ENSMUSG00000015127	Unkl	1.058	1.205	1.367	1.94	2.135	1.168	2.373	1.022	1.45	1.337	1.8	1.393
ENSMUSG00000015133	Lrrk1	0.63	1.625	1.065	1.337	0.589	1.03	1.256	1.235	1.196	1.626	2.179	1.425
ENSMUSG00000015134	Aldh1a3	0.471	0.27	0.915	0.49	0.074	0.288	0.635	0.33	0.137	0.117	0.159	0.129
ENSMUSG00000015143	Actn1	44.123	84.26	45.762	72.345	52.209	53.276	62.779	87.079	81.134	57.889	77.045	58.353
ENSMUSG00000015149	Sirt2	8.486	9.079	6.434	8.9	10.135	6.624	9.582	11.678	10.674	7.077	8.68	6.596
ENSMUSG00000015165	Hnrnpl	90.499	101.53	113.315	82.336	68.875	122.627	84.906	96.448	118.717	116.179	123.78	124.808
ENSMUSG00000015176	Nolc1	66.19	123.059	68.242	76.318	70.655	69.685	87.766	91.15	102.876	81.547	112.776	84.6
ENSMUSG00000015189	Casd1	12.975	14.437	19.823	10.833	7.877	14.677	9.362	10.175	10.214	20.155	19.09	16.761
ENSMUSG00000015202	Cnksr3	3.095	7.786	4.752	2.704	1.617	3.378	3.079	4.527	6.5	4.811	7.604	5.01
ENSMUSG00000015214	Mtmr1	1.723	1.813	1.524	2.525	3.042	1.298	3.351	2.323	1.71	1.473	1.684	1.454
ENSMUSG00000015217	Hmgb3	121.517	90.69	137.749	86.831	99.799	122.223	82.497	75.901	67.92	118.668	100.795	117.525
ENSMUSG00000015222	Map2	0.612	0.509	0.758	0.424	0.27	0.533	0.344	0.364	0.503	0.716	0.885	0.469
ENSMUSG00000015224	Cyp2j9	0.165	0.142	0.136	0.109	0.066	0.153	0.08	0.258	0.203	0.202	0.154	0.141
ENSMUSG00000015242	Nipsnap3a	0	0	0.018	0	0.014	0.012	0.042	0	0	0.039	0	0.01
ENSMUSG00000015243	Abca1	1.116	1.004	0.898	1.313	0.494	0.462	1.428	1.643	1.431	1.42	1.939	1.059
ENSMUSG00000015247	Nipsnap3b	27.584	20.326	25.345	23.115	25.577	25.826	26.321	26.839	23.826	24.621	20.718	25.013
ENSMUSG00000015289	Lage3	33.286	17.276	34.374	36.895	42.349	37.562	31.795	28.068	24.987	25.631	16.892	26.684
ENSMUSG00000015290	Ubl4a	23.446	14.144	21.911	23.275	23.307	21.187	19.989	17.663	17.236	19.679	14.462	17.922
ENSMUSG00000015291	Gdi1	15.512	15.964	14.9	15.343	11.882	15.148	17.06	16.836	18.327	17.893	18.194	18.17
ENSMUSG00000015305	Sash1	1.829	3.298	2.264	2.256	1.563	1.591	3.064	2.093	4.052	3.023	4.961	2.719
ENSMUSG00000015312	Gadd45b	3.624	3.349	2.854	5.527	8.714	4.054	5.374	3.415	2.85	3.275	2.441	3.25
ENSMUSG00000015314	Slamf6	0.005	0.002	0.001	0.002	0	0.004	0	0	0	0.002	0.003	0
ENSMUSG00000015316	Slamf1	0.111	0.041	0.084	0.067	0.048	0.083	0.063	0.08	0.031	0.063	0.043	0.067
ENSMUSG00000015335	Zdhhc12	11.412	10.534	7.465	15	16.468	12.153	12.601	18.745	23.074	10.029	9.655	11.709
ENSMUSG00000015337	Endog	14.97	8.399	11.564	13.165	17.228	14.348	11.252	12.919	14.378	9.895	7.401	9.372
ENSMUSG00000015340	Cybb	0.23	0.069	0.016	0.117	0.144	0.113	0.258	0.262	0.016	0.017	0.027	0.047
ENSMUSG00000015341	Golga7	46.448	43.19	47.521	43.963	43.138	47.463	44.014	44.392	41.927	43.829	44.138	44.004
ENSMUSG00000015342	Xk	0.527	0.938	1.667	0.981	0.802	0.596	1.731	1.191	1.431	1.803	1.814	1.419
ENSMUSG00000015354	Pcolce2	1.995	2.195	1.985	1.24	0.853	2.608	0.916	2.093	2.279	2.303	2.035	2.423
ENSMUSG00000015355	Cd48	0.375	0.21	0.039	0.02	0.103	0.138	0.346	0.455	0	0	0	0.015
ENSMUSG00000015357	Clpx	15.997	14.946	13.638	14.046	15.928	14.588	15.39	14.681	14.381	14.145	13.836	15.641
ENSMUSG00000015363	Trabd	11.699	10.808	10.803	12.789	9.906	11.603	11.246	10.818	9.413	11.523	10.646	11.082
ENSMUSG00000015365	Mov10l1	0.219	0.143	0.284	0.157	0.164	0.093	0.266	0.482	0.245	0.733	0.649	0.557
ENSMUSG00000015377	Dennd6b	1.189	1.131	2.763	0.944	0.83	2.13	1.608	0.981	2.274	1.723	1.731	1.473
ENSMUSG00000015396	Cd83	0.563	0.326	0.613	0.329	0.378	0.41	0.226	0.264	0.573	0.472	0.291	0.202
ENSMUSG00000015401	Cltrn	1.647	0.921	1.54	1.117	2.08	1.549	2.211	1.464	2.194	1.714	0.748	1.286
ENSMUSG00000015405	Ace2	0	0	0.017	0.006	0	0.022	0.013	0	0.004	0.027	0	0.005
ENSMUSG00000015437	Gzmb	7.931	3.957	0.088	2.827	2.956	2.019	7.923	12.232	0.022	0.048	0.011	0.089
ENSMUSG00000015441	Gzmf	28.734	12.166	0.138	10.271	15.857	10.245	28.888	52.442	0.191	0.354	0.034	0.06
ENSMUSG00000015443	Gzmn	0.055	0.026	0.049	0	0	0	0.051	0.026	0	0	0	0
ENSMUSG00000015451	C4a	0.038	0.032	0.068	0.055	0.162	0.089	0.105	0.024	0.058	0.024	0.053	0.02
ENSMUSG00000015452	Ager	1.127	1.107	1.753	1.566	0.687	1.91	0.837	0.574	0.913	1.425	1.247	1.096
ENSMUSG00000015461	Atf6b	21.233	23.609	22.248	18.753	11.551	19.934	14.736	17.875	27.701	26.963	29.323	23.901
ENSMUSG00000015467	Egfl8	0.119	0.198	0.32	0.152	0.153	0.267	0.289	0.167	0.51	0.22	0.168	0.195
ENSMUSG00000015468	Notch4	0.296	0.9	0.485	0.362	0.213	0.33	0.288	0.585	0.774	0.642	1.174	0.515
ENSMUSG00000015474	Ppt2	12.175	12.154	8.627	11.72	10.092	11.654	8.577	17.96	18.746	9.737	9.143	11.075
ENSMUSG00000015476	Prrt1	0.045	0.054	0.034	0.032	0.043	0.027	0.126	0.085	0.225	0.022	0.041	0
ENSMUSG00000015478	Rnf5	36.593	31.985	34.906	33.454	32.815	34.563	30.334	36.312	32.278	33.986	30.399	32.495
ENSMUSG00000015484	Fam163a	0.182	0.655	0.274	0.15	0.171	0.5	0.181	0.563	0.499	0.391	0.74	0.516
ENSMUSG00000015488	Cacfd1	12.887	18.004	13.08	10.732	7.288	14.05	8.012	11.768	13.282	13.814	14.971	13.91
ENSMUSG00000015501	Hivep2	0.155	0.333	0.251	0.184	0.13	0.197	0.309	0.306	0.123	0.178	0.335	0.154
ENSMUSG00000015519	2310057J18Rik	0	0	0	0	0	0	0	0	0	0	0	0
ENSMUSG00000015522	Arnt	4.489	5.641	4.824	5.507	4.749	4.92	5.881	5.078	5.354	5.627	6.632	5.8
ENSMUSG00000015533	Itga2	0.124	0.118	0.085	0.092	0.07	0.034	0.282	0.07	0.037	0.108	0.163	0.06
ENSMUSG00000015536	Mocs2	4.424	2.606	4.235	4.068	5.131	4.252	4.303	3.37	2.222	3.04	2.336	2.962
ENSMUSG00000015542	Nat9	4.784	2.595	3.028	4.763	4.711	3.513	5.168	4.019	2.593	3.019	2.448	2.507
ENSMUSG00000015568	Lpl	3.399	2.519	3.357	2.112	2.099	4.092	2.446	1.54	2.922	3.542	3.766	3.801
ENSMUSG00000015575	Atp6v0e	27.888	16.067	22.809	27.008	33.936	26.583	27.211	29.502	27.961	21.008	13.111	21.541
ENSMUSG00000015579	Nkx2-5	5.639	12.232	6.85	2.023	1.688	8.232	3.239	13.226	1.064	10.744	12.355	11.101
ENSMUSG00000015597	Zfp318	2.068	4.994	3.589	2.474	1.227	2.35	3.099	2.67	3.604	4.392	6.779	4.398
ENSMUSG00000015599	Ttbk1	0.358	0.391	0.09	0.716	1.011	0.129	1.138	0.152	0.306	0.082	0.253	0.156
ENSMUSG00000015605	Srf	18.043	25.676	15.918	23.459	17.544	16.174	26.548	20.75	22.643	20.057	25.862	21.92
ENSMUSG00000015619	Gata3	4.31	4.05	2.363	7.909	11.808	3.665	12.526	6.188	2.281	3.284	4.607	2.477
ENSMUSG00000015627	Gata5	5.192	11.286	3.87	5.39	2.027	11.449	8.607	11.163	2.544	6.559	8.493	10.955
ENSMUSG00000015647	Lama5	3.478	10.91	6.644	5.882	2.215	4.962	5.885	7.997	9.894	5.384	10.836	6
ENSMUSG00000015652	Steap1	7.044	4.691	8.666	10.092	8.902	9.013	7.174	8.225	5.71	10.405	7.006	9.988
ENSMUSG00000015653	Steap2	1.289	1.694	1.634	2.487	1.986	1.936	2.056	2.61	2.671	2.336	1.815	2.747
ENSMUSG00000015656	Hspa8	1046.79	1227.08	888.891	1146.5	1144.99	853.1	1140.57	1046.82	880.149	892.731	859.15	919.779
ENSMUSG00000015659	Serac1	0.882	1.515	1.435	1.019	0.761	0.733	1.286	0.897	1.639	1.65	1.866	1.408
ENSMUSG00000015665	Awat1	0	0	0	0	0	0	0	0	0	0	0	0
ENSMUSG00000015668	Pdzd11	23.036	15.922	23.484	20.275	25.692	25.165	22.743	22.777	18.431	20.241	15.162	19.067
ENSMUSG00000015671	Psma2	408.989	260.956	378.736	372.291	477.419	432.34	351.762	342.794	291.042	345.116	233.06	328.008
ENSMUSG00000015672	Mrpl32	57.314	32.277	71.863	48.592	73.613	63.359	51.513	39.282	39.719	48.726	36.972	46.508
ENSMUSG00000015697	Setdb1	9.147	16.372	12.339	10.788	7.434	10.937	11.196	10.93	16.021	14.663	18.339	13.893
ENSMUSG00000015702	Anxa9	0.784	0.493	0.573	0.668	0.828	0.819	0.736	0.735	0.631	0.585	0.527	0.575
ENSMUSG00000015709	Arnt2	1.97	4.165	3.79	1.586	0.495	2.434	1.698	1.785	2.463	4.8	7.213	4.587
ENSMUSG00000015711	Prune1	10.978	13.352	9.881	14.035	11.465	11.929	12.307	14.714	16.893	14.178	13.763	15.449
ENSMUSG00000015714	Cers2	37.192	26.546	29.802	37.541	37.141	26.691	33.426	37.105	39.099	29.38	25.352	32.213
ENSMUSG00000015721	Nlrp5	0.007	0.007	0.018	0.007	0	0	0.007	0.028	0.085	0.043	0.031	0.051
ENSMUSG00000015733	Capza2	51.507	34.258	48.792	43.044	60.721	49.09	48.999	37.756	34.319	44.005	33.378	44.806
ENSMUSG00000015745	Plekho1	23.633	19.416	32.546	18.625	14.042	21.387	18.828	17.577	10.881	24.734	21.92	23.2
ENSMUSG00000015747	Vps45	5.892	4.58	5.51	5.984	6.167	4.795	5.775	5.066	4.303	5.533	4.682	5.255
ENSMUSG00000015748	Prpf3	15.407	18.027	14.951	14.373	12.507	14.901	15.277	13.188	15.319	15.234	15.908	15.833
ENSMUSG00000015749	Anp32e	94.109	138.56	99.663	85.159	64.075	105.271	84.632	92.289	97.591	124.151	144.558	128.647
ENSMUSG00000015750	Aph1a	15.183	16.228	12.375	16.965	14.688	15.041	13.299	19.205	20.785	14.756	15.135	15.218
ENSMUSG00000015755	Tab2	13.871	20.8	17.497	17.073	13.347	16.803	19.685	13.799	17.102	20.168	25.9	20.17
ENSMUSG00000015757	Ppil4	8.792	9.469	9.19	7.048	7.013	8.067	9.52	6.635	9.056	9.717	10.424	10.144
ENSMUSG00000015759	Cnih1	177.602	84.997	150.116	158.296	217.586	159.382	141.785	135.604	99.395	123.193	82.048	122.695
ENSMUSG00000015766	Eps8	2.213	2.547	2.086	3.27	3.788	1.698	5.305	4.882	6.101	2.314	2.345	2.847
ENSMUSG00000015776	Med22	17.983	23.469	20.88	21.446	16.613	18.856	20.406	26.912	27.715	20.98	22.435	20.61
ENSMUSG00000015787	Abo	0	0	0.008	0	0	0	0.05	0.051	0.115	0.009	0.008	0
ENSMUSG00000015790	Surf1	13.086	13.572	12.41	13.583	14.279	13.961	12.61	19.045	17.527	12.837	10.392	13.601
ENSMUSG00000015804	Med28	17.751	10.172	20.005	16.422	23.088	18.487	15.162	12.075	11.48	14.445	9.635	13.636
ENSMUSG00000015806	Qdpr	58.957	44.814	59.793	63.009	81.515	60.981	57.78	65.155	53.596	48.628	35.236	46.131
ENSMUSG00000015812	Gnrh1	0.05	0.096	0.45	0.326	0.188	0.353	0.325	0.094	0.514	0.226	0.39	0.104
ENSMUSG00000015829	Tnr	0.018	0.014	0.009	0.008	0.011	0.011	0.004	0	0.009	0.013	0.034	0.004
ENSMUSG00000015837	Sqstm1	56.44	44.2	27.494	84.291	99.022	38.929	93.557	70.993	53.682	38.847	35.332	43.954
ENSMUSG00000015839	Nfe2l2	9.544	13.796	8.104	11.873	15.177	11.989	15.837	19.338	23.896	12.123	13.369	13.912
ENSMUSG00000015843	Rxrg	1.666	3.789	0.654	1.068	0.694	2.715	1.033	2.759	2.696	0.888	0.795	2.31
ENSMUSG00000015846	Rxra	5.62	11.812	5.784	10.418	8.456	5.521	10.931	7.206	6.592	7.228	10.497	7.17
ENSMUSG00000015850	Adamtsl4	0.156	0.172	0.183	0.15	0.111	0.097	0.173	0.234	0.233	0.305	0.324	0.163
ENSMUSG00000015852	Fcrls	0.067	0.021	0.007	0.083	0.105	0.026	0.228	0.168	0	0	0.027	0.023
ENSMUSG00000015854	Cd5l	0.077	0.098	0.069	0.095	0.024	0.03	0.19	0.012	0.108	0.025	0.038	0.062
ENSMUSG00000015869	Prpsap1	21.499	28.928	21.005	24.317	20.523	25.81	24.048	30.675	33.205	24.486	26.707	25.391
ENSMUSG00000015879	Fam184b	0.098	0.157	0.156	0.141	0.06	0.102	0.051	0.054	0.172	0.261	0.203	0.151
ENSMUSG00000015880	Ncapg	12.978	16.57	15.493	10.804	10.398	14.363	12.548	10.987	14.907	17.749	18.785	17.599
ENSMUSG00000015882	Lcorl	0.605	0.725	0.889	0.473	0.463	0.595	0.659	0.512	0.626	0.887	1.106	0.804
ENSMUSG00000015889	Lta4h	49.831	64.797	45.426	63.868	42.103	57.912	48.728	62.868	56.856	63.339	64.541	58.741
ENSMUSG00000015890	Amdhd1	0.162	0.196	0.368	0.171	0.192	0.279	0.16	0.223	0.059	0.237	0.29	0.171
ENSMUSG00000015932	Dstn	259.185	160.241	241.134	261.447	231.385	234.698	246.121	225.256	149.508	221.448	150.849	221.767
ENSMUSG00000015937	Macroh2a1	20.56	29.663	24.202	19.165	12.199	22.043	17.21	23.286	19.97	30.349	34.932	25.706
ENSMUSG00000015942	Gtf2ird2	0.727	1.154	1.249	0.886	0.633	1.022	1.054	1.014	1.039	1.145	1.395	0.984
ENSMUSG00000015943	Bola1	21.08	15.973	24.745	18.031	21.344	25.642	15.328	19.549	18.567	20.159	17.038	18.849
ENSMUSG00000015944	Castor2	1.422	6.307	2.741	2.468	2.322	3.124	2.658	5.953	8.804	2.763	4.631	3.502
ENSMUSG00000015947	Fcgr1	0.061	0.087	0.012	0.113	0.152	0.032	0.122	0.228	0	0	0.018	0
ENSMUSG00000015950	Ncf1	0.157	0.068	0.038	0.086	0.127	0.078	0.218	0.302	0.103	0.133	0.209	0.123
ENSMUSG00000015957	Wnt11	2.28	1.771	1.946	2.087	1.073	2.127	1.186	1.447	1.388	2.482	2.097	2.305
ENSMUSG00000015961	Adss	49.152	45.182	43.949	41.943	48.659	40.719	43.187	42.14	38.579	43.472	35.568	49.883
ENSMUSG00000015962	1700016C15Rik	0	0	0	0	0.064	0	0	0	0	0	0	0
ENSMUSG00000015966	Il17rb	0.115	0.037	0.075	0.16	0.243	0.052	0.266	0.207	0.046	0.068	0.04	0.079
ENSMUSG00000015968	Cacna1d	0.474	0.556	0.318	0.25	0.117	0.345	0.314	0.159	0.378	0.503	1.035	0.381
ENSMUSG00000015970	Chdh	1.384	0.745	0.287	2.743	4.397	0.581	4.704	1.153	0.614	0.32	0.378	0.501
ENSMUSG00000015971	Actr8	16.118	19.377	15.499	14.983	12.911	14.093	15.479	18.347	20.273	18.645	19.143	18.04
ENSMUSG00000015980	Lrrc27	0.937	1.262	0.864	0.748	0.62	0.877	0.573	1.006	1.378	0.806	0.897	0.953
ENSMUSG00000015981	Stk32c	0.888	0.672	0.856	0.644	0.309	0.639	0.326	0.342	0.356	1.062	1.017	0.862
ENSMUSG00000015994	Fnta	80.313	62.759	62.031	78.126	86.134	72.366	83.436	81.475	62.075	59.493	49.213	62.101
ENSMUSG00000016018	Mtrex	49.43	62.282	45.873	50.92	47.403	46.556	56.092	58.437	64.416	58.486	66.941	61.482
ENSMUSG00000016024	Lbp	3.847	1.765	0.227	1.323	1.624	0.986	4.14	5.314	0.408	0.475	0.317	0.418
ENSMUSG00000016028	Celsr1	1.76	8.055	4.07	2.557	0.513	2.694	1.665	2.728	3.464	3.704	7.924	4.386
ENSMUSG00000016087	Fli1	3.098	4.671	3.984	2.788	2.011	4.962	3.535	3.587	2.997	4.366	5.866	5.659
ENSMUSG00000016128	Stard13	0.567	0.694	0.759	0.656	0.345	0.733	0.671	0.646	0.532	1.147	1.268	1.029
ENSMUSG00000016150	Tenm1	0.006	0.022	0.01	0.007	0	0.01	0.02	0.014	0.016	0.019	0.027	0.057
ENSMUSG00000016179	Camk1g	1.169	2.54	1.593	0.784	0.222	1.223	0.491	1.443	1.673	1.479	2.127	1.289
ENSMUSG00000016181	Utp25	4.894	6.252	5.595	5.376	4.854	4.69	5.625	4.974	5.412	5.999	6.858	5.923
ENSMUSG00000016194	Hsd11b1	0.395	0.199	0.052	0.229	0.219	0.188	0.558	0.798	0.015	0.04	0.029	0.034
ENSMUSG00000016200	Syt14	1.134	2.018	1.837	1.217	0.733	1.499	1.321	1.44	1.562	1.878	2.294	2.024
ENSMUSG00000016206	H2-M3	1.458	0.451	0.566	0.743	0.358	0.668	0.37	0.444	0.438	0.445	0.206	0.251
ENSMUSG00000016239	Lonrf3	0.206	0.15	0.062	0.249	0.026	0.097	0.616	0.258	0.128	0.159	0.156	0.114
ENSMUSG00000016252	Atp5e	81.291	36.769	125.416	78.755	137.213	127.702	83.721	72.89	64.748	74.838	37.283	73.366
ENSMUSG00000016253	Nelfcd	34.937	41.132	32.417	36.103	32.893	32.281	38.102	36.182	36.65	34.561	38.416	33.249
ENSMUSG00000016255	Tubb1	0.224	0.071	0.545	0.708	0.471	0.116	1.102	0.105	0.179	0.276	0.244	0.116
ENSMUSG00000016256	Ctsz	124.077	128.915	89.179	160.9	225.666	122.885	151.957	260.401	292.241	108.486	94.029	131.274
ENSMUSG00000016257	Prelid3b	58.113	39.794	49.431	56.547	79.783	49.695	65.97	50.297	42.94	45.649	38.824	44.296
ENSMUSG00000016262	Sertad4	2.594	3.679	2.299	3.225	2.299	4.328	3.943	4.148	1.698	3.244	3.552	3.746
ENSMUSG00000016283	H2-M2	0	0	0	0.031	0	0	0	0	0	0	0	0
ENSMUSG00000016308	Ube2a	26.805	15.795	24.257	29.311	43.421	29.993	30.872	21.777	19.071	19.958	14.806	21.862
ENSMUSG00000016319	Slc25a5	435.306	322.291	373.772	451.19	567.435	411.03	413.143	415.297	398.925	338.66	272.513	353.492
ENSMUSG00000016327	Atp1b4	0	0.006	0.004	0	0.012	0.01	0	0	0	0.012	0	0
ENSMUSG00000016344	Ppdpf	40.914	37.202	37.904	36.244	36.04	44.089	30.573	38.395	36.761	36.565	33.347	35.678
ENSMUSG00000016346	Kcnq2	0.077	0.135	0.079	0.11	0.095	0.095	0.131	0.033	0.044	0.07	0.115	0.069
ENSMUSG00000016349	Eef1a2	0.201	0.538	0.338	0.128	0.059	0.275	0.244	0.507	0.257	0.364	0.367	0.355
ENSMUSG00000016356	Col20a1	0.038	0.036	0.078	0.017	0.012	0.049	0.029	0.006	0.023	0.032	0.03	0.013
ENSMUSG00000016382	Pls3	19.498	47.976	19.352	21.676	11.338	25.525	25.246	30.103	34.584	26.22	42.661	35.156
ENSMUSG00000016386	Mpped2	3.016	5.301	4.224	2.781	1.818	5.062	2.92	4.246	3.064	6.123	6.303	4.669
ENSMUSG00000016409	Nkap	8.593	7.027	8.3	7.273	7.702	8.157	8.015	5.611	7.212	8.031	7.791	7.844
ENSMUSG00000016427	Ndufa1	120.945	64.459	142.208	96.315	139.55	136.383	105.746	107.005	85.889	114.497	71.754	104.199
ENSMUSG00000016458	Wt1	3.14	1.385	0.391	1.137	2.644	1.053	5.304	5.754	0.237	0.688	0.514	0.609
ENSMUSG00000016477	E2f3	7.06	18.441	11.141	8.793	6.986	12.509	10.636	10.767	18.889	11.927	19.407	13.214
ENSMUSG00000016481	Cr1l	7.84	4.051	6.073	6.611	8.981	5.672	6.434	4.847	4.705	5.253	3.901	5.504
ENSMUSG00000016487	Ppfibp1	7.146	8.88	7.379	9.625	7.583	8.288	9.543	7.554	8.128	10.464	10.806	9.917
ENSMUSG00000016493	Cd46	0.052	0.052	0.056	0.026	0.064	0.081	0.051	0.013	0.06	0.073	0.105	0.04
ENSMUSG00000016494	Cd34	3.722	2.843	2.832	3.509	2.653	2.791	2.879	2.585	0.341	3.043	2.454	1.986
ENSMUSG00000016495	Plgrkt	3.782	2.567	4.265	3.287	4.885	4.338	3.097	2.554	2.057	2.977	1.919	2.87
ENSMUSG00000016496	Cd274	0.166	0.117	0.181	0.054	0.068	0.22	0.154	0.088	0.065	0.228	0.142	0.154
ENSMUSG00000016498	Pdcd1lg2	0	0	0.038	0	0	0	0.015	0.06	0	0.031	0	0
ENSMUSG00000016503	Gtf3a	30.229	21.063	33.647	32.229	34.619	26.455	27.224	30.304	25.558	28.348	20.432	25.982
ENSMUSG00000016510	Mtif3	5.338	2.797	4.865	5.345	6.169	4.414	5.034	3.838	3.629	3.804	2.628	4.196
ENSMUSG00000016520	Lnx2	2.52	4.252	2.852	3.684	3.233	2.844	3.884	3.984	5.332	3.325	3.641	3.489
ENSMUSG00000016524	Il19	0.251	0.087	0.517	0.761	0.384	0.267	0.253	0.15	0.302	0.44	0.231	0.377
ENSMUSG00000016526	Dyrk3	5.972	4.732	7.45	5.313	5.269	5.462	5.143	3.432	5.384	7.378	6.744	6.043
ENSMUSG00000016528	Mapkapk2	32.828	45.752	31.767	42.56	27.943	37.771	35.255	47.22	32.264	41.734	44.269	39.474
ENSMUSG00000016529	Il10	0	0	0.072	0.037	0	0	0	0.075	0.012	0.013	0.012	0.041
ENSMUSG00000016534	Lamp2	15.754	9.25	15.793	14.168	15.474	13.851	15.054	13.099	13.846	16.101	11.126	14.508
ENSMUSG00000016541	Atxn10	130.238	111.766	98.265	147.289	147.199	117.58	136.534	138.315	103.927	127.576	116.731	121.911
ENSMUSG00000016552	Foxred2	0.918	1.457	0.99	0.679	0.429	0.881	0.803	1.195	1.374	1.26	1.758	0.912
ENSMUSG00000016554	Eif3d	194.48	175.183	175.682	190.451	188.288	170.981	188.953	181.861	162.901	182.573	155.799	177.433
ENSMUSG00000016559	H3f3b	379.412	260.187	342.38	301.252	382.524	359.517	342.966	317.672	297.565	354.036	286.018	364.093
ENSMUSG00000016619	Nup50	30.07	46.137	28.989	32.931	26.383	25.465	34.89	37.599	37.292	32.558	39.534	33.227
ENSMUSG00000016624	Phf21b	0.535	1.579	1.841	0.536	0.276	1.136	0.92	0.467	1.589	1.34	2.413	1.329
ENSMUSG00000016626	Nlrp14	0	0.014	0.004	0	0	0	0.007	0.007	0	0	0	0.005
ENSMUSG00000016637	Ift27	24.843	27.625	23.861	22.664	19.138	28.627	16.221	30.199	24.024	22.886	22.32	22.953
ENSMUSG00000016664	Pacsin2	27.984	34.323	25.445	38.767	35.402	24.398	40.228	31.435	34.859	30.607	29.866	31.029
ENSMUSG00000016756	Cmah	0.026	0.038	0.036	0.017	0.039	0.025	0.039	0.022	0.013	0.019	0.017	0.022
ENSMUSG00000016757	Ttll12	23.052	33.471	20.541	44.551	45.652	23.423	40.961	29.885	28.978	25.84	30.893	24.048
ENSMUSG00000016758	Bik	2.28	1.798	3.217	1.314	1.716	2.428	1.977	2.345	2.239	2.806	1.854	1.818
ENSMUSG00000016763	Scube1	1.712	2.002	3.208	1.531	0.561	1.34	1.581	0.574	0.41	3.894	6.288	2.191
ENSMUSG00000016831	Tox4	12.515	13.587	11.062	13.233	11.852	10.597	14.851	12.156	12.71	12.499	12.4	12.135
ENSMUSG00000016833	Mrps18c	96.24	43.851	81.524	78.691	131.285	84.46	72.275	58.016	51.442	55.552	34.92	59.614
ENSMUSG00000016918	Sulf1	6.082	8.325	6.834	4.483	1.936	5.95	3.46	6.145	9.273	8.282	8.052	7.749
ENSMUSG00000016921	Srsf6	91.152	93.097	105.098	81.127	74.303	99.795	96.112	88.38	98.24	104.82	112.169	107.458
ENSMUSG00000016933	Plcg1	6.363	16.953	10.643	8.374	5.042	9.412	9.343	11.932	14.645	13.27	21.588	13.67
ENSMUSG00000016940	Kctd2	6.465	9.034	8.238	6.355	4.791	8.561	5.56	6.94	7.839	9.602	9.317	8.445
ENSMUSG00000016942	Tmprss6	0.099	0.023	0.029	0.023	0.046	0.013	0.046	0.108	0.035	0	0	0.006
ENSMUSG00000016946	Kctd5	38.938	42.063	41.829	36.766	30.354	46.992	33.514	44.115	41.851	43.456	40.396	46.535
ENSMUSG00000016982	Pom121l2	0	0.014	0	0	0.007	0.012	0	0	0.009	0.005	0	0
ENSMUSG00000016984	Etaa1	12.234	12.109	14.675	9.324	8.881	11.813	9.69	8.101	12.967	15.862	14.726	14.857
ENSMUSG00000016995	Matn4	0.152	0.236	0.26	0.197	0.071	0.249	0.211	0.209	0.137	0.404	0.486	0.22
ENSMUSG00000016998	Svs4	0	0	0	0	0	0	0	0	0	0	0	0
ENSMUSG00000017000	Svs6	0	0	0	0	0	0	0	0	0	0	0	0
ENSMUSG00000017002	Slpi	0.667	0.169	0.159	0.062	0.374	0.277	1.293	0.541	0.307	0.1	0.093	0.122
ENSMUSG00000017003	Svs3a	0	0	0	0	0.02	0	0	0	0.039	0	0	0
ENSMUSG00000017004	Svs5	0	0	0	0	0	0	0	0	0	0	0	0
ENSMUSG00000017007	Rbpjl	0	0	0.003	0.004	0	0	0	0.004	0.003	0.006	0.011	0
ENSMUSG00000017009	Sdc4	19.485	12.729	21.638	18.496	25.094	21.946	20.39	21.731	31.346	21.602	17.216	22.059
ENSMUSG00000017049	Ccdc70	0	0	0	0	0	0	0	0	0	0	0	0
ENSMUSG00000017057	Il13ra1	1.723	1.061	1.845	1.623	1.519	1.338	1.963	1.628	1.507	1.499	0.896	1.366
ENSMUSG00000017064	Prl5a1	8.327	1.88	0.118	22.304	43.025	2.775	23.413	3.103	1.455	0.222	0.015	0.034
ENSMUSG00000017119	Nbr1	10.103	17.65	9.899	12.33	8.913	9.938	13.218	15.103	15.949	12.009	16.978	13.347
ENSMUSG00000017132	Cyth1	2.276	2.778	2.075	2.14	1.934	2.524	2.492	1.818	1.812	2.202	2.438	1.821
ENSMUSG00000017144	Rnd3	12.339	17.511	17.883	13.48	8.74	18.665	11.374	17.821	18.608	19.584	19.622	19.295
ENSMUSG00000017146	Brca1	4.931	9.741	6.327	5.757	3.462	4.957	6.452	5.053	7.27	7.702	10.649	7.416
ENSMUSG00000017165	Gast	0.057	0	0	0	0	0	0	0	0	0	0	0
ENSMUSG00000017167	Cntnap1	0.009	0.051	0.059	0.033	0.013	0.024	0.016	0.042	0.038	0.052	0.048	0.046
ENSMUSG00000017176	Nt5c3b	17.715	11.324	21.442	15.558	17.878	16.093	14.555	12.449	11.218	17	11.913	13.837
ENSMUSG00000017188	Coa3	90.04	53.761	101.001	83.802	119.759	96.711	80.095	76.89	65.657	75.398	47.465	68.385
ENSMUSG00000017195	Zpbp2	0.047	0.044	0.093	0.029	0.117	0.085	0.216	0.131	0.169	0.13	0.019	0.129
ENSMUSG00000017204	Gsdma	0.038	0.174	0.057	0.196	0.045	0.143	0.071	0.126	0.081	0.254	0.229	0.185
ENSMUSG00000017210	Med24	7.168	13.864	9.118	7.838	5.483	7.842	7.911	10.421	13.833	11.395	15.354	11.947
ENSMUSG00000017211	Gsdma2	0	0	0.005	0	0	0	0.016	0.008	0	0	0	0
ENSMUSG00000017221	Psmd3	36.524	57.579	35.362	46.953	40.568	46.55	44.451	53.18	58.794	42.004	49.869	43.393
ENSMUSG00000017264	Exosc10	22	31.655	22.375	24.357	22.92	22.129	26.367	25.968	29.86	28.685	31.859	29.237
ENSMUSG00000017286	Glod4	20.868	12.575	18.155	16.495	18.739	16.438	13.196	15.329	14.681	13.283	10.702	16.918
ENSMUSG00000017288	Vps53	6.021	9.198	5.035	7.513	7.596	5.757	8.544	9.467	9.185	5.906	7.381	6.473
ENSMUSG00000017291	Taok1	3.022	6.049	4.291	4.033	4.295	4.671	5.945	4.175	6.045	4.734	7.304	5.459
ENSMUSG00000017299	Dnttip1	21.546	21.554	19.398	19.487	17.838	21.669	17.195	20.619	16.974	21.226	19.605	18.737
ENSMUSG00000017300	Tnnc2	0.131	0.062	0.352	0.213	0.276	0.256	0.212	0.031	0	0.421	0.117	0.293
ENSMUSG00000017307	Acot8	6.271	4.803	5.882	7.274	9.295	6.716	7.662	6.407	7.76	5.427	4.439	5.929
ENSMUSG00000017309	Cd300lg	0.077	0.055	0.04	0.036	0.063	0.052	0.062	0.117	0.069	0.018	0.023	0.053
ENSMUSG00000017310	Spint4	0.035	0	0	0	0	0	0	0	0	0	0	0
ENSMUSG00000017311	Pyy	4.695	3.992	5.502	1.925	2.953	9.364	3.645	4.828	0.025	10.712	8.238	7.809
ENSMUSG00000017314	Mpp2	1.778	4.337	3.423	2.365	0.836	2.339	2.085	2.136	1.029	3.973	6.634	2.643
ENSMUSG00000017316	Ppy	0.052	0.2	0.313	0	0	0.286	0.194	0.098	0.032	0.101	0.25	0.108
ENSMUSG00000017344	Vtn	1.382	2.654	1.949	1.017	0.628	2.457	0.525	6.511	3.951	2.499	1.276	1.565
ENSMUSG00000017376	Nlk	4.173	8.223	7.209	4.483	4.172	6.332	5.65	5.552	8.432	7.511	10.999	8.413
ENSMUSG00000017386	Traf4	22.33	32.825	25.768	23.344	16.444	22.582	22.285	29.045	34.021	29.806	34.862	29.288
ENSMUSG00000017390	Aldoc	3.527	3.783	2.756	1.564	2.029	1.967	1.306	2.56	1.067	3.565	3.411	2.594
ENSMUSG00000017400	Stac2	2.622	1.414	0.075	0.759	1.14	0.43	3.517	2.88	0.502	0.585	0.92	0.471
ENSMUSG00000017404	Rpl19	1443.1	784.416	1668	1295.35	1619.64	1691.04	1259.41	1156.05	1048.75	1300.69	810.641	1191.01
ENSMUSG00000017405	Nek8	0.638	0.649	0.877	0.712	0.54	0.705	0.886	0.823	1.165	0.801	0.924	0.76
ENSMUSG00000017412	Cacnb4	0.023	0.031	0.054	0.03	0.022	0.032	0.03	0	0.065	0.047	0.057	0.026
ENSMUSG00000017417	Plxdc1	0.016	0.01	0.016	0.03	0.035	0.004	0.055	0.046	0.033	0.014	0.01	0.004
ENSMUSG00000017418	Arl5b	7.758	8.92	11.149	6.622	4.476	7.948	6.141	6.719	7.429	11.77	12.728	11.184
ENSMUSG00000017421	Zfp207	58.335	50.027	61.368	45.808	52.229	56.85	50.074	36.223	44.233	56.786	53.186	56.208
ENSMUSG00000017428	Psmd11	23.353	27.923	21.512	25.564	26.748	26.842	26.833	24.417	30.718	25.511	30.9	27.074
ENSMUSG00000017446	C1qtnf1	2.738	2.087	0.465	1.094	1.198	0.823	3.542	4.308	0.861	0.662	0.668	0.847
ENSMUSG00000017453	Pipox	1.263	1.282	1.222	1.131	0.933	1.333	1.333	1.731	2.029	1.74	2.402	2.221
ENSMUSG00000017466	Timp2	20.47	13.391	9.626	17.087	7.992	13.119	8.999	12.681	6.046	11.254	10.738	10.609
ENSMUSG00000017478	Zc3h18	9.611	20.138	11.337	11.408	8.206	9.784	13.937	12.094	17.911	12.865	19.367	13.979
ENSMUSG00000017485	Top2b	12.149	24.711	16.702	12.674	8.989	12.93	13.868	15.363	17.14	21.453	29.744	20.434
ENSMUSG00000017491	Rarb	3.465	5.655	5.856	1.562	1.374	4.717	1.796	3.838	3.433	7.345	7.368	6.621
ENSMUSG00000017493	Igfbp4	66.567	89.391	72.859	72.145	47.151	75.952	51.905	107.147	82.781	94.796	97.397	79.085
ENSMUSG00000017499	Cdc6	13.411	23.15	11.643	17.587	13.958	13.001	17.563	14.856	15.687	14.023	18.909	16.043
ENSMUSG00000017548	Suz12	16.642	27.369	19.924	21.5	22.518	20.131	27.624	22.009	31.331	19.751	25.226	23.786
ENSMUSG00000017550	Atad5	3.662	6.423	5.531	3.29	2.298	4.197	4.921	3.435	5.523	6.094	8.282	5.909
ENSMUSG00000017561	Crlf3	12.939	13.438	12.846	13.873	15.029	13.027	19.348	16.028	15.302	12.742	13.167	13.597
ENSMUSG00000017588	Krt27	0.118	0	0	0.063	0	0.026	0.078	0.095	0.091	0.011	0.03	0.047
ENSMUSG00000017607	Tns4	2.121	0.652	0.602	2.638	5.789	0.823	3.538	1.017	0.9	0.666	0.498	0.545
ENSMUSG00000017615	Tnfaip1	21.779	26.396	22.981	27.207	19.997	20.564	23.129	23.248	21.282	27.414	29.226	24.111
ENSMUSG00000017631	Abr	6.45	10.834	5.73	6.787	5.503	6.05	8.508	6.933	9.18	6.673	9.435	7.681
ENSMUSG00000017639	Rab11fip4	3.156	8.063	5.776	4.532	3.31	5.268	4.786	6.838	11.654	6.19	9.891	7.662
ENSMUSG00000017652	Cd40	1.755	0.879	1.405	1.412	2.116	2.035	1.329	1.046	0.56	1.282	0.807	1.357
ENSMUSG00000017664	Slc35c2	7.093	9.481	7.971	9.013	9.045	8.776	6.916	10.005	10.394	8.372	9.197	8.019
ENSMUSG00000017667	Zfp334	3.837	9.331	6.298	4	1.464	6.391	3.512	4.695	6.295	7.792	10.774	7.668
ENSMUSG00000017670	Elmo2	6.223	8.795	5.231	6.677	5.871	6.276	6.879	6.917	6.44	6.563	7.861	6.601
ENSMUSG00000017677	Wsb1	28.439	19.866	34.707	20.628	24.713	28.327	26.477	19.668	19.831	30.471	28.589	30.588
ENSMUSG00000017679	Ttpal	4.797	6.076	4.707	5.859	4.911	4.226	6.986	6.077	4.268	6.036	6.529	5.268
ENSMUSG00000017686	Rhot1	10.002	8.588	11.144	10.203	10.701	9.545	10.623	9.994	10.798	10.992	10.195	11.132
ENSMUSG00000017688	Hnf4g	0.01	0	0	0	0	0	0	0.028	0	0.019	0.024	0.027
ENSMUSG00000017692	Rhbdl3	0.188	0.637	0.225	0.144	0.047	0.428	0.199	0.607	1.454	0.452	0.28	0.507
ENSMUSG00000017697	Ada	11.93	4.235	3.086	8.301	11.952	4.402	11.985	10.099	4.1	3.2	2.667	3.435
ENSMUSG00000017707	Serinc3	34.313	31.063	28.448	33.616	24.848	35.87	34.092	40.158	41.537	39.244	35.078	36.341
ENSMUSG00000017713	Tha1	0.351	0.274	0.554	0.392	0.168	0.471	0.366	0.152	0.26	0.469	0.456	0.298
ENSMUSG00000017715	Pgs1	7.015	8.464	6.757	8.383	8.891	8.388	9.566	9.204	9.939	7.422	7.903	7.862
ENSMUSG00000017716	Birc5	46.576	36.22	49.115	43.436	52.124	55.482	41.378	39.299	43.3	45.174	35.497	43.742
ENSMUSG00000017718	Afmid	0.333	0.183	0.376	0.371	0.45	0.231	0.39	0.375	0.392	0.3	0.278	0.27
ENSMUSG00000017720	Trp53tg5	0	0	0	0	0	0	0	0	0	0	0	0
ENSMUSG00000017721	Pigt	14.413	20.838	11.981	15.992	9.295	13.961	9.958	19.33	21.534	15.58	19.375	15.615
ENSMUSG00000017723	Wfdc2	32.862	21.613	47.082	32.331	35.226	44.065	23.957	29.006	24.726	36.153	25.401	29.4
ENSMUSG00000017724	Etv4	7.171	20.56	9.87	7.115	2.97	12.258	4.766	18.497	15.558	10.834	9.676	11.391
ENSMUSG00000017733	Eppin	0	0	0.101	0	0	0	0	0	0	0	0	0.023
ENSMUSG00000017734	Dbndd2	0.514	0.256	0.257	0.426	0.587	0.191	0.425	0.347	0.208	0.181	0.146	0.177
ENSMUSG00000017737	Mmp9	5.623	2.361	1.432	8.533	11.638	1.294	7.539	2.319	0.681	1.448	2.161	1.535
ENSMUSG00000017740	Slc12a5	0.194	0.252	0.291	0.164	0.079	0.243	0.104	0.089	0.155	0.28	0.469	0.309
ENSMUSG00000017747	Ghdc	3.769	2.288	2.359	3.493	3.333	3.129	3.598	3.869	4.519	3.175	3.062	3.654
ENSMUSG00000017754	Pltp	4.451	2.453	3.656	5.396	7.789	2.625	4.423	1.515	1.169	4.356	3.778	2.762
ENSMUSG00000017756	Slc12a7	9.749	13.575	8.086	12.884	6.986	7.507	11.122	15.173	17.473	9.324	13.453	10.598
ENSMUSG00000017760	Ctsa	22.168	20.802	18.001	21.725	26.404	21.69	24.114	34.097	43.8	21.065	18.772	23.182
ENSMUSG00000017764	Zswim1	3.328	6.483	3.087	5.015	4.84	4.095	4.222	4.505	5.218	3.619	4.984	3.926
ENSMUSG00000017765	Slc12a4	6.961	6.674	5.973	9.052	4.507	5.871	6.091	7.272	7.205	8.277	7.527	7.871
ENSMUSG00000017767	Spata25	0	0	0.014	0	0	0	0	0	0	0	0.014	0.032
ENSMUSG00000017774	Myo1c	16.956	15.255	7.298	32.063	31.311	11.193	35.518	22.411	12.837	10.367	12.623	13.526
ENSMUSG00000017776	Crk	63.761	47.515	62.92	54.926	59.725	52.881	63.641	43.421	42.456	58.742	53.546	57.538
ENSMUSG00000017778	Cox7c	150.25	78.983	221.174	121.094	201.181	224.374	139.019	126.159	140.316	151.01	95.331	151.936
ENSMUSG00000017781	Pitpna	39.429	33.11	29.286	41.278	48.059	34.983	44.237	38.948	32.329	28.035	26.929	32.062
ENSMUSG00000017801	Mlx	23.816	11.902	20.396	22.85	29.729	20.456	24.999	16.493	18.105	16.629	11.565	16.884
ENSMUSG00000017802	Retreg3	21.395	16.149	20.31	19.463	14.844	17.215	18.687	19.023	20.168	22.225	18.824	20.472
ENSMUSG00000017817	Jph2	1.855	3.534	2.937	1.947	0.755	2.484	2.162	2.367	0.648	4.342	4.876	3.572
ENSMUSG00000017830	Dhx58	0.369	0.29	0.234	0.186	0.3	0.25	0.474	0.398	0.327	0.325	0.234	0.243
ENSMUSG00000017831	Rab5a	43.668	39.318	41.981	38.14	42.396	34.342	42.014	35.48	33.491	40.715	38.048	41.495
ENSMUSG00000017832	Hspb9	0	0	0.043	0.067	0	0.028	0	0.068	0.043	0.023	0	0.075
ENSMUSG00000017837	Nkiras2	13.936	13.396	13.62	15.115	12.32	13.731	12.762	14.433	12.885	14.322	13.385	12.893
ENSMUSG00000017843	Ppp2r5c	24.199	25.682	26.88	22.174	23.228	25.891	23.22	22.066	19.121	24.814	26.516	24.453
ENSMUSG00000017858	Ift52	16.046	12.158	15.382	13.345	13.151	15.075	13.255	13.292	11.769	16.959	15.103	15.736
ENSMUSG00000017861	Mybl2	20.302	21.848	13.063	25.544	18.001	14.054	21.227	20.287	23.009	15.215	19.354	17.293
ENSMUSG00000017868	Sgk2	0.108	0.066	0.06	0.214	0.187	0.036	0.341	0.194	0.157	0.049	0.133	0.132
ENSMUSG00000017897	Eya2	2.053	4.68	2.771	1.345	0.604	2.629	1.43	1.6	2.042	2.378	3.43	2.01
ENSMUSG00000017922	Prl3c1	1.297	1.314	0	0.731	0.685	1.605	1.718	3.619	0.169	0.127	0.034	0.175
ENSMUSG00000017929	B4galt5	13.224	12.458	12.437	20.303	18.376	13.246	16.973	17.541	27.233	16.536	16.038	15.61
ENSMUSG00000017943	Gdap1l1	0.721	1.547	0.655	0.546	0.399	0.888	0.497	0.981	1.368	0.732	0.799	0.79
ENSMUSG00000017950	Hnf4a	6.147	11.354	7.253	13.316	15.853	7.97	16.338	24.114	38.271	7.856	8.351	12.333
ENSMUSG00000017969	Ptgis	20.16	17.516	16.291	24.182	25.557	19.426	15.336	15.226	14.652	17.297	14.26	15.053
ENSMUSG00000017978	Cadps2	0.129	0.224	0.312	0.119	0.054	0.216	0.225	0.313	0.728	0.543	0.757	0.591
ENSMUSG00000017999	Ddx27	27.865	27.667	26.291	24.331	24.415	23.387	29.861	22.869	29.122	29.248	29.853	28.375
ENSMUSG00000018001	Cyth3	2.581	2.484	2.333	3.082	2.289	2.106	3.825	3.796	2.666	2.735	2.683	2.521
ENSMUSG00000018008	Cyth4	0.629	0.483	0.207	0.74	0.615	0.374	1.232	0.968	0.124	0.326	0.274	0.336
ENSMUSG00000018012	Rac3	12.936	7.966	13.293	12.815	12.4	11.227	8.951	6.669	6.142	11.173	6.785	8.529
ENSMUSG00000018040	Rrp7a	30.029	25.962	21.688	34.3	35.639	25.119	34.056	29.017	29.46	23.819	21.556	23.435
ENSMUSG00000018042	Cyb5r3	46.735	39.769	34.6	34.923	30.631	29.793	31.253	31.215	32.477	40.891	39.864	34.854
ENSMUSG00000018068	Ints2	5.476	7.463	6.337	5.489	4.222	5.884	6.728	6.245	7.834	7.22	8.778	7.982
ENSMUSG00000018076	Med13l	0.687	1.846	1.783	1.033	0.702	1.042	1.551	0.997	1.744	1.547	2.844	1.513
ENSMUSG00000018102	H2bc4	9.119	6.404	9.477	9.045	17.022	11.445	12.83	12.017	10.875	5.703	4.56	7.283
ENSMUSG00000018126	Baiap2l2	0.192	0.357	0.178	0.142	0.135	0.247	0.107	0.234	0.323	0.309	0.366	0.218
ENSMUSG00000018143	Mafk	4.496	4.341	3.287	6.957	8.949	4.523	9.508	6.216	6.442	3.621	4.186	3.798
ENSMUSG00000018160	Med1	5.008	6.909	7.086	5.163	4.966	6.281	6.691	4.948	7.935	7.197	9.748	7.497
ENSMUSG00000018166	Erbb3	1.124	2.251	2.646	1.325	0.982	1.431	1.167	1.589	2.48	2.264	3.132	1.533
ENSMUSG00000018167	Stard3	6.869	6.121	6.982	7.302	5.617	7.196	6.487	8.544	9.484	7.611	6.71	7.474
ENSMUSG00000018168	Ikzf3	0.021	0.009	0.014	0.019	0.014	0	0.036	0.017	0.002	0.004	0.007	0
ENSMUSG00000018169	Mfng	1.828	1.432	2.699	1.258	0.959	1.368	1.117	1.142	0.921	2.553	2.32	1.5
ENSMUSG00000018171	Vmp1	46.37	20.031	39.709	40.665	55.387	36.83	42.53	33.206	32.365	31.029	18.819	32.48
ENSMUSG00000018189	Uchl5	35.03	32.486	28.649	33.803	42.679	32.701	36.355	32.683	27.802	28.97	26.234	31.827
ENSMUSG00000018196	Glrx2	3.016	2.218	2.749	2.684	3.994	2.899	2.928	2.621	2.685	2.325	1.675	2.132
ENSMUSG00000018199	Ro60	4.075	7.06	6.266	3.751	1.945	5.441	3.743	4.393	4.743	5.67	7.986	6.842
ENSMUSG00000018209	Stk4	10.67	15.738	11.719	11.928	9.351	10.285	13.614	11.55	14.686	14.717	18.037	14.778
ENSMUSG00000018211	Wfdc15b	0.046	0	0	0	0.043	0	0.085	0.043	0	0	0	0
ENSMUSG00000018217	Pmp22	52.566	54.379	40.42	91.951	40.628	105.623	58.76	66.688	35.087	77.946	58.23	88.655
ENSMUSG00000018238	Gdf9	1.058	0.196	0.116	0.359	0.181	0.161	0.179	0.024	0.07	0.124	0.031	0.24
ENSMUSG00000018239	Zcchc10	17.754	14.791	19.754	15.423	20.269	24.076	16.936	15.277	18.588	17.208	14.735	18.619
ENSMUSG00000018259	Prl8a2	214.922	93.472	2.475	89.182	123.875	136.801	255.252	282.085	14.722	6.641	4.503	26.461
ENSMUSG00000018263	Tbx5	1.161	1.883	1.432	1.133	0.43	1.767	1.455	1.624	0.377	2.088	3.259	2.069
ENSMUSG00000018286	Psmb6	248.353	140.066	244.905	207.192	271.591	254.9	187.343	178.715	148.128	181.507	119.411	181.17
ENSMUSG00000018287	Spag7	73.777	69.642	61.141	73.873	69.424	70.08	64.488	70.664	63.057	57.677	54.973	59.621
ENSMUSG00000018293	Pfn1	376.892	364.486	317.491	424.974	419.662	484.558	395.904	468.992	432.661	365.948	366.646	391.078
ENSMUSG00000018322	Tomm34	10.573	15.086	10.191	13.339	12.508	10.949	16.295	15.847	16.498	14.378	17.52	15.715
ENSMUSG00000018326	Ywhab	145.53	149.159	129.872	145.432	140.871	145.493	146.874	142.761	137.349	149.318	142.73	152.815
ENSMUSG00000018334	Ksr1	2.479	3.94	1.783	4.099	4.351	2.344	5.756	3.922	4.215	2.492	3.984	2.813
ENSMUSG00000018339	Gpx3	472.542	260.637	121.542	304.351	475.222	229.251	796.168	754.222	257.594	176.563	152.502	174.89
ENSMUSG00000018340	Anxa6	35.495	31.382	20.432	54.446	30.281	28.944	35.739	38.611	24.635	31.671	33.98	35.062
ENSMUSG00000018341	Il12rb2	0.014	0.007	0.008	0.006	0.006	0.016	0	0.013	0.008	0.013	0.012	0.014
ENSMUSG00000018347	Zkscan6	4.898	3.46	4.221	4.304	4.467	3.656	4.616	3.544	3.469	4.443	3.832	4.225
ENSMUSG00000018362	Kpna2	121.837	124.866	141.024	118.14	100.54	129.867	113.541	128.445	138.928	179.762	156.242	147.837
ENSMUSG00000018363	Smurf2	10.977	13.279	11.215	10.52	9.358	10.448	12.294	11.163	11.913	12.532	13.695	12.621
ENSMUSG00000018372	Cep95	2.647	3.92	3.33	2.176	2.616	3.17	2.929	2.814	3.584	3.163	3.963	3.486
ENSMUSG00000018377	Vezf1	11.726	22.066	18.603	10.292	6.89	15.993	10.703	11.395	15.678	21.033	27.067	19.527
ENSMUSG00000018378	2210416O15Rik	1.969	4.419	4.311	2.59	1.404	3.322	2.216	2.049	2.195	4.626	6.156	3.632
ENSMUSG00000018379	Srsf1	115.402	149.993	138.663	107.732	103.72	144.95	114.329	120.056	138.868	143.084	163.895	152.249
ENSMUSG00000018381	Abi3	0.89	1.171	0.659	0.872	0.502	1.182	0.921	1.443	0.573	0.812	1.248	0.926
ENSMUSG00000018387	Shroom1	1.938	0.537	0.194	3.829	6.518	0.52	4.995	0.828	0.86	0.187	0.163	0.243
ENSMUSG00000018395	Kif3a	3.728	8.053	4.618	4.722	2.858	4.823	4.956	4.398	5.734	5.19	7.13	4.993
ENSMUSG00000018398	Septin8	6.93	9.976	6.48	11.036	9.433	6.469	14.14	9.965	10.893	8.269	11.24	8.086
ENSMUSG00000018401	Mtmr4	8.26	19.175	12.496	11.926	9.209	12.339	11.411	11.169	16.532	12.851	19.187	13.898
ENSMUSG00000018405	Mrm1	2.77	2.8	3.152	3.067	3.368	3.229	4.103	3.118	4.131	2.933	2.847	2.7
ENSMUSG00000018411	Mapt	0.122	0.139	0.191	0.384	0.267	0.372	0.267	0.173	0.257	0.161	0.184	0.156
ENSMUSG00000018412	Kansl1	5.503	11.533	8.181	5.835	4.679	7.135	7.552	6.176	10.351	8.946	13.108	8.888
ENSMUSG00000018415	Gid4	8.133	15.479	11.569	8.102	5.398	9.92	8.069	8.324	11.889	11.676	16.952	11.444
ENSMUSG00000018417	Myo1b	5.577	8.377	4.913	6.943	6.683	5.102	8.137	6.358	6.379	6.457	8.402	6.263
ENSMUSG00000018425	Dhx40	20.029	18.311	16.906	18.482	15.777	16.596	17.68	23.006	20.96	19.768	18.97	18.044
ENSMUSG00000018427	Ypel2	0.86	0.88	0.955	0.571	0.551	1.139	0.779	0.791	0.79	1.04	1.385	0.998
ENSMUSG00000018428	Akap1	13.132	10.708	12.098	10.288	8.919	8.933	9.221	9.452	14.048	13.178	13.256	11.976
ENSMUSG00000018433	Nol11	16.052	19.576	16.538	17.543	13.194	16.846	18.399	19.711	19.436	19.588	21.301	20.687
ENSMUSG00000018442	Derl2	7.622	5.469	6.021	7.622	8.842	7.288	6.633	7.066	7.221	5.634	4.272	5.713
ENSMUSG00000018446	C1qbp	113.26	114.288	96.74	114.68	145.762	116.392	104.934	131.885	120.704	103.359	101.598	103.188
ENSMUSG00000018449	Rpain	6.356	2.79	8.865	6.762	9.808	6.856	5.75	4.21	4.208	4.514	2.604	4.172
ENSMUSG00000018451	6330403K07Rik	11.845	7.712	15.095	10.294	9.37	10.606	6.661	6.265	2.826	12.75	10.595	11.126
ENSMUSG00000018459	Slc13a3	0.508	1.664	1.038	2.003	1.974	1.325	1.495	4.263	4.197	1.038	0.964	1.789
ENSMUSG00000018470	Kcnab3	0.137	0.418	0.076	0.127	0.197	0.314	0.389	0.617	0.605	0.118	0.212	0.252
ENSMUSG00000018474	Chd3	2.639	9.939	6.498	4.397	1.655	4.521	5.383	3.195	4.871	5.982	11.768	6.084
ENSMUSG00000018476	Kdm6b	4.543	14.976	8.64	6.998	4.178	8.032	8.105	8.68	13.287	9.41	19.408	10.062
ENSMUSG00000018479	1700125H20Rik	0.053	0	0.094	0.049	0	0.041	0.024	0	0.095	0.034	0.031	0.018
ENSMUSG00000018481	Appbp2	21.896	25.594	23.847	24.822	21.652	23.631	27.849	24.385	29.38	29.903	33.976	31.757
ENSMUSG00000018486	Wnt9b	0.325	0.497	0.651	0.554	0.109	0.57	0.241	0.435	0.234	0.933	0.926	0.519
ENSMUSG00000018500	Adora2b	5.797	7.191	5.586	6.071	8.239	8.067	10.406	16.365	25.697	4.596	3.748	7.816
ENSMUSG00000018501	Ncor1	4.093	11.984	7.882	5.335	3.686	5.661	7.106	5.634	8.924	8.025	13.893	8.126
ENSMUSG00000018507	Trpv2	2.192	0.289	0.202	5.005	8.085	0.488	4.999	0.767	0.358	0.101	0.108	0.076
ENSMUSG00000018509	Cenpv	3.054	2.727	5.397	3.408	3.736	3.647	1.885	3.717	3.898	8.079	6.034	5.471
ENSMUSG00000018537	Pcgf2	8.699	16.932	12.033	8.22	6.821	13.319	8.144	13.747	18.656	13.176	17.678	13.303
ENSMUSG00000018541	Cwc25	5.375	6.608	5.509	5.722	4.381	5.996	5.702	6.228	6.813	6.071	6.759	6.604
ENSMUSG00000018543	1700001P01Rik	0.42	0.08	0.201	0.117	0.196	0.295	0.543	0.236	0.202	0.135	0.1	0.202
ENSMUSG00000018547	Pip4k2b	7.108	13.758	9.475	9.72	7.853	8.034	10.422	8.176	11.281	10.796	16.114	10.096
ENSMUSG00000018548	Trim37	12.53	16.974	16.281	11.973	7.844	12.595	11.247	11.667	14.769	17.904	19.191	16.555
ENSMUSG00000018554	Ybx2	1.099	2.646	1.651	1.224	0.533	1.985	1.362	2.607	3.92	1.332	1.118	1.838
ENSMUSG00000018559	Ctdnep1	34.026	47.043	32.103	38.237	31.999	37.18	32.134	41.805	42.128	36.587	41.515	36.701
ENSMUSG00000018565	Elp5	44.764	38.169	42.397	40.035	40.205	44.268	35.684	35.972	35.105	37.645	32.234	37.246
ENSMUSG00000018566	Slc2a4	0.573	0.703	0.823	0.342	0.331	0.641	0.237	0.297	0.403	1.086	0.987	0.82
ENSMUSG00000018567	Gabarap	104.765	67.824	68.171	98.186	99.621	83.444	90.374	101.333	66.033	74.045	57.861	70.109
ENSMUSG00000018569	Cldn7	23.578	23.876	28.741	25.556	32.936	32.232	25.74	43.169	54.605	26.886	19.625	29.361
ENSMUSG00000018570	2810408A11Rik	1.771	1.685	2.985	1.2	0.776	2.374	1.135	1.131	1.93	3.011	2.65	2.02
ENSMUSG00000018572	Phf23	33.001	40.787	33.17	35.423	28.906	35	30.751	37.23	36.919	34.836	36.152	37.343
ENSMUSG00000018574	Acadvl	11.117	7.651	6.731	13.089	12.468	7.323	12.701	9.393	8.195	7.361	6.532	7.378
ENSMUSG00000018581	Dnah11	0.045	0.162	0.044	0.077	0.031	0.045	0.045	0.428	0.573	0.068	0.096	0.141
ENSMUSG00000018583	G3bp1	88.532	102.419	84.373	95.42	88.382	87.787	94.612	94.94	102.552	95.878	101.055	99.977
ENSMUSG00000018585	Atox1	113.248	69.192	108.404	101.091	135.995	130.419	109.333	112.3	99.285	96.716	75.858	98.716
ENSMUSG00000018589	Glra2	0.141	0.166	0.01	0	0.086	0.24	0.023	0.023	0.05	0.005	0.01	0.166
ENSMUSG00000018593	Sparc	690.933	80.193	81.735	308.417	185.551	102.196	159.875	132.27	142.397	112.965	81.161	103.783
ENSMUSG00000018595	Glra4	0	0	0	0	0	0	0	0	0	0	0	0
ENSMUSG00000018599	Mief2	5.454	4.664	5.493	6.083	4.576	6	4.867	5.708	5.749	5.716	4.632	6.167
ENSMUSG00000018604	Tbx3	3.467	7.405	3.957	4.101	2.961	6.494	6.298	9.758	10.549	3.807	6.195	6.507
ENSMUSG00000018620	Mmp20	0	0	0	0	0.03	0	0	0	0	0	0	0
ENSMUSG00000018623	Mmp7	0.172	0.07	0.103	0.136	0.298	0.153	0.204	0.138	0	0.016	0.029	0.101
ENSMUSG00000018634	Crhr1	0.011	0.03	0.013	0.02	0.01	0.025	0.02	0.03	0.07	0.034	0.057	0.044
ENSMUSG00000018648	Dusp14	2.655	1.744	1.946	1.836	2.584	2.039	1.705	2.261	1.782	2.279	1.677	1.652
ENSMUSG00000018651	Tada2a	13.099	15.446	14.225	11.911	11.071	14.595	13.555	12.366	17.044	15.394	16.219	15.457
ENSMUSG00000018654	Ikzf1	0.54	0.22	2.239	1.186	1.545	0.354	2.661	0.999	0.687	0.972	0.657	0.375
ENSMUSG00000018656	Tcaf3	0	0	0.004	0	0	0	0	0	0	0	0	0
ENSMUSG00000018659	Pnpo	11.965	7.725	21.034	17.236	21.558	9.122	21.77	11.708	12.977	13.093	9.281	10.132
ENSMUSG00000018661	Cog1	4.311	7.276	4.224	6.494	5.167	5.166	7.083	7.887	7.952	6.605	7.991	7.126
ENSMUSG00000018666	Cbx1	89.864	81.253	89.725	65.036	72.183	93.566	65.581	61.081	68.837	83.601	81.612	87.641
ENSMUSG00000018669	Cdk5rap3	15.254	16.728	13.346	16.335	13.474	14.492	15.097	17.459	17.645	14.447	15.049	15.189
ENSMUSG00000018672	Copz2	10.425	3.061	4.391	10.42	14.912	5.676	10.538	5.163	1.12	3.97	3.146	3.409
ENSMUSG00000018677	Slc25a39	38.953	47.099	41.26	42.324	43.277	48.673	42.054	61.703	61.053	40.735	40.073	41.997
ENSMUSG00000018678	Sp2	6.211	10.362	5.647	8.481	7.739	5.939	10.082	9.043	9.943	6.688	9.727	7.357
ENSMUSG00000018697	Aatf	17.892	17.88	16.637	16.928	19.637	15.706	18.6	17.357	19.354	18.843	18.309	18.149
ENSMUSG00000018698	Lhx1	0.959	3.907	1.978	0.352	0.361	1.23	0.476	2.003	6.953	2.782	3.535	2.358
ENSMUSG00000018707	Dync1h1	6.444	21.006	9.403	16.659	5.37	8.44	12.803	14.846	16.814	9.143	22.095	12.089
ENSMUSG00000018727	Cpsf4l	0.128	0.111	0.111	0.097	0.295	0.228	0.226	0.317	0.666	0.135	0.063	0.08
ENSMUSG00000018733	Pex12	4.434	4.161	4.383	4.239	4.306	3.88	4.416	4.321	4.345	4.557	3.88	4.339
ENSMUSG00000018736	Ndel1	18.455	14.428	14.591	18.463	21.05	16.611	21.309	15.444	17.679	15.141	13.887	16.6
ENSMUSG00000018740	Slc25a35	0.15	0.224	0.055	0.178	0.167	0.117	0.132	0.167	0.159	0.105	0.068	0.098
ENSMUSG00000018750	Zbtb4	0.165	0.372	0.247	0.204	0.245	0.254	0.373	0.421	0.346	0.299	0.387	0.28
ENSMUSG00000018752	Tnfsfm13	0.422	0.346	0.245	0.424	0.439	0.348	0.542	0.594	1.05	0.392	0.398	0.371
ENSMUSG00000018761	Mpdu1	35.598	19.6	40.746	35.802	38.081	35.779	32.556	33.267	39.117	34.396	23.828	34.553
ENSMUSG00000018765	Fxr2	26.23	45.242	26.694	26.773	20.851	28.057	31.849	33.85	41.295	30.379	40.236	33.6
ENSMUSG00000018770	Atp5g3	269.542	176.616	219.07	261.72	370.532	283.422	241.029	246.899	214.52	183.94	137.084	199.336
ENSMUSG00000018774	Cd68	2.419	1.845	1.717	1.836	3.335	1.854	3.429	3.303	2.87	1.287	1.428	0.79
ENSMUSG00000018776	Slc35g3	0	0	0	0	0	0	0	0	0	0	0	0
ENSMUSG00000018796	Acsl1	2.014	2.402	1.812	2.623	3.038	1.828	2.99	3.279	3.782	1.916	2.222	2.095
ENSMUSG00000018800	Abca5	0.215	0.288	0.234	0.191	0.201	0.225	0.227	0.376	0.158	0.214	0.306	0.205
[truncated: 45,070 more rows]

## Sheet: Zmym2 mESCs and EBs
	Symbol	NT1 mESCs	NT2 mESCs	KO1 mESCs	KO2 mESCs	NT1 EBs	NT2 EBs	KO1 EBs	KO2 EBs
ENSMUSG00000000001	Gnai3	35.383	36.261	33.359	29.504	50.997	54.183	55.311	53.487
ENSMUSG00000000003	Pbsn	0	0	0	0	0	0	0	0
ENSMUSG00000000028	Cdc45	17.107	18.001	15.723	16.371	15.005	14.411	15.161	15.396
ENSMUSG00000000031	H19	0.103	0.134	0.851	0.546	0.257	0.254	1.213	0.889
ENSMUSG00000000037	Scml2	0.182	0.18	0.26	0.283	0.132	0.11	0.141	0.223
ENSMUSG00000000049	Apoh	0	0	0	0	0	0	0	0
ENSMUSG00000000056	Narf	3.356	3.77	3.599	3.723	4.652	5.017	4.452	4.071
ENSMUSG00000000058	Cav2	0.032	0	0.017	0.009	0.253	0.106	0.165	0.105
ENSMUSG00000000078	Klf6	5.913	4.581	8.243	6.678	13.436	13.125	13.053	11.257
ENSMUSG00000000085	Scmh1	2.248	2.411	2.248	1.608	2.342	2.049	1.952	2.048
ENSMUSG00000000088	Cox5a	131.963	135.002	115.873	106.656	86.42	81.168	80.541	83.446
ENSMUSG00000000093	Tbx2	0.035	0.03	0.04	0.121	0.091	0.022	0.065	0.04
ENSMUSG00000000094	Tbx4	0.093	0.089	0.152	0.395	0.54	0.279	0.704	1.08
ENSMUSG00000000103	Zfy2	0	0	0.009	0	0	0	0.013	0.019
ENSMUSG00000000120	Ngfr	2.276	2.232	3.412	3.308	0.603	0.386	0.535	0.669
ENSMUSG00000000125	Wnt3	0.158	0.187	0.27	0.233	3.507	2.107	4.614	4.513
ENSMUSG00000000126	Wnt9a	0.789	0.674	0.586	0.3	0.76	0.749	0.537	0.604
ENSMUSG00000000127	Fer	4.085	3.924	4.829	4.364	2.504	2.498	2.42	2.96
ENSMUSG00000000131	Xpo6	10.272	9.804	10.495	10.459	11.349	11.648	12.791	12.945
ENSMUSG00000000134	Tfe3	13.836	12.178	17.696	19.149	16.31	15.131	16.271	16.736
ENSMUSG00000000142	Axin2	2.979	2.739	2.099	2.439	4.241	3.645	7.739	7.182
ENSMUSG00000000148	Brat1	3.619	3.379	3.713	3.669	3.111	3.191	3.221	3.233
ENSMUSG00000000149	Gna12	21.231	20.702	19.202	22.396	21.469	21.126	20.651	21.129
ENSMUSG00000000154	Slc22a18	1.921	2.642	1.739	2.849	0.337	0.239	0.22	0.601
ENSMUSG00000000157	Itgb2l	0	0	0	0	0	0	0	0
ENSMUSG00000000159	Igsf5	0	0.054	0	0.012	0.036	0.011	0.016	0
ENSMUSG00000000167	Pih1d2	0.203	0.224	0.235	0.278	0.321	0.366	0.67	0.425
ENSMUSG00000000168	Dlat	24.941	26.925	20.463	19.244	21.824	22.586	21.826	21.14
ENSMUSG00000000171	Sdhd	127.66	135.905	101.003	99.718	117.44	120.489	119.062	129.273
ENSMUSG00000000182	Fgf23	0.105	0.075	0.032	0.017	0.083	0.045	0.022	0
ENSMUSG00000000183	Fgf6	0	0	0	0.007	0	0	0.013	0
ENSMUSG00000000184	Ccnd2	1.728	1.454	2.905	1.52	1.291	0.966	1.606	0.936
ENSMUSG00000000194	Gpr107	4.555	4.686	4.217	3.664	3.642	3.83	3.544	3.429
ENSMUSG00000000197	Nalcn	0.075	0.033	0.078	0.083	0.129	0.101	0.109	0.079
ENSMUSG00000000202	Btbd17	0.06	0.026	0.369	0.686	0.841	1.174	2.18	2.242
ENSMUSG00000000204	Slfn4	0	0	0.007	0	0	0	0.005	0.022
ENSMUSG00000000214	Th	0.054	0	0.036	0.04	0	0	0.017	0.025
ENSMUSG00000000215	Ins2	0	0	0	0	0	0	0	0
ENSMUSG00000000216	Scnn1g	0	0	0	0	0.02	0	0	0.029
ENSMUSG00000000223	Drp2	0.092	0.058	0.06	0.095	0.046	0.032	0.037	0.089
ENSMUSG00000000244	Tspan32	0.017	0.022	0.138	0.27	0	0	0.009	0
ENSMUSG00000000247	Lhx2	0.217	0.299	0.124	0.213	0.405	0.383	0.491	0.451
ENSMUSG00000000248	Clec2g	0.007	0	0	0	0	0	0	0
ENSMUSG00000000253	Gmpr	6.478	6.162	4.445	5.296	4.825	3.958	3.684	4.431
ENSMUSG00000000263	Glra1	0	0	0.012	0	0.037	0	0.008	0.012
ENSMUSG00000000266	Mid2	0.003	0.013	0.014	0	0.011	0.03	0.017	0.032
ENSMUSG00000000275	Trim25	15.868	17.427	10.911	10.892	6.027	8.182	9.224	8.585
ENSMUSG00000000276	Dgke	2.317	2.176	1.785	1.698	1.049	1.274	0.945	0.994
ENSMUSG00000000278	Scpep1	73.495	83.969	70.425	65.477	32.286	33.483	26.424	28.466
ENSMUSG00000000282	Mnt	15.024	12.687	15.943	18.141	12.952	11.857	12.251	12.58
ENSMUSG00000000290	Itgb2	0.014	0.027	0.094	0.072	0.069	0.009	0.103	0.01
ENSMUSG00000000295	Hddc2	7.775	7.747	8.707	8.866	7.103	6.54	6.821	7.64
ENSMUSG00000000296	Tpd52l1	10.989	12.329	11.338	13.784	10.545	10.147	12.299	11.638
ENSMUSG00000000301	Pemt	1.43	1.574	2.467	1.87	3.251	3.016	3.209	2.661
ENSMUSG00000000303	Cdh1	111.973	114.006	117.291	119.883	157.644	164.928	165.017	172.84
ENSMUSG00000000305	Cdh4	0.383	0.373	0.202	0.215	1.005	0.871	0.673	0.8
ENSMUSG00000000308	Ckmt1	4.322	4.715	3.263	2.54	3.827	3.825	3.735	3.084
ENSMUSG00000000317	Bcl6b	5.209	5.063	5.537	4.786	3.775	4.317	3.673	3.858
ENSMUSG00000000318	Clec10a	0	0	0.148	0.043	0	0	0.108	0.05
ENSMUSG00000000320	Alox12	0.83	0.844	0.246	0.596	1.291	1.308	0.841	0.85
ENSMUSG00000000325	Arvcf	5.567	5.474	4.066	4.957	5.012	4.58	4.072	4.378
ENSMUSG00000000326	Comt	8.354	8.625	5.562	6.166	10.52	10.111	9.016	10.066
ENSMUSG00000000339	Rtca	33.245	38.388	32.801	28.951	39.282	40.536	37.618	36.809
ENSMUSG00000000340	Dbt	9.419	10.594	11.282	9.635	6.948	7.995	7.188	6.707
ENSMUSG00000000346	Dazap2	19.922	19.61	21.036	22.903	19.523	19.499	19.581	21.399
ENSMUSG00000000355	Mcts1	11.386	13.658	15.5	13.397	14.845	15.33	12.844	13.291
ENSMUSG00000000359	Rem1	0.177	0.178	0.213	0.275	0.559	0.365	0.537	0.311
ENSMUSG00000000365	Rnf17	6.506	5.214	15.322	12.349	2.926	2.407	5.315	4.322
ENSMUSG00000000374	Trappc10	3.473	3.391	2.558	3.216	3.121	3.28	3.304	2.953
ENSMUSG00000000378	Ccm2	15.21	14.475	14.92	14.532	13.693	12.029	14.36	14.724
ENSMUSG00000000381	Wap	0	0	0	0	0	0	0	0
ENSMUSG00000000384	Tbrg4	47.468	41.637	52.559	55.188	71.374	70.56	74.042	76.747
ENSMUSG00000000385	Tmprss2	0.035	0.004	0.035	0.043	0.371	0.282	0.282	0.296
ENSMUSG00000000386	Mx1	0	0	0	0	0.008	0	0	0
ENSMUSG00000000392	Fap	0	0	0	0	0	0	0	0
ENSMUSG00000000394	Gcg	0	0	0	0	0	0	0	0
ENSMUSG00000000399	Ndufa9	63.47	64.596	65.281	57.891	52.862	51.84	48.795	47.733
ENSMUSG00000000402	Egfl6	0.431	0.364	0.382	0.404	0.379	0.311	0.457	0.302
ENSMUSG00000000409	Lck	9.529	10.035	11.32	15.747	5.36	5.204	4.624	7.198
ENSMUSG00000000411	Tssk3	0.083	0.107	0.022	0.22	0.024	0.021	0.092	0.068
ENSMUSG00000000416	Cttnbp2	0.065	0.081	0.049	0.06	0.331	0.341	0.407	0.41
ENSMUSG00000000420	Galnt1	7.127	7.741	6.434	6.088	4.635	4.501	4.204	4.417
ENSMUSG00000000435	Myf5	0	0.013	0	0.03	0.116	0.052	0.047	0.07
ENSMUSG00000000439	Mkrn2	6.378	7.079	4.962	5.608	4.228	4.375	4.066	3.88
ENSMUSG00000000440	Pparg	0.014	0.028	0	0	0.041	0.018	0.047	0
ENSMUSG00000000441	Raf1	17.162	17.16	18.143	17.596	19.324	18.966	19.399	19.798
ENSMUSG00000000486	Septin1	16.2	12.173	32.387	27.87	1.985	2.071	2.337	2.48
ENSMUSG00000000489	Pdgfb	1.971	1.855	1.13	1.186	0.471	0.456	0.41	0.463
ENSMUSG00000000530	Acvrl1	0.308	0.488	0.195	0.22	0.085	0.076	0.166	0.171
ENSMUSG00000000531	Grasp	18.639	16.868	9.466	9.677	7.07	7.297	4.654	5.738
ENSMUSG00000000532	Acvr1b	12.52	12.525	6.674	7.881	7.829	8.588	7.615	7.749
ENSMUSG00000000538	Tom1l2	0.991	0.937	1.067	1.069	0.935	0.718	0.663	0.719
ENSMUSG00000000544	Gpa33	10.195	9.422	36.181	42.991	0.736	0.841	1.432	1.287
ENSMUSG00000000552	Zfp385a	14.199	11.524	13.058	14.986	21.577	20.284	23.016	23.132
ENSMUSG00000000555	Itga5	16.154	15.95	15.344	14.623	7	6.581	6.255	4.729
ENSMUSG00000000560	Gabra2	0.008	0.004	0.004	0.004	0.035	0.035	0.013	0.027
ENSMUSG00000000561	Wdr77	18.326	18.057	23.13	20.384	24.685	26.33	24.774	25.824
ENSMUSG00000000562	Adora3	0	0	0	0	0	0.007	0	0
ENSMUSG00000000563	Atp5pb	68.289	74.276	70.219	65.527	64.306	60.689	64.958	62.671
ENSMUSG00000000567	Sox9	0	0.02	0.021	0.023	0.138	0.177	0.142	0.155
ENSMUSG00000000568	Hnrnpd	83.964	73.514	77.012	80.951	97.047	97.547	92.529	96.827
ENSMUSG00000000579	Dynlt1c	1.055	1.036	1.526	1.232	1.133	0.919	0.998	1.104
ENSMUSG00000000581	C1d	6.021	6.837	6.849	6.879	6.335	7.4	6.662	6.913
ENSMUSG00000000594	Gm2a	4.38	4.47	3.878	4.472	2.3	2.379	2.14	2.077
ENSMUSG00000000600	Krit1	1.292	1.274	1.204	1.129	1.351	1.41	1.561	1.501
ENSMUSG00000000605	Clcn4	0.544	0.571	0.669	0.685	1.841	1.689	1.838	1.687
ENSMUSG00000000606	Vmn2r88	0	0	0	0	0	0	0	0
ENSMUSG00000000617	Grm6	0.027	0.096	0.132	0.144	1.028	1.061	1.423	1.63
ENSMUSG00000000627	Sema4f	1.17	1.071	0.667	0.909	0.649	0.584	0.846	0.662
ENSMUSG00000000628	Hk2	63.769	62.319	51.102	47.769	27.506	31.26	29.109	27.457
ENSMUSG00000000631	Myo18a	4.247	4.901	1.908	2.473	2.64	2.57	1.991	2.268
ENSMUSG00000000632	Sez6	0.33	0.213	0.144	0.27	0.777	0.563	0.513	0.656
ENSMUSG00000000673	Haao	0.05	0.105	0.055	0.08	0	0.029	0.013	0
ENSMUSG00000000682	Cd52	0	0	0.266	0.053	0	0	0.298	0.123
ENSMUSG00000000686	Abhd15	0.168	0.18	0.113	0.185	0.268	0.268	0.181	0.307
ENSMUSG00000000690	Hoxb6	0	0.042	0.146	0.382	0.353	0.29	0.19	0.282
ENSMUSG00000000693	Loxl3	0.18	0.107	0.069	0.095	0.687	0.56	0.486	0.456
ENSMUSG00000000701	Tcl1b5	0	0	0	0	0	0	0	0
ENSMUSG00000000706	Btn1a1	0.031	0.06	0.014	0	0.059	0.053	0.024	0.085
ENSMUSG00000000708	Kat2b	10.507	10.369	9.175	10.08	2.829	3.003	2.634	2.918
ENSMUSG00000000711	Rab5b	9.399	10.111	8.336	7.255	5.358	5.823	5.569	6.025
ENSMUSG00000000724	Cryba1	0	0	0.09	0.039	0.038	0	0	0
ENSMUSG00000000730	Dnmt3l	97.499	58.701	204.14	182.659	25.613	25.441	40.682	35.788
ENSMUSG00000000731	Aire	3.081	2.232	8.796	9.886	0.158	0.184	0.354	0.442
ENSMUSG00000000732	Icosl	2.638	2.34	4.054	3.015	1.839	2.131	1.895	1.78
ENSMUSG00000000738	Spg7	24.529	26.283	21.597	24.606	21.154	21.496	22.452	24.121
ENSMUSG00000000739	Sult5a1	0.216	0.173	0.162	0.318	0.293	0.288	0.298	0.429
ENSMUSG00000000740	Rpl13	1249.74	1198.41	1242.7	1412.3	1175.62	1083.19	1188.83	1145.09
ENSMUSG00000000743	Chmp1a	40.399	38.5	40.954	41.582	39.855	39.006	46.215	50.676
ENSMUSG00000000751	Rpa1	61.757	67.973	62.428	60.315	43.889	44.808	45.133	46.743
ENSMUSG00000000753	Serpinf1	2.345	2.552	4.705	6.87	0.422	0.264	0.782	0.865
ENSMUSG00000000759	Tubgcp3	6.755	6.634	5.811	5.886	8.546	8.227	8.254	8.087
ENSMUSG00000000766	Oprm1	0	0	0	0.027	0.011	0.024	0.015	0.007
ENSMUSG00000000776	Polr3d	26.139	24.692	26.531	28.71	27.65	28.489	27.895	28.712
ENSMUSG00000000782	Tcf7	24.346	22.989	19.476	24.1	40.002	36.328	35.148	42.559
ENSMUSG00000000787	Ddx3x	86.304	81.045	101.986	94.935	125.086	142.155	122.922	125.455
ENSMUSG00000000791	Il12rb1	0.774	0.7	0.482	0.86	0.587	0.522	0.459	0.604
ENSMUSG00000000792	Slc5a5	1.426	1.692	1.714	1.888	7.234	7.049	8.172	8.735
ENSMUSG00000000794	Kcnn3	0.02	0.039	0.022	0.018	0.032	0.026	0.062	0.059
ENSMUSG00000000804	Usp32	3.585	3.742	3.529	3.131	3.59	3.75	3.867	3.736
ENSMUSG00000000805	Car4	5.315	5.123	6.069	5.893	35.173	42.35	37.23	30.971
ENSMUSG00000000811	Txnrd3	3.684	3.445	5.168	5.395	3.145	3.051	2.941	3.671
ENSMUSG00000000817	Fasl	0	0	0	0	0	0	0.02	0.03
ENSMUSG00000000823	Zfp512b	7.31	5.912	8.246	9.194	9.278	9.713	9.661	10.204
ENSMUSG00000000826	Dnajc5	10.556	10.99	10.989	9.795	14.158	14.826	14.948	14.084
ENSMUSG00000000827	Tpd52l2	22.993	25.451	20.547	20.383	20.66	20.076	19.648	18.725
ENSMUSG00000000838	Fmr1	6.796	7.118	6.385	6.071	6.583	7.305	6.467	6.241
ENSMUSG00000000861	Bcl11a	0.584	0.773	0.903	0.969	1.297	1.278	0.73	0.832
ENSMUSG00000000869	Il4	0	0	0	0	0	0	0	0
ENSMUSG00000000876	Pxmp4	3.532	3.709	3.546	3.941	2.003	1.663	1.311	1.789
ENSMUSG00000000881	Dlg3	4.511	5.02	4.658	4.366	6.357	6.854	6.288	6.407
ENSMUSG00000000884	Gnb1l	4.501	4.696	3.379	3.575	2.907	3.24	2.996	2.779
ENSMUSG00000000889	Dbh	0	0	0	0	0	0	0.007	0
ENSMUSG00000000901	Mmp11	33.095	34.993	25.729	25.393	5.683	5.106	5.723	7.023
ENSMUSG00000000902	Smarcb1	21.696	21.539	21.093	21.788	21.335	21.122	18.354	20.075
ENSMUSG00000000903	Vpreb3	1.604	1.657	2.17	2.472	0.07	0.032	0.091	0.509
ENSMUSG00000000915	Hip1r	4.976	4.431	3.647	4.322	5.45	6.025	6.198	5.829
ENSMUSG00000000916	Nsun5	9.887	8.742	10.032	11.241	10.79	10.724	10.785	10.545
ENSMUSG00000000934	Top1mt	7.998	8.265	5.798	7.994	5.28	5.682	4.977	5.281
ENSMUSG00000000938	Hoxa10	0.052	0.05	0.053	0.124	0.184	0.066	0.036	0.018
ENSMUSG00000000942	Hoxa4	0.213	0.24	0.09	0.118	0.113	0.068	0.049	0.11
ENSMUSG00000000948	Gm38393	1.406	1.291	1.765	1.982	5.026	6.052	5.84	5.636
ENSMUSG00000000957	Mmp14	5.828	5.873	4.586	4.192	7.164	8.013	8.266	8.24
ENSMUSG00000000958	Slc7a7	20.784	21.225	34.271	27.958	39.329	44.44	47.978	47.626
ENSMUSG00000000959	Oxa1l	23.162	21.829	22.529	22.077	24.486	21.139	20.509	20.532
ENSMUSG00000000976	Heatr6	4.817	4.536	4.714	5.074	6.267	6.405	6.553	5.983
ENSMUSG00000000982	Ccl3	0	0	0.262	0.163	0	0	0.282	0.114
ENSMUSG00000000983	Wfdc18	0	0	0	0	0	0	0	0
ENSMUSG00000001014	Icam4	1.05	1.43	0.698	1.041	0.841	1.588	0.884	1.261
ENSMUSG00000001016	Ilf2	29.691	31.54	28.732	25.95	26.247	26.305	24.972	24.172
ENSMUSG00000001017	Chtop	58.925	56.301	64.358	65.948	71.504	70.601	78.913	77.735
ENSMUSG00000001018	Snapin	12.189	12.955	12.575	13.773	8.855	8.87	8.94	9.462
ENSMUSG00000001020	S100a4	0	0.234	0.049	0	0	0	0	0.05
ENSMUSG00000001021	S100a3	0.016	0.01	0.021	0.105	0.023	0.02	0.007	0.011
ENSMUSG00000001023	S100a5	0	0	0	0	0	0	0	0
ENSMUSG00000001025	S100a6	3.767	1.962	7.05	4.363	4.254	3.016	3.231	1.856
ENSMUSG00000001027	Scn4a	0.003	0.008	0	0.013	0.026	0.008	0.014	0.008
ENSMUSG00000001029	Icam2	0	0	0	0	0.079	0	0	0
ENSMUSG00000001034	Mapk7	14.851	12.457	13.675	15.315	18.528	17.313	17.743	17.196
ENSMUSG00000001036	Epn2	9.899	8.983	8.015	9.001	8.927	9.524	7.963	8.557
ENSMUSG00000001039	B9d1	13.836	17.609	15.214	15.466	16.153	16.242	15.538	15.579
ENSMUSG00000001052	Sec24b	8.731	7.638	6.923	7.361	11.437	10.294	10.577	9.766
ENSMUSG00000001053	N4bp3	26.958	26.144	25.244	20.043	8.637	8.202	7.353	7.151
ENSMUSG00000001054	Rmnd5b	29.755	27.19	27.859	20.606	11.196	10.956	8.692	8.218
ENSMUSG00000001056	Nhp2	349.212	346.705	391.58	401.046	351.344	330.628	341.287	356.734
ENSMUSG00000001062	Vps9d1	2.784	2.496	2.438	2.921	3.947	3.337	3.074	3.526
ENSMUSG00000001065	Zfp276	2.951	2.484	3.019	3.196	3.291	3.256	3.152	3.623
ENSMUSG00000001076	C1ql4	1.927	1.912	0.662	0.869	0.777	0.957	0.839	1.345
ENSMUSG00000001082	Mfsd10	21.391	23.169	24.935	25.54	35.16	41.215	36.768	36.659
ENSMUSG00000001089	Luzp1	13.324	13.987	7.849	8.246	7.678	8.117	7.808	7.405
ENSMUSG00000001095	Slc13a2	0.018	0.011	0	0.052	0	0	0	0.012
ENSMUSG00000001098	Kctd10	13.134	11.627	11.12	11.466	17.233	15.544	18.151	16.909
ENSMUSG00000001100	Poldip2	31.244	32.41	25.482	28.982	23.99	22.955	22.524	24.953
ENSMUSG00000001103	Sebox	0.031	0	0.063	0.046	0	0.08	0.014	0
ENSMUSG00000001105	Ift20	12.966	15.936	15.573	16.586	17.051	15.81	17.415	17.765
ENSMUSG00000001119	Col6a1	0.048	0.037	0.046	0.086	0.062	0.093	0.094	0.127
ENSMUSG00000001120	Pcbp3	12.038	11.057	8.713	10.945	11.568	10.606	9.824	9.078
ENSMUSG00000001123	Lgals9	2.529	3.368	5.02	5.261	0.056	0.14	0.487	0.368
ENSMUSG00000001127	Araf	6.629	6.703	7.796	7.338	7.536	7.915	7.949	8.02
ENSMUSG00000001128	Cfp	2.381	1.545	2.924	1.835	1.892	2.172	1.583	1.579
ENSMUSG00000001131	Timp1	25.752	31.775	22.383	18.673	8.754	9.468	8.002	7.356
ENSMUSG00000001134	Uxt	12.879	12.857	16.379	17.242	13.144	11.368	12.443	13.753
ENSMUSG00000001138	Cnnm3	6.104	5.422	5.209	5.778	9.959	9.999	9.998	10.243
ENSMUSG00000001143	Lman2l	1.938	1.807	2.148	2.024	3.046	2.653	2.55	2.976
ENSMUSG00000001150	Mcm3ap	17.683	15.728	25.258	24.91	16.88	17.055	20.725	19.911
ENSMUSG00000001151	Pcnt	10.837	9.561	9.373	10.159	9.165	9.075	9.619	9.789
ENSMUSG00000001155	Ftcd	0	0.017	0.027	0.049	0.028	0.017	0.025	0.027
ENSMUSG00000001156	Mxd1	0.339	0.298	0.45	0.415	0.366	0.56	0.491	0.408
ENSMUSG00000001157	Gmcl1	4.782	4.754	4.006	3.477	2.534	2.448	2.418	2.789
ENSMUSG00000001158	Snrnp27	29.892	31.331	25.122	28.881	26.752	26.796	25.035	26.193
ENSMUSG00000001166	Oas1c	0.82	0.751	0.394	1.026	0.551	0.609	0.384	0.606
ENSMUSG00000001168	Oas1h	0	0	0	0	0	0	0	0
ENSMUSG00000001173	Ocrl	2.833	2.977	2.286	2.324	2.646	2.699	2.64	2.801
ENSMUSG00000001175	Calm1	43.995	41.842	50.305	47.391	62.445	60.811	62.422	59.996
ENSMUSG00000001211	Agpat3	3.142	3.72	1.911	2.457	7.979	7.778	6.831	7.794
ENSMUSG00000001225	Slc26a3	0	0	0	0	0	0	0	0.009
ENSMUSG00000001227	Sema6b	1.512	1.648	1.576	1.582	2.711	2.768	3.225	2.381
ENSMUSG00000001228	Uhrf1	90.954	83.504	85.183	87.045	74.461	72.51	81.744	80.734
ENSMUSG00000001229	Dpp9	9.356	7.652	8.885	10.62	12.094	11.484	12.231	13.34
ENSMUSG00000001240	Ramp2	0.494	0.788	0.487	0.719	2.09	2.309	2.515	2.447
ENSMUSG00000001247	Lsr	28.99	27.28	35.297	34.965	91.919	89.377	82.598	79.657
ENSMUSG00000001248	Gramd1a	6.97	5.919	7.708	8.1	7.419	5.668	9.19	8.767
ENSMUSG00000001249	Hpn	2.987	2.563	3.497	4.911	5.9	5.099	6.055	8.128
ENSMUSG00000001260	Gabrg1	0.003	0.003	0.007	0.004	0	0.024	0.002	0.004
ENSMUSG00000001270	Ckb	37.446	40.971	47.159	29.08	31.068	29.762	31.548	25.858
ENSMUSG00000001280	Sp1	10.422	9.434	11.793	10.787	8.902	9.857	9.196	10.398
ENSMUSG00000001281	Itgb7	11.002	10.67	9.795	9.988	1.055	0.999	1.134	1.305
ENSMUSG00000001285	Myg1	17.98	19.244	18.857	20.154	19.596	19.665	18.335	18.511
ENSMUSG00000001288	Rarg	51.33	42.32	67.83	78.115	25.648	27.655	27.225	30.161
ENSMUSG00000001289	Pfdn5	63.079	64.238	58.083	65.5	63.872	59.63	58.195	58.867
ENSMUSG00000001300	Efnb2	1.125	0.719	1.879	2.241	11.881	10.211	9.506	9.567
ENSMUSG00000001305	Rrp15	31.048	30.688	35.464	38.13	35.592	37.712	35.712	38.471
ENSMUSG00000001313	Rnd2	14.25	13.024	12.179	13.887	17.624	17.989	14.45	15.958
ENSMUSG00000001323	Srr	0.432	0.528	0.459	0.616	0.185	0.303	0.366	0.441
ENSMUSG00000001333	Sync	0.452	0.421	0.2	0.393	0.063	0.133	0.192	0.336
ENSMUSG00000001334	Fndc5	1.013	1.218	0.581	0.723	2.497	2.248	1.456	2.111
ENSMUSG00000001348	Acp5	3.779	4.934	3.744	4.615	4.631	4.729	4.69	5.401
ENSMUSG00000001349	Cnn1	1.387	1.04	2.967	4.018	9.03	6.81	9.635	9.188
ENSMUSG00000001366	Fbxo9	6.454	5.565	6.276	7.155	4.612	3.959	4.061	5.112
ENSMUSG00000001376	Vps50	3.291	2.899	3.339	2.836	3.802	4.067	3.844	3.632
ENSMUSG00000001380	Hars	67.677	66.076	68.498	64.381	54.561	54.496	52.669	52.496
ENSMUSG00000001383	Zmat2	49.124	51.241	58.624	57.49	50.974	52.588	52.388	56.624
ENSMUSG00000001403	Ube2c	101.101	102.313	115.52	121.737	80.994	77.596	91.71	93.564
ENSMUSG00000001415	Smg5	26.251	22.32	26.034	26.787	34.532	34.782	36.167	35.815
ENSMUSG00000001416	Cct3	130.046	133.178	140.17	138.379	140.339	138.978	135.679	134.784
ENSMUSG00000001418	Glmp	7.961	7.752	8.102	7.882	9.071	8.225	7.507	8.307
ENSMUSG00000001419	Mef2d	8.828	8.345	8.473	9.621	8.936	7.173	10.623	11.168
ENSMUSG00000001420	Tmem79	6.921	7.65	7.22	6.498	4.47	5.085	4.348	3.425
ENSMUSG00000001424	Snd1	24.508	23.152	22.15	21.293	23.831	24.861	24.06	22.129
ENSMUSG00000001435	Col18a1	86.365	64.336	97.156	79.733	59.112	58.679	66.719	62.992
ENSMUSG00000001436	Slc19a1	5.449	5.811	5.169	4.996	5.826	5.308	5.393	5.381
ENSMUSG00000001440	Kpnb1	152.375	149.281	160.721	164.422	180.114	188.678	196.054	203.985
ENSMUSG00000001441	Npepps	25.108	25.142	21.688	18.534	18.503	19.582	18.588	17.984
ENSMUSG00000001444	Tbx21	0.503	0.352	0.68	0.803	0.654	0.752	0.947	1.067
ENSMUSG00000001445	Mrpl10	53.195	55.168	54.659	50.899	46.608	47.365	49.485	55.216
ENSMUSG00000001467	Cyp51	13.211	14.666	13.331	11.585	29.537	33.49	33.655	32.339
ENSMUSG00000001472	Tcf25	57.513	55.802	56.474	55.264	72.342	69.955	66.98	64.832
ENSMUSG00000001473	Tubb6	43.483	42.641	36.461	38.749	68.224	61.074	71.941	61.315
ENSMUSG00000001482	Def8	32.281	31.372	26.957	24.688	21.805	21.565	20.439	20.608
ENSMUSG00000001493	Meox1	0.086	0.111	0.051	0.028	0.041	0	0.035	0.039
ENSMUSG00000001494	Sost	0.031	0	0.014	0	0.015	0.013	0.01	0.014
ENSMUSG00000001496	Nkx2-1	0.007	0.01	0	0.011	0	0	0	0.01
ENSMUSG00000001497	Pax9	0	0	0.011	0.006	0.036	0	0.016	0.035
ENSMUSG00000001504	Irx2	0.743	0.809	0.647	1.018	1.12	0.694	1.19	1.59
ENSMUSG00000001506	Col1a1	0.239	0.142	0.223	0.319	0.661	0.603	0.793	0.635
ENSMUSG00000001507	Itga3	12.245	13.027	6.219	5.934	7.372	7.2	6.573	6.277
ENSMUSG00000001508	Sgca	0.098	0.11	0.033	0.072	0	0	0.011	0.017
ENSMUSG00000001510	Dlx3	0.65	0.766	0.264	0.287	0.301	0.302	0.437	0.436
ENSMUSG00000001517	Foxm1	15.617	14.721	12.302	13.204	17.663	17.878	18.254	18.017
ENSMUSG00000001518	Itfg2	4.423	4.15	5.541	6.174	6.433	7.315	7.408	7.073
ENSMUSG00000001520	Nrip2	0.118	0.131	0	0.008	0.008	0	0.005	0.008
ENSMUSG00000001521	Tulp3	8.793	9.12	5.615	5.285	6.622	7.086	6.022	6.012
ENSMUSG00000001524	Gtf2h4	20.535	20.635	20.345	22.763	17.753	16.994	15.671	18.564
ENSMUSG00000001525	Tubb5	826.025	767.974	887.635	914.752	1044.21	1009.03	991.69	1026.19
ENSMUSG00000001542	Ell2	3.491	4.155	3.946	4.312	5.184	6.38	4.973	5.483
ENSMUSG00000001552	Jup	18.767	16.201	18.494	21.397	10.974	9.582	11.546	10.281
ENSMUSG00000001555	Fkbp10	22.746	26.137	15.548	20.641	19.033	16.355	15.449	15.202
ENSMUSG00000001558	Klhl10	0.549	0.443	0.385	0.289	0.07	0.176	0.118	0.108
ENSMUSG00000001566	Mnx1	0.386	0.438	0.408	0.638	0.429	0.506	0.707	0.998
ENSMUSG00000001569	Nom1	7.812	6.818	8.261	8.016	7.82	8.117	8.84	8.405
ENSMUSG00000001576	Ergic1	14.462	16.153	10.375	10.814	12.737	11.687	12.213	12.56
ENSMUSG00000001583	Tnk1	6.137	6.93	5.324	5.591	8.101	8.505	7.824	7.98
ENSMUSG00000001588	Acap1	0.969	1.229	1.441	1.652	0.222	0.161	0.406	0.323
ENSMUSG00000001604	Tcea3	58.691	56.104	68.385	65.8	16.895	15.013	18.661	19.351
ENSMUSG00000001622	Csn3	0.097	0.158	0.29	0.256	1.074	1.28	0.477	0.506
ENSMUSG00000001627	Ifrd1	13.021	14.782	15.927	15.715	16.269	15.991	13.011	13.087
ENSMUSG00000001630	Stk38l	3.796	3.774	4.314	3.699	3.235	3.568	3.499	3.107
ENSMUSG00000001632	Brpf1	10.401	9.33	10.92	11.235	12.636	12.438	12.833	12.565
ENSMUSG00000001642	Akr1b3	45.625	46.875	52.081	48.502	40.215	47.364	50.576	39.972
ENSMUSG00000001655	Hoxc13	0.388	0.534	0.618	0.723	0.588	0.397	0.861	0.616
ENSMUSG00000001656	Hoxc11	0	0	0	0.015	0.194	0.04	0.029	0
ENSMUSG00000001657	Hoxc8	0.007	0	0.02	0.033	0.16	0.067	0.194	0.103
ENSMUSG00000001661	Hoxc6	0	0.011	0	0	0.313	0.113	0.179	0.121
ENSMUSG00000001663	Gstt1	2.233	2.113	1.464	1.492	4.299	4.65	2.826	2.844
ENSMUSG00000001665	Gstt3	1.909	2.094	1.023	0.967	2.235	2.266	1.241	1.108
ENSMUSG00000001666	Ddt	67.09	63.056	65.86	71.058	111.793	113.92	91.895	94.313
ENSMUSG00000001670	Tat	0	0	0	0	0.013	0.011	0	0
ENSMUSG00000001672	Marveld3	1.194	1.325	1.502	1.721	6.413	7.069	7.22	6.029
ENSMUSG00000001674	Ddx18	90.373	87.504	101.384	100.497	114.347	115.057	113.478	106.558
ENSMUSG00000001687	Ubl3	5.76	4.978	7.271	7.049	3.903	3.738	4.639	4.944
ENSMUSG00000001700	Gramd3	1.269	1.229	1.596	1.71	3.597	3.209	2.758	3.225
ENSMUSG00000001707	Eef1e1	29.282	31.292	34.317	34.055	20.343	22.308	20.532	20.495
ENSMUSG00000001729	Akt1	18.69	19.113	14.404	16.772	27.55	26.697	25.889	26.721
ENSMUSG00000001739	Cldn15	0.06	0.077	0.014	0.132	0.028	0.102	0.055	0.165
ENSMUSG00000001741	Il16	0	0	0	0	0	0	0	0.007
ENSMUSG00000001750	Tcirg1	3.849	3.906	2.623	2.632	8.405	7.218	6.06	6.278
ENSMUSG00000001751	Naglu	2.591	2.656	1.403	2.162	2.313	2.428	1.787	2.216
ENSMUSG00000001755	Coasy	16.647	17.459	12.065	15.107	12.223	11.332	10.05	14.382
ENSMUSG00000001761	Smo	13.83	14.495	9.526	11.789	26.427	25.924	24.468	26.08
ENSMUSG00000001763	Tspan33	1.199	1.254	0.977	1.004	2.395	2.49	1.625	1.51
ENSMUSG00000001767	Crnkl1	22.941	22.178	21.787	21.016	19.384	19.367	18.612	18.101
ENSMUSG00000001768	Rin2	0.66	0.648	0.456	0.424	0.989	1.011	0.876	0.906
ENSMUSG00000001773	Folh1	0.02	0	0.063	0.039	0.385	0.38	0.19	0.291
ENSMUSG00000001774	Chordc1	7.77	7.621	8.871	8.071	10.922	11.285	11.029	10.205
ENSMUSG00000001783	Rtcb	82.464	85.211	89.357	78.503	79.643	80.303	87.476	85.4
ENSMUSG00000001785	Pwp1	43.295	42.261	43.091	44.42	40.67	39.685	42.779	39.857
ENSMUSG00000001786	Fbxo7	3.165	3.14	3.328	2.926	3.593	3.55	3.256	3.435
ENSMUSG00000001794	Capns1	182.408	222.522	95.551	94.349	41.261	39.974	33.528	29.939
ENSMUSG00000001802	Lrp3	3.423	3.377	2.337	3.202	6.853	7.317	6.582	6.974
ENSMUSG00000001804	Dsg4	0	0	0	0	0	0	0	0
ENSMUSG00000001815	Evx2	0	0	0	0	0	0.006	0.005	0
ENSMUSG00000001819	Hoxd13	0.358	0.595	0.624	0.868	2.257	1.518	2.814	2.502
ENSMUSG00000001823	Hoxd12	0	0	0.034	0.062	0.012	0.043	0.07	0.035
ENSMUSG00000001827	Folr1	13.222	12.784	24.274	19.739	2.322	2.999	3.102	1.841
ENSMUSG00000001829	Clpb	11.929	11.884	13.206	14.344	8.882	9.315	11.089	11.152
ENSMUSG00000001833	Septin7	9.052	9.821	10.858	9.195	10.347	10.393	11.28	11.125
ENSMUSG00000001844	Zdhhc4	5.89	6.421	7.511	6.869	6.354	6.553	6.71	7.27
ENSMUSG00000001847	Rac1	40.94	40.303	35.291	33.838	53.513	54.108	49.957	51.61
ENSMUSG00000001855	Nup214	12.924	10.943	12.789	12.667	11.389	12.104	12.099	11.491
ENSMUSG00000001864	Aif1l	3.106	3.482	3.158	4.26	11.314	12.323	12.779	14.776
ENSMUSG00000001865	Cpa3	0	0	0	0	0	0	0	0
ENSMUSG00000001870	Ltbp1	1.336	1.157	0.842	0.739	2.055	1.624	1.647	1.467
ENSMUSG00000001891	Ugp2	5.131	6.554	4.654	4.66	4.948	6.071	5.993	5.53
ENSMUSG00000001901	Kcnh6	0.723	0.964	0.566	0.722	1.341	1.498	1.455	1.372
ENSMUSG00000001909	Trmt1	30.009	25.124	30.019	31.673	34.89	34.969	31.665	30.993
ENSMUSG00000001910	Nacc1	136.354	126.109	125.755	133.989	135.354	141.034	144.216	144.529
ENSMUSG00000001911	Nfix	0.228	0.153	0.261	0.289	0.111	0.085	0.136	0.194
ENSMUSG00000001918	Slc1a5	42.311	50.092	37.239	42.399	24.261	24.774	22.027	25.36
ENSMUSG00000001924	Uba1	154.674	160.396	153.758	151.528	130.103	134.133	141.402	133.699
ENSMUSG00000001930	Vwf	0.319	0.165	0.391	0.603	0.011	0.005	0.042	0.036
ENSMUSG00000001942	Siae	0.902	1.257	0.694	0.735	0.898	0.943	0.744	0.842
ENSMUSG00000001943	Vsig2	1.103	1.438	0.855	0.994	0.396	0.233	0.466	0.545
ENSMUSG00000001946	Esam	0.333	0.525	0.42	0.468	0.221	0.227	0.424	0.234
ENSMUSG00000001948	Spa17	0.499	0.877	0.676	0.883	0.454	0.409	0.296	0.825
ENSMUSG00000001962	Fam50a	32.161	35.214	32.63	34.052	34.806	35.596	32.582	31.902
ENSMUSG00000001964	Emd	33.209	36.588	27.417	26.91	34.608	31.775	30.53	30.065
ENSMUSG00000001983	Taco1	11.677	12.981	11.697	13.502	7.734	7.903	8.303	10.606
ENSMUSG00000001985	Grik3	3.732	3.892	1.611	1.803	7.052	6.036	7.997	7.602
ENSMUSG00000001986	Gria3	0.09	0.1	0.099	0.111	0.406	0.352	0.422	0.361
ENSMUSG00000001988	Npas1	0.366	0.246	0.458	0.311	0.901	0.685	1.057	0.892
ENSMUSG00000001995	Sipa1l2	5.412	5.677	2.812	3.835	3.716	3.584	3.929	3.93
ENSMUSG00000001998	Ap4e1	1.633	1.612	1.722	1.703	1.508	1.642	1.683	1.617
ENSMUSG00000001999	Blvra	3.968	4.464	2.545	2.362	2.07	2.45	1.894	2.039
ENSMUSG00000002006	Pdzd4	56.582	55.445	61.033	67.173	100.905	130.622	104.376	107.986
ENSMUSG00000002007	Srpk3	0.03	0.01	0	0.022	0	0	0	0
ENSMUSG00000002010	Idh3g	60.779	66.226	57.83	55.725	46.953	45.234	46.727	45.81
ENSMUSG00000002012	Pnck	1.054	1.513	0.655	1.061	0.703	0.812	0.359	0.755
ENSMUSG00000002014	Ssr4	15.341	18.555	19.13	19.517	20.973	19.631	20.535	20.694
ENSMUSG00000002015	Bcap31	60.208	68.228	66.163	61.788	61.72	61.672	57.259	58.012
ENSMUSG00000002017	Fam98a	17.994	18.852	18.381	17.445	23.105	23.384	23.561	24.416
ENSMUSG00000002020	Ltbp2	0.075	0.064	0.074	0.134	0.14	0.089	0.108	0.153
ENSMUSG00000002028	Kmt2a	3.22	2.599	2.35	2.684	3.281	3.389	3.811	3.989
ENSMUSG00000002031	Ift46	11.261	13.219	8.775	7.953	8.326	7.892	8.725	7.886
ENSMUSG00000002032	Tmem25	0.891	0.861	0.25	0.214	0.432	0.388	0.318	0.39
ENSMUSG00000002033	Cd3g	0	0	0	0	0	0	0	0
ENSMUSG00000002043	Trappc6a	19.313	18.239	16.516	22.757	7.945	6.947	7.795	10.901
ENSMUSG00000002052	Supt6	33.919	29.879	35.893	37.974	44.523	44.375	45.241	43.868
ENSMUSG00000002055	Spag5	18.721	20.117	16.707	16.941	14.701	14.698	14.1	14.104
ENSMUSG00000002057	Foxn1	0	0.009	0	0	0	0	0.031	0
ENSMUSG00000002058	Unc119	11.177	10.911	11.576	12.59	12.099	12.552	11.081	13.783
ENSMUSG00000002059	Rab34	13.916	12.909	12.928	14.664	25.343	24.71	21.052	22.889
ENSMUSG00000002064	Sdf2	29.027	28.596	25.785	25.95	28.858	28.553	30.162	27.853
ENSMUSG00000002068	Ccne1	115.959	127.38	114.198	111.547	95.419	100.178	93.12	86.521
ENSMUSG00000002076	Hsf2bp	12.478	11.644	23.775	22.561	1.973	1.617	3.15	3.193
ENSMUSG00000002083	Bbc3	39.623	29.172	34.637	38.916	35.21	26.444	33.536	28.667
ENSMUSG00000002100	Mybpc3	0.036	0.125	0.076	0.173	0.014	0	0.005	0.014
ENSMUSG00000002102	Psmc3	114.04	114.94	125.717	126.01	123.552	122.723	130.253	133.739
ENSMUSG00000002103	Acp2	2.477	2.438	2.605	2.661	4.073	4.1	3.599	3.863
ENSMUSG00000002104	Rapsn	0.553	0.289	1.576	1.178	0.635	0.421	0.73	0.469
ENSMUSG00000002105	Slc39a13	1.937	1.782	1.861	1.623	1.733	1.66	1.471	1.509
ENSMUSG00000002107	Celf2	0.129	0.136	0.119	0.082	0.335	0.336	0.246	0.25
ENSMUSG00000002108	Nr1h3	0.236	0.337	0.342	0.174	1.078	1.165	1.233	0.87
ENSMUSG00000002109	Ddb2	4.849	5.472	3.334	4.417	3.084	3.053	2.719	3.848
ENSMUSG00000002111	Spi1	0.197	0.173	0.16	0.336	0.157	0.091	0.335	0.206
ENSMUSG00000002129	Sf3a1	51.986	48.694	49.767	53.122	50.723	51.223	51.867	51.772
ENSMUSG00000002147	Stat6	8.57	8.35	7.617	8.357	7.043	5.668	4.816	5.452
ENSMUSG00000002190	Clgn	2.443	2.183	2.295	2.669	2.77	2.54	2.063	2.449
ENSMUSG00000002204	Napsa	0.518	0.412	0.755	0.646	0	0.01	0	0.033
ENSMUSG00000002205	Vrk3	4.299	4.492	4.351	4.478	3.883	3.595	3.973	3.65
ENSMUSG00000002210	Smg9	11.307	11.518	10.095	11.615	9.816	8.835	8.828	10.122
ENSMUSG00000002221	Paxip1	10.583	10.307	9.684	10.097	11.462	11.359	12.347	11.411
ENSMUSG00000002222	Rmnd5a	11.601	11.64	11.599	9.838	12.296	12.695	12.443	13.083
ENSMUSG00000002227	Mov10	25.351	13.271	19.714	17.51	3.278	1.819	2.104	2.455
ENSMUSG00000002228	Ppm1j	22.21	27.745	14.847	16.113	1.561	1.914	1.753	1.624
ENSMUSG00000002233	Rhoc	49.932	56.528	27.813	33.273	25.047	22.477	15.382	18.924
ENSMUSG00000002240	Prr27	0	0	0	0	0	0	0	0
ENSMUSG00000002249	Tead3	1.029	0.738	1.435	1.609	2.85	2.391	2.543	2.385
ENSMUSG00000002250	Ppard	5.968	5.278	3.974	4.663	4.271	3.949	4.054	3.722
ENSMUSG00000002257	Def6	23.272	20.987	13.922	15.45	9.168	8.638	12.246	11.187
ENSMUSG00000002265	Peg3	1.739	1.55	3.181	3.075	5.194	6.298	7.166	5.239
ENSMUSG00000002266	Zim1	0.147	0.162	0.082	0.127	0.157	0.255	0.25	0.213
ENSMUSG00000002274	Metrn	12.426	14.108	9.659	8.521	10.523	10.522	8.474	8.731
ENSMUSG00000002279	Lmf1	1.062	1.116	0.806	0.912	0.982	0.988	0.768	1.124
ENSMUSG00000002280	Ciao3	4.645	4.543	4.231	4.14	3.84	4.437	4.365	3.932
ENSMUSG00000002289	Angptl4	7.074	6.369	7.298	7.611	3.097	3.018	3.658	3.615
ENSMUSG00000002297	Dbf4	20.23	19.864	21.574	21.198	16.139	15.425	14.883	15.222
ENSMUSG00000002307	Daxx	32.836	27.811	37.666	37.649	34.463	36.183	37.793	35.844
ENSMUSG00000002308	Cd320	13.122	14.704	16.087	14.742	15.248	15.202	16.279	15.931
ENSMUSG00000002319	Ipo4	14.843	13.124	18.214	16.339	21.277	21.689	22.109	20.149
ENSMUSG00000002320	Tm9sf1	7.434	8.182	7.85	6.752	10.499	9.688	11.352	11.657
ENSMUSG00000002324	Rec8	10.514	10.49	6.489	7.501	5.924	6.856	7.57	7.561
ENSMUSG00000002325	Irf9	2.259	1.997	2.125	1.722	1.818	1.682	1.855	1.722
ENSMUSG00000002326	Gmpr2	7.225	7.042	6.664	7.526	7.408	6.854	7.391	7.838
ENSMUSG00000002329	Mdp1	18.805	21.347	15.526	15.444	17.438	16.603	16.817	17.81
ENSMUSG00000002332	Dhrs1	11.564	13.099	7.17	6.641	7.686	7.969	6.273	5.653
ENSMUSG00000002341	Ncan	1.794	1.799	1.26	1.319	1.604	1.892	1.705	1.512
ENSMUSG00000002342	Tmem161a	16.601	16.959	12.806	12.753	15.365	14.708	11.441	11.663
ENSMUSG00000002343	Armc6	12.643	10.689	15.774	16.437	17.68	16.154	17.221	19.06
ENSMUSG00000002345	Borcs8	18.349	18.811	18.268	19.634	22.516	20.968	20.658	21.712
ENSMUSG00000002346	Slc25a42	1.615	1.479	1.1	1.297	0.98	0.868	0.795	0.812
ENSMUSG00000002365	Snx9	10.418	10.782	8.889	8.746	11.663	11.719	9.486	11.215
ENSMUSG00000002372	Ranbp3	23.593	22.193	24.631	24.703	32.971	32.938	33.695	31.634
ENSMUSG00000002379	Ndufa11	71.499	64.109	81.868	79.326	66.47	58.214	67.854	65.4
ENSMUSG00000002384	Bmp8b	1.021	0.959	0.769	0.708	0.691	0.748	0.885	0.759
ENSMUSG00000002393	Nr2f6	29.719	26.808	35.672	35.896	37.404	36.376	38.197	36.63
ENSMUSG00000002395	Use1	48.9	52.325	67.922	74.318	57.951	57.355	58.342	62.069
ENSMUSG00000002396	Ocel1	0.912	0.971	2.236	2.583	0.338	0.312	1.629	1.995
ENSMUSG00000002409	Dyrk1b	2.949	2.082	3.278	3.569	3.052	2.798	3.372	3.538
ENSMUSG00000002413	Braf	2.391	1.808	4.252	4.291	2.752	2.577	3.097	2.97
ENSMUSG00000002416	Ndufb2	8.217	8.33	8.118	7.28	7.013	6.616	6.222	6.052
ENSMUSG00000002428	Hltf	7.704	7.807	7.699	6.608	5.893	7.271	6.556	6.471
ENSMUSG00000002455	Prpf6	43.661	37.431	42.974	42.135	38.931	33.108	38.56	38.404
ENSMUSG00000002458	Rgs19	15.548	15.071	14.868	16.482	17.362	16.82	17.217	17.445
ENSMUSG00000002459	Rgs20	0.995	1.291	0.372	0.582	0.753	0.774	0.361	0.585
ENSMUSG00000002475	Abhd3	0.39	0.399	0.307	0.562	0.555	0.79	0.353	0.587
ENSMUSG00000002477	Snrpd1	75.974	79.276	80.649	78.92	91.494	89.503	89.887	87.044
ENSMUSG00000002486	Tchp	2.756	2.272	2.214	2.93	3.613	3.446	3.476	3.69
ENSMUSG00000002489	Tiam1	4.174	3.726	3.982	3.198	3.706	4.259	4.241	3.721
ENSMUSG00000002496	Tsc2	11.83	11.106	10.53	10.478	11.257	11.79	11.287	10.877
ENSMUSG00000002500	Rpl3l	1.354	1.099	1.152	1.463	0.202	0.231	0.155	0.195
ENSMUSG00000002504	Slc9a3r2	7.625	6.33	6.417	7.931	5.466	5.361	4.236	4.386
ENSMUSG00000002524	Puf60	54.854	52.084	58.505	59.429	52.767	53.23	52.692	51.057
ENSMUSG00000002546	Golga2	8.312	7.673	7.979	8.585	6.716	6.608	6.331	6.14
ENSMUSG00000002550	Uck1	14.576	13.579	12.584	12.566	17.973	18.12	17.331	16.431
ENSMUSG00000002565	Scin	0.269	0.237	0.096	0.198	1.517	1.103	0.812	1.138
ENSMUSG00000002578	Ikzf4	0.653	0.36	0.546	0.556	0.891	0.848	0.617	0.799
ENSMUSG00000002580	Mien1	32.797	37.223	36.13	37.456	42.433	40.299	41.333	44.855
ENSMUSG00000002588	Pon1	0	0	0	0	0	0.009	0	0
ENSMUSG00000002602	Axl	0.472	0.468	0.331	0.472	1.137	0.894	0.682	0.637
ENSMUSG00000002603	Tgfb1	2.076	2.817	1.354	1.356	1.56	1.823	1.97	1.914
ENSMUSG00000002608	Ccdc97	11.105	9.532	9.874	9.022	13.264	12.669	12.582	12.304
ENSMUSG00000002617	Zfp40	0.515	0.641	0.845	0.669	1.136	1.113	1.02	0.8
ENSMUSG00000002625	Akap8l	15.788	13.562	13.428	16.411	11.463	11.104	11.155	10.336
ENSMUSG00000002633	Shh	0.015	0.048	0.05	0.011	0.011	0.01	0	0.02
ENSMUSG00000002635	Pdcd2l	35.943	34.629	36.051	36.126	27.952	29.432	28.258	27.317
ENSMUSG00000002658	Gtf2f1	101.228	96.959	99.291	108.049	98.571	96.272	99.925	96.962
ENSMUSG00000002660	Clpp	108.168	105.465	109.614	119.648	104.017	103.403	96.007	92.564
ENSMUSG00000002661	Alkbh7	25.642	27.075	26.089	27.494	22.313	20.11	20.792	20.631
ENSMUSG00000002664	Pspn	0	0	0	0	0	0	0	0
ENSMUSG00000002668	Dennd1c	0.481	0.536	0.365	0.397	0.773	0.706	0.546	0.639
ENSMUSG00000002679	Med6	23.127	22.299	26.442	25.551	26.383	28.301	25.271	27.267
ENSMUSG00000002688	Prkd1	0.835	1.056	0.573	0.812	2.491	2.331	2.241	2.563
ENSMUSG00000002699	Lcp2	0	0	0	0.014	0	0	0.004	0.02
ENSMUSG00000002718	Cse1l	47.234	50.936	50.439	45.037	58.731	60.552	59.202	57.748
ENSMUSG00000002728	Naa20	17.086	16.679	20.793	20.152	18.933	18.995	23.257	24.447
ENSMUSG00000002731	Prkra	8.015	9.042	7.552	8.438	14.872	13.734	14.576	14.236
ENSMUSG00000002732	Fkbp7	1.541	2.138	0.695	0.736	0.893	0.548	0.555	0.452
ENSMUSG00000002733	Plekha3	11.885	12.029	12.552	11.847	10.352	10.463	10.668	10.887
ENSMUSG00000002741	Ykt6	40.306	40.685	35.986	35.476	33.887	36.273	37.783	40.576
ENSMUSG00000002748	Baz1b	12.693	12.027	11.92	11.641	15.097	16.292	16.114	15.446
ENSMUSG00000002763	Pex6	12.936	12.321	11.522	12.644	16.613	14.896	16.722	18.276
ENSMUSG00000002767	Mrpl2	110.152	112.278	95.139	115.219	75.096	72.97	71.753	85.067
ENSMUSG00000002768	Mea1	33.169	33.275	37.33	49.025	44.396	40.107	44.047	52.82
ENSMUSG00000002769	Gnmt	8.119	10.144	4.091	5.179	6.146	6.836	4.85	5.199
ENSMUSG00000002771	Grin2d	0.703	0.888	0.482	0.6	0.955	0.774	0.802	1.069
ENSMUSG00000002778	Kdelr1	29.902	32.377	21.197	21.496	25.404	24.226	20.257	23.528
ENSMUSG00000002781	Tmem143	3.129	3.415	2.312	3.373	1.82	1.807	1.781	2.541
ENSMUSG00000002791	Pdxk-ps	0.088	0.088	0.046	0.03	0.019	0.052	0.063	0.122
ENSMUSG00000002797	Ggct	3.867	3.965	4.336	4.25	4.622	4.871	5.946	5.738
ENSMUSG00000002799	Jag2	10.461	8.491	9.311	10.957	12.766	11.899	14.088	14.047
ENSMUSG00000002803	Btbd6	8.809	8.02	6.455	7.283	11.357	11.436	11.596	10.365
ENSMUSG00000002804	Nudt14	15.157	15.055	12.416	15.8	16.176	14.184	15.25	16.685
ENSMUSG00000002808	Epdr1	6.408	7.348	3.897	4.471	5.982	5.948	4.412	5.535
ENSMUSG00000002812	Flii	14.123	14.365	11.333	12.871	19.529	18.681	18.296	17.2
ENSMUSG00000002814	Top3a	6.59	6.457	6.611	6.62	8.176	8.822	8.822	8.364
ENSMUSG00000002820	Atg4d	6.2	6.834	5.603	5.558	4.936	5.119	4.421	5.01
ENSMUSG00000002825	Qtrt1	29.014	27.076	32.069	35.168	32.177	33.196	30.214	31.379
ENSMUSG00000002831	Plin4	0.023	0.022	0.009	0.039	0.052	0.021	0.019	0.032
ENSMUSG00000002833	Hdgfl2	42.869	41.647	43.799	48.826	38.158	36.476	37.9	37.463
ENSMUSG00000002835	Chaf1a	17.759	15.953	17.444	16.806	24.577	25.641	27.166	25.292
ENSMUSG00000002844	Adprh	38.293	35.165	58.446	45.63	17.006	17.263	19.238	16.203
ENSMUSG00000002845	Tmem39a	21.323	22.555	16.169	15.156	12.644	14.13	12.557	13.327
ENSMUSG00000002846	Timmdc1	18.319	18.439	18.392	18.834	12.262	11.341	12.807	15.3
ENSMUSG00000002847	Pla1a	0.274	0.422	1.556	2.005	0.375	0.418	0.606	0.406
ENSMUSG00000002870	Mcm2	92.61	87.092	87.512	95.584	105.116	103.635	106.266	104.657
ENSMUSG00000002871	Tpra1	4.548	4.626	3.968	4.694	5.31	5.722	4.857	4.824
ENSMUSG00000002881	Nab1	3.127	2.59	3.246	2.849	3.425	3.116	4.251	3.471
ENSMUSG00000002885	Adgre5	11.739	11.59	7.772	9.301	1.78	1.4	2.309	1.84
ENSMUSG00000002897	Il17ra	1.086	0.891	1.242	1.301	1.426	1.168	1.591	1.67
ENSMUSG00000002900	Lamb1	18.776	17.287	15.664	14.526	14.626	14.721	14.379	13.985
ENSMUSG00000002908	Kcnn1	1.395	1.569	1.1	1.266	1.813	2.004	1.164	1.087
ENSMUSG00000002910	Arrdc2	11.548	11.677	6.815	9.256	5.016	5.001	3.881	4.854
ENSMUSG00000002930	Ppp1r17	0	0	0	0.018	0	0	0.022	0
ENSMUSG00000002944	Cd36	0.012	0.023	0.016	0.026	0.008	0.015	0.011	0.024
ENSMUSG00000002948	Map2k7	17.474	15.975	16.981	17.118	18.17	17.502	15.773	16.58
ENSMUSG00000002949	Timm44	33.977	33.612	29.699	30.008	28.281	27.868	28.425	28.971
ENSMUSG00000002957	Ap2a2	35.123	37.12	26.104	26.121	32.664	32.431	32.453	28.652
ENSMUSG00000002963	Pnkp	13.564	13.541	14.023	12.5	10.272	9.538	9.253	9.251
ENSMUSG00000002968	Med25	19.229	18.55	18.414	17.253	26.016	26.139	25.255	23.982
ENSMUSG00000002980	Bcam	71.153	76.423	61.2	52.683	19.064	19.685	19.61	19.49
ENSMUSG00000002981	Clptm1	15.726	16.05	19.412	18.827	23.144	23.57	24.193	23.498
ENSMUSG00000002983	Relb	4.741	4.318	4.577	5.61	2.893	2.366	3.047	2.379
ENSMUSG00000002984	Tomm40	82.891	78.701	83.191	86.955	81.199	78.465	80.732	82.936
ENSMUSG00000002985	Apoe	433.317	427.425	389.588	394.032	238.272	235.965	208.43	221.795
ENSMUSG00000002992	Apoc2	0	0	0.071	0	0	0	0	0
ENSMUSG00000002996	Hbp1	10.399	9.665	11.153	9.56	8.081	8.021	7.982	6.786
ENSMUSG00000002997	Prkar2b	1.242	1.671	1.806	2.326	3.135	2.904	3.51	3.529
ENSMUSG00000003031	Cdkn1b	8.176	8.393	5.564	5.886	9.618	10.796	7.257	7.098
ENSMUSG00000003032	Klf4	114.392	127.082	30.224	35.016	0.83	0.676	0.985	0.698
ENSMUSG00000003033	Ap1m1	18.997	18.351	18.971	19.36	15.425	13.884	14.222	14.837
ENSMUSG00000003037	Rab8a	24.116	23.489	24.402	23.137	25.661	25.509	26.896	26.905
ENSMUSG00000003038	Hmgn2	37.968	39.236	47.624	54.035	83.53	83.346	83.651	81.233
ENSMUSG00000003039	Fam32a	31.326	31.421	40.235	42.616	36.596	37.098	41.273	41.325
ENSMUSG00000003051	Elf3	10.659	11.394	10.971	8.127	4.39	4.526	5.383	4.328
ENSMUSG00000003053	Cyp2c29	0.048	0.072	0.084	0.071	0	0.018	0.006	0.029
ENSMUSG00000003062	Stard3nl	7.274	7.36	7.211	6.307	6.478	6.286	6.894	7.629
ENSMUSG00000003068	Stk11	26.737	24.482	28.011	28.793	26.289	26.866	28.281	28.869
ENSMUSG00000003070	Efna2	5.569	4.867	3.849	4.323	9.29	9.252	8.327	9.237
ENSMUSG00000003072	Atp5d	131.261	128.08	109.326	117.279	112.866	102.025	99.567	93.838
ENSMUSG00000003099	Ppp5c	57.863	52.248	49.918	51.53	78.642	75.653	69.569	67.427
ENSMUSG00000003119	Cdk12	7.408	5.756	6.216	6.783	8.037	9.086	9.207	9.79
ENSMUSG00000003123	Lipe	2.117	1.92	1.842	1.645	0.952	1.106	1.064	1.016
ENSMUSG00000003131	Pafah1b2	5.159	4.89	6.086	5.062	6.787	6.965	6.611	7.14
ENSMUSG00000003134	Tbc1d8	1.938	2.309	1.029	0.954	1.524	1.16	1.915	1.547
ENSMUSG00000003135	Cnot11	19.562	18.334	17.529	17.287	21.653	21.477	22.152	21.663
ENSMUSG00000003153	Slc2a3	158.733	183.211	102.169	80.13	42.616	34.716	31.218	29.709
ENSMUSG00000003154	Foxj2	1.407	1.331	0.912	1.104	1.809	1.588	1.428	1.669
ENSMUSG00000003161	Sri	4.01	3.644	3.777	2.658	3.447	3.549	2.5	2.651
ENSMUSG00000003166	Dgcr2	6.145	6.086	6.768	6.215	8.266	8.817	8.753	9.251
ENSMUSG00000003184	Irf3	10.591	11.147	10.808	11.513	11.923	12.402	13.287	13.53
ENSMUSG00000003190	Bcl2l12	8.891	7.95	9.159	9.308	9.378	8.537	8.871	8.722
ENSMUSG00000003198	Zfp959	1.584	1.833	2.355	1.811	2.88	2.947	3.303	3.157
ENSMUSG00000003199	Mpnd	48.354	49.44	39.47	44.151	40.719	40.286	39.155	39.409
ENSMUSG00000003200	Sh3gl1	20.284	19.292	18.764	17.863	22.965	22.537	23.705	21.801
ENSMUSG00000003206	Ebi3	0.422	0.64	0.472	0.649	0.157	0.376	0.34	0.329
ENSMUSG00000003208	Yju2	4.05	3.821	4.254	4.637	5.52	5.456	6.095	5.755
ENSMUSG00000003226	Ranbp2	11.574	11.376	10.653	9.559	12.566	13.738	14.283	13.73
ENSMUSG00000003227	Edar	0.006	0	0.016	0.06	0.008	0.03	0.016	0.016
ENSMUSG00000003228	Grk5	0.913	0.815	0.817	0.85	1.029	1.122	1.096	0.922
ENSMUSG00000003233	Dvl3	5.713	5.008	4.143	4.277	6.341	6.139	6.084	6.187
ENSMUSG00000003234	Abcf3	13.754	15.515	14.171	12.059	15.133	15.008	15.187	13.515
ENSMUSG00000003235	Eif2b5	72.262	81.692	87.282	85.883	70.619	70.471	73.567	76.067
ENSMUSG00000003269	Cyth2	23.919	23.149	25.917	25.208	25.032	23.743	22.204	23.71
ENSMUSG00000003271	Sult2b1	0.698	0.693	0.697	0.854	0.687	0.639	0.74	0.775
ENSMUSG00000003273	Car11	2.685	2.913	2.398	2.854	4.693	4.069	3.414	3.301
ENSMUSG00000003279	Dlgap1	0.057	0.046	0.239	0.285	0.278	0.203	0.309	0.512
ENSMUSG00000003282	Plag1	0.567	0.474	0.328	0.456	0.738	0.808	0.594	0.625
ENSMUSG00000003283	Hck	8.186	7.038	6.718	3.015	0.374	0.181	0.169	0.181
ENSMUSG00000003299	Mrpl4	41.359	40.806	36.375	37.014	35.588	35.67	34.434	31.602
ENSMUSG00000003308	Keap1	9.511	9.628	7.853	8.411	8.083	8.472	9.047	11.508
ENSMUSG00000003309	Ap1m2	21.949	29.407	20.095	17.095	24.824	26.775	25.454	21.23
ENSMUSG00000003316	Glg1	35.359	35.358	26.594	27.285	25.945	27.583	27.831	27.22
ENSMUSG00000003341	Atp8b3	0.962	1.01	0.791	1.034	0.575	0.558	0.546	0.712
ENSMUSG00000003344	Btbd2	44.396	40.113	36.768	42.652	36.122	32.142	35.726	39.994
ENSMUSG00000003345	Csnk1g2	43.382	41.926	38.291	44.783	56.99	57.567	55.8	55.537
ENSMUSG00000003346	Abhd17a	52.58	51.321	53.544	54.824	55.354	53.382	58.898	54.93
ENSMUSG00000003348	Mob3a	8.968	8.41	7.607	7.85	5.824	5.092	4.958	4.463
ENSMUSG00000003352	Cacnb3	4.545	3.522	7.632	9.391	11.534	12.147	8.972	9.439
ENSMUSG00000003354	Ccdc65	0.819	0.577	0.374	0.941	0.439	0.422	0.246	0.351
ENSMUSG00000003355	Fkbp11	9.422	10.589	9.253	11.517	12.304	11.716	10.293	12.49
ENSMUSG00000003360	Ddx23	32.925	26.247	30.509	32.375	37.6	35.428	39.796	38.778
ENSMUSG00000003363	Pld3	19.555	21.612	14.851	16.553	13.716	13.254	11.506	12.167
ENSMUSG00000003378	Grik5	3.375	3.363	2.22	3.716	11.322	10.055	9.4	10.958
ENSMUSG00000003379	Cd79a	2.284	2.179	1.85	2.165	0.62	0.633	0.552	0.6
ENSMUSG00000003380	Rabac1	45.462	49.83	38.625	42.852	34.305	30.254	29.861	33.546
ENSMUSG00000003382	Etv3	1.768	1.993	1.424	1.307	2.065	1.956	2.012	1.834
ENSMUSG00000003402	Prkcsh	48.891	52.776	44.159	45.595	45.947	45.638	43.444	43.146
ENSMUSG00000003410	Elavl3	3.144	3.4	2.306	2.185	2.309	2.669	2.068	1.981
ENSMUSG00000003411	Rab3b	0.728	0.792	0.708	0.762	1.522	1.37	1.448	1.605
ENSMUSG00000003418	St8sia6	0.241	0.275	0.127	0.143	0.161	0.191	0.187	0.129
ENSMUSG00000003420	Fcgrt	1.714	1.276	3.398	3.506	0.1	0.168	0.308	0.472
ENSMUSG00000003421	Nosip	31.934	33.076	29.911	31.773	33.08	30.443	29.912	29.172
ENSMUSG00000003423	Pih1d1	22.19	21.474	28.866	34.04	28.863	31.497	34.233	37.578
ENSMUSG00000003429	Rps11	1154.98	1205.16	1520.85	1494.71	1541.42	1502.75	1585	1616.36
ENSMUSG00000003435	Supt5	48.527	45.377	44.197	47.155	52.133	53.94	55.776	53.795
ENSMUSG00000003436	Dll3	3.346	3.169	3.14	2.86	5.286	6.128	4.332	4.768
ENSMUSG00000003437	Paf1	26.113	25.927	29.541	31.499	32.304	35.293	35.74	32.529
ENSMUSG00000003438	Timm50	31.917	30.855	38.139	38.708	43.962	40.054	41.677	44.688
ENSMUSG00000003444	Med29	18.96	19.228	23.845	24.353	27.614	25.173	27.259	28.661
ENSMUSG00000003452	Bicd1	0.243	0.208	0.29	0.358	0.587	0.678	0.589	0.674
ENSMUSG00000003458	Ncstn	14.065	14.341	14.554	13.001	18.45	19.656	18.117	17.798
ENSMUSG00000003464	Pex19	16.833	18.307	19.472	18.171	19.65	20.466	18.548	19.584
ENSMUSG00000003469	Phyhip	2.105	1.862	1.094	1.159	4.452	3.97	2.792	2.806
ENSMUSG00000003476	Crhr2	0.079	0.059	0.045	0.085	0.242	0.212	0.219	0.234
ENSMUSG00000003477	Inmt	0	0	0	0	0	0	0	0
ENSMUSG00000003484	Cyp4f18	0	0.015	0.015	0	0.032	0.015	0.042	0
ENSMUSG00000003500	Impdh1	24.706	24.26	26.479	26.563	33.607	34.11	37.982	34.119
ENSMUSG00000003505	Psg18	0	0	0	0	0	0	0	0
ENSMUSG00000003518	Dusp3	3.146	3.221	3.234	3.588	5.972	5.839	4.368	4.796
ENSMUSG00000003526	Prodh	4.189	4.24	4.62	4.85	3.857	3.83	3.054	3.433
ENSMUSG00000003527	Ess2	9.638	9.101	10.48	10.163	11.216	11.07	10.972	10.242
ENSMUSG00000003528	Slc25a1	42.015	42.127	48.125	44.171	58.41	58.151	54.93	54.698
ENSMUSG00000003531	Dgcr6	13.781	16.036	10.617	11.288	14.99	14.446	14.42	13.501
ENSMUSG00000003534	Ddr1	9.145	6.208	15.668	13.946	21.686	17.156	20.627	18.832
ENSMUSG00000003541	Ier3	10.175	13.091	7.735	7.952	2.771	1.942	2.898	1.547
ENSMUSG00000003545	Fosb	0.071	0.088	0.115	0.085	0.29	0.161	0.163	0.079
ENSMUSG00000003546	Klc4	14.827	13.528	12.187	14.556	13.196	11.706	12.197	12.133
ENSMUSG00000003549	Ercc1	10.042	9.677	10.768	9.435	13.288	12.144	10.839	11.267
ENSMUSG00000003555	Cyp17a1	0	0.01	0	0	0	0	0	0.011
ENSMUSG00000003559	As3mt	3.391	3.621	3.474	3.996	1.154	0.971	2.42	1.652
ENSMUSG00000003573	Homer3	12.322	11.472	16.158	16.385	13.909	13.087	14.174	14.165
ENSMUSG00000003575	Crtc1	2.229	1.816	1.803	2.089	3.137	3.071	2.859	2.929
ENSMUSG00000003581	Rnf215	3.722	4.095	3.662	4.239	4.455	3.341	3.482	4.063
ENSMUSG00000003585	Sec14l2	1.747	1.398	3.322	5.23	2.802	2.778	2.649	2.521
ENSMUSG00000003604	Aven	9.111	9.549	6.217	5.838	7.965	8.72	7.932	7.709
ENSMUSG00000003617	Cp	0	0	0	0	0	0	0	0
ENSMUSG00000003623	Crot	4.79	4.76	4.332	3.726	4.374	4.752	4.68	4.233
ENSMUSG00000003644	Rps6ka1	52.62	52.737	46.074	47.493	32.969	30.967	39.842	38.599
ENSMUSG00000003657	Calb2	0.657	0.377	1.103	0.95	0.449	0.405	0.698	0.853
ENSMUSG00000003660	Snrnp200	63.152	51.641	45.9	49.802	48.424	49.926	50.049	47.541
ENSMUSG00000003662	Ciao1	18.548	18.833	23.182	21.538	15.909	15.846	16.012	16.127
ENSMUSG00000003665	Has1	0.117	0.061	0.038	0.055	0.093	0.054	0.104	0.058
ENSMUSG00000003680	Taf6l	8.073	7.67	7.689	7.052	6.708	6.833	5.243	5.26
ENSMUSG00000003721	Insig2	3.698	4.169	3.51	3.111	4.893	5.037	4.572	3.946
ENSMUSG00000003731	Kpna6	15.074	13.771	13.299	13.634	11.168	11.426	12.566	13.209
ENSMUSG00000003746	Man1a	0.395	0.505	0.279	0.295	0.578	0.7	0.48	0.544
ENSMUSG00000003752	Itpkc	3.649	3.666	2.963	3.007	3.096	3.125	2.837	2.958
ENSMUSG00000003762	Coq8b	3.472	3.067	2.403	2.359	2.33	2.267	1.704	1.785
ENSMUSG00000003778	Brd8	13.486	12.519	13.638	12.966	12.715	12.383	12.793	12.575
ENSMUSG00000003779	Kif20a	58.886	57.726	61.509	64.808	53.031	52.878	56.677	58.626
ENSMUSG00000003808	Farsa	53.044	50.448	56.472	56.419	56.969	57.038	54.054	52.039
ENSMUSG00000003809	Gcdh	27.096	26.026	22.901	23.131	16.543	14.821	18.203	16.72
ENSMUSG00000003810	Mast2	8.997	8.667	8.588	8.826	8.06	8.669	8.56	9.105
ENSMUSG00000003812	Dnase2a	6.682	7.349	9.793	8.622	6.508	6.784	6.356	6.726
ENSMUSG00000003813	Rad23a	65.02	63.805	64.108	68.149	61.057	57.061	59.708	60.654
ENSMUSG00000003814	Calr	266.589	309.36	290.191	259.628	325.31	343.412	334.943	337.192
ENSMUSG00000003824	Syce2	70.893	82.882	73.351	83.764	67.902	65.059	61.438	70.815
ENSMUSG00000003847	Nfat5	1.582	1.269	1.244	1.322	1.777	1.992	1.818	1.607
ENSMUSG00000003848	Nob1	60.06	58.512	62.176	61.594	64.117	60.177	58.75	59.662
ENSMUSG00000003849	Nqo1	31.688	42.787	15.735	15.201	8.653	7.247	6.989	9.858
ENSMUSG00000003863	Ppfia3	1.814	1.93	2.001	2.23	0.973	1.006	0.962	0.797
ENSMUSG00000003865	Gys1	23.256	24.573	20.764	26.493	7.198	5.493	5	6.126
ENSMUSG00000003868	Ruvbl2	207.268	214.443	158.391	185.78	141.996	132.611	124.974	119.48
ENSMUSG00000003872	Lin7b	0.768	1.029	1.294	1.323	0.165	0.26	0.201	0.199
ENSMUSG00000003873	Bax	161.547	156.739	195.402	194.118	188.95	193.044	195.138	200.246
ENSMUSG00000003882	Il7r	0	0	0	0	0	0	0	0
ENSMUSG00000003923	Tfam	18.223	18.475	20.661	19.8	19.159	19.897	21.044	22.44
ENSMUSG00000003929	Zfp81	1.386	1.467	1.453	1.361	0.998	1.382	1.2	1.331
ENSMUSG00000003934	Efnb3	1.625	2.141	1.415	1.56	1.988	1.738	1.986	2.162
ENSMUSG00000003948	Mmd	1.237	1.513	1.089	1.073	1.506	1.386	1.463	1.555
ENSMUSG00000003949	Hlf	0.27	0.258	0.219	0.299	0.487	0.463	0.364	0.388
ENSMUSG00000003955	Fam162a	116.165	126.052	121.677	103.82	67.21	61.069	85.118	76.335
ENSMUSG00000003970	Rpl8	2408.95	2362.24	2407.64	2527.43	2318.22	2181.53	2251.27	2080.95
ENSMUSG00000003974	Grm3	0	0	0.019	0	0	0	0.006	0.01
ENSMUSG00000003992	Ssbp2	0.393	0.542	0.463	0.481	3.317	3.244	2.264	2.096
ENSMUSG00000004018	Fancl	7.775	8.587	13.737	11.27	8.087	8.381	8.417	9.124
ENSMUSG00000004031	Brinp2	0.073	0.106	0.134	0.096	0.557	0.554	0.396	0.393
ENSMUSG00000004032	Gstm5	4.196	4.84	4.533	6.304	11.01	10.207	11.719	13.759
ENSMUSG00000004035	Gstm7	0.675	0.821	0.322	0.683	2.823	3.49	1.312	0.947
ENSMUSG00000004038	Gstm3	2.279	2.63	2.21	2.31	1.655	2.193	2.994	2.402
ENSMUSG00000004040	Stat3	11.247	10.744	7.794	7.758	2.546	2.895	2.606	2.409
ENSMUSG00000004043	Stat5a	0.279	0.487	0.181	0.311	0.232	0.228	0.179	0.221
ENSMUSG00000004044	Cavin1	9.903	10.849	4.766	4.71	3.251	4.03	3.82	2.976
ENSMUSG00000004054	Map3k11	9.803	8.323	7.241	7.62	12.95	12.174	12.667	11.942
ENSMUSG00000004056	Akt2	10.661	10.209	9.432	8.833	8.975	9.531	10.055	9.757
ENSMUSG00000004069	Dnaja3	24.07	22.52	25.69	25.975	17.06	16.271	18.259	19.806
ENSMUSG00000004070	Hmox2	16.251	19.702	17.879	17.057	18.47	19.915	20.071	20.099
ENSMUSG00000004071	Cdip1	4.394	4.216	3.683	3.19	6.036	5.696	5.495	5.235
ENSMUSG00000004085	Map3k20	1.466	1.372	1.094	0.967	1.951	2.159	2.22	1.909
ENSMUSG00000004096	Cwc15	54.596	58.254	54.844	58.22	55.793	54.275	52.563	52.625
ENSMUSG00000004098	Col5a3	0.286	0.289	0.168	0.349	0.292	0.418	0.135	0.163
ENSMUSG00000004099	Dnmt1	49.268	44.103	44.451	46.275	43.324	42.521	45.637	44.958
ENSMUSG00000004100	Ppan	65.788	58.132	70.88	74.745	63.249	60.723	61.454	61.899
ENSMUSG00000004105	Angptl2	0.206	0.244	0.096	0.129	0.292	0.341	0.418	0.376
ENSMUSG00000004110	Cacna1e	0.002	0	0	0	0.007	0.002	0.007	0.013
ENSMUSG00000004113	Cacna1b	0.723	0.716	0.816	1.058	1.912	1.852	1.846	1.827
ENSMUSG00000004127	Trmt10a	2.535	2.553	3.643	3.492	3.808	4.308	4.225	4.073
ENSMUSG00000004151	Etv1	0.794	0.733	1.286	1.534	1.922	2.384	2.285	2.691
ENSMUSG00000004187	Kifc2	1.849	2.589	1.386	1.469	0.866	1.228	1.003	0.897
ENSMUSG00000004207	Psap	74.386	75.341	63.76	66.198	86.802	86.125	81.868	85.413
ENSMUSG00000004221	Ikbkg	2.25	2.406	2.38	2.433	1.858	1.94	2.217	2.37
ENSMUSG00000004231	Pax2	0.012	0.025	0.032	0.052	0.117	0.045	0.152	0.086
ENSMUSG00000004233	Wars2	0.827	0.865	0.767	0.698	1.323	1.533	1.525	1.476
ENSMUSG00000004263	Atn1	1.59	1.648	1.291	1.188	2.476	2.429	2.287	2.231
ENSMUSG00000004264	Phb2	134.15	128.778	136.187	142.251	143.58	141.08	137.393	147.957
ENSMUSG00000004266	Ptpn6	9.636	9.806	10.942	11.133	6.861	6.669	6.648	7.306
ENSMUSG00000004267	Eno2	1.396	1.152	0.786	0.856	1.627	0.842	0.918	1.103
ENSMUSG00000004268	Emg1	38.608	38.091	40.762	40.942	44.826	45.441	43.808	46.607
ENSMUSG00000004270	Lpcat3	10.675	10.895	10.023	9.794	10.677	10.639	9.634	9.95
ENSMUSG00000004285	Atp6v1f	91.991	94.075	92.196	95.443	115.28	105.241	95.261	93.026
ENSMUSG00000004296	Il12b	0	0	0	0	0	0	0	0
ENSMUSG00000004317	Clcn5	0.642	0.54	0.947	0.638	1.455	1.066	1.376	1.174
ENSMUSG00000004319	Clcn3	3.846	4.221	3.995	3.573	4.384	4.803	4.149	3.734
ENSMUSG00000004328	Hif3a	1.27	0.95	0.748	0.973	2.622	2.461	2.226	2.451
ENSMUSG00000004341	Gpx6	0.744	0.76	0.524	0.639	0.308	0.238	0.301	0.426
ENSMUSG00000004344	Gpx5	0	0	0	0	0	0	0	0
ENSMUSG00000004347	Pde1c	0.003	0.004	0.006	0.005	0.048	0.054	0.056	0.071
ENSMUSG00000004356	Utp20	17.349	14.775	18.476	17.4	20.532	21.35	23.312	21.785
ENSMUSG00000004359	Spic	0.066	0.021	0.202	0.244	0	0	0.026	0.053
ENSMUSG00000004360	9330159F19Rik	0.114	0.209	0.199	0.168	0.089	0.122	0.163	0.081
ENSMUSG00000004364	Cul3	21.08	22.206	25.692	22.807	25.945	26.703	27.306	26.636
ENSMUSG00000004366	Sst	0	0	0.08	0	0.084	0.075	0	0.162
ENSMUSG00000004371	Il11	0.306	0.302	0.221	0.195	0.261	0.287	0.245	0.476
ENSMUSG00000004383	Large1	2.437	2.549	1.917	1.852	2.58	2.537	2.665	2.665
ENSMUSG00000004393	Ddx56	46.972	47.983	61.915	57.572	62.332	65.108	61.776	61.996
ENSMUSG00000004394	Tmed4	14.567	15.141	15.434	17.019	22.522	18.989	19.746	20.593
ENSMUSG00000004415	Col26a1	0.062	0.013	0.109	0.18	0.063	0.056	0.118	0.189
ENSMUSG00000004446	Bid	18.585	21.285	13.21	13.793	14.089	14.133	14.918	15.345
ENSMUSG00000004451	Ralb	6.552	6.062	5.003	5.213	6.809	7.245	5.534	6.099
ENSMUSG00000004455	Ppp1cc	72.098	75.389	74.409	82.39	74.527	74.573	86.568	89.767
ENSMUSG00000004460	Dnajb11	16.786	16.931	21.316	18.73	23.818	26.182	23.613	23.989
ENSMUSG00000004462	Tbccd1	3.708	3.577	3.749	4.113	4.021	3.924	3.971	4.123
ENSMUSG00000004473	Clec11a	0.648	0.414	0.299	0.703	0.223	0.301	0.224	0.441
ENSMUSG00000004500	Zfp324	0.555	0.55	0.709	0.608	1.615	1.476	1.393	1.374
ENSMUSG00000004508	Gab2	0.11	0.209	0.047	0.056	0.147	0.097	0.095	0.137
ENSMUSG00000004530	Coro1c	19.672	18.079	20.876	19.268	19.343	19.178	20.154	19.394
ENSMUSG00000004535	Tax1bp1	11.743	12.42	11.563	10.62	11.867	12.139	12.467	12.043
ENSMUSG00000004540	Psg17	0.01	0	0	0	0	0	0	0.014
ENSMUSG00000004542	Psg19	0	0	0	0	0	0	0	0
ENSMUSG00000004552	Ctse	0	0	0	0.02	0	0	0	0
ENSMUSG00000004558	Ndrg2	12.178	14.945	8.418	10.654	7.664	7.68	6.269	7.546
ENSMUSG00000004561	Mettl17	4.655	4.826	5.794	5.231	9.76	10.889	9.864	8.344
ENSMUSG00000004562	Arhgef40	0.834	0.726	0.941	1.069	3.648	2.99	2.878	3.01
ENSMUSG00000004565	Pnpla6	12.738	11.579	16.029	15.301	18.598	20.641	24.371	23.412
ENSMUSG00000004567	Mcoln1	6.609	6.144	7.969	8.172	8.379	7.463	7.937	8.214
ENSMUSG00000004568	Arhgef18	6.009	5.34	6.594	7.966	6.632	6.364	7.979	8.195
ENSMUSG00000004591	Pkn2	6.544	6.605	6.731	3.225	7.165	7.54	7.387	3.531
ENSMUSG00000004609	Cd33	0	0	0.004	0	0	0.007	0	0.008
ENSMUSG00000004610	Etfb	26.747	27.509	34.817	41.931	15.195	13.327	13.946	17.412
ENSMUSG00000004612	Nkg7	0	0	0.031	0	0	0	0	0
ENSMUSG00000004626	Stxbp2	22.707	26.117	25.695	26.835	25.378	25.086	24.669	28.299
ENSMUSG00000004630	Pcp2	0	0	0.016	0	0.016	0	0.011	0.016
ENSMUSG00000004631	Sgce	0.31	0.328	0.411	0.335	0.432	0.414	0.392	0.478
ENSMUSG00000004633	Chn2	0.376	0.353	0.39	0.435	0.477	0.546	0.554	0.612
ENSMUSG00000004637	Wwox	1.133	1.254	1.133	1.344	1.022	1.045	1.129	1.078
ENSMUSG00000004642	Slbp	18.271	18.904	16.805	17.834	20.253	20.827	20.436	21.67
ENSMUSG00000004651	Tyr	0	0	0	0	0.021	0.031	0.008	0.021
ENSMUSG00000004654	Ghrhr	0	0	0	0	0	0	0	0
ENSMUSG00000004655	Aqp1	0.016	0	0.022	0.012	0.011	0.021	0.06	0.078
ENSMUSG00000004661	Arid3b	10.475	10.369	9.846	9.118	11.647	11.785	10.415	11.426
ENSMUSG00000004665	Cnn2	26.009	23.897	44.724	45.393	32.507	28.653	38.666	37.566
ENSMUSG00000004667	Polr2e	101.126	101.527	104.779	116.885	69.708	67.496	74.154	70.097
ENSMUSG00000004668	Abca13	0.014	0.008	0.006	0.008	0.006	0.001	0.002	0.003
ENSMUSG00000004677	Myo9b	14.49	14.191	12.489	13.847	14.057	13.513	15.936	15.725
ENSMUSG00000004698	Hdac9	0.049	0.057	0.07	0.093	0.201	0.188	0.193	0.198
ENSMUSG00000004707	Ly9	0	0	0	0	0	0	0	0
ENSMUSG00000004709	Cd244a	0	0	0	0	0	0	0	0
ENSMUSG00000004730	Adgre1	0	0	0	0.01	0	0.008	0	0
ENSMUSG00000004748	Mtfp1	9.402	8.424	7.327	8.103	12.205	13.264	12.265	12.534
ENSMUSG00000004768	Rab23	4.581	4.628	3.853	3.615	4.648	4.782	4.319	4.541
ENSMUSG00000004771	Rab11a	12.998	14.37	12.155	11.992	18.5	17.884	18.238	17.934
ENSMUSG00000004788	Eif2b2	41.094	39.839	42.954	44.728	48.897	45.925	47.42	46.844
ENSMUSG00000004789	Dlst	18.451	19.426	16.359	15.886	20.854	21.128	20.524	19.979
ENSMUSG00000004791	Pgf	0.402	0.415	0.257	0.301	0.54	0.486	0.5	0.291
ENSMUSG00000004798	Ulk2	0.975	1.287	0.773	1.463	0.802	0.758	0.923	1.2
ENSMUSG00000004814	Ccl24	0	0	0	0	0	0	0	0
ENSMUSG00000004815	Dgkq	3.411	3.183	2.521	2.532	2.85	3.067	2.375	2.255
ENSMUSG00000004821	Tmed11	0	0	0	0	0	0	0	0
ENSMUSG00000004837	Grap	0	0.031	0	0	0	0	0.022	0
ENSMUSG00000004842	Pou1f1	0	0	0	0	0	0	0	0
ENSMUSG00000004843	Chmp2b	12.487	14.919	11.767	9.993	22.645	21.775	20.392	22.098
ENSMUSG00000004846	Plod3	13.066	13.075	13.062	13.226	16.662	17.272	16.028	14.358
ENSMUSG00000004849	Ap1s1	24.964	24.404	18.556	21.154	14.928	15.152	14.708	14.992
ENSMUSG00000004864	Mapk13	9.715	11.521	9.306	10.072	12.368	12.63	10.051	10.156
ENSMUSG00000004865	Srpk1	13.775	14.263	14.987	13.693	17.52	16.83	17.283	17.722
ENSMUSG00000004872	Pax3	0	0	0.019	0.015	0.117	0.018	0.044	0.09
ENSMUSG00000004880	Lbr	38.238	38.715	35.302	36.933	34.491	38.245	33.225	34.766
ENSMUSG00000004885	Crabp2	1.796	1.573	3.428	5.055	12.467	8.821	9.725	11.978
ENSMUSG00000004891	Nes	3.188	2.431	5.722	6.702	18.776	16.739	19.509	20.603
ENSMUSG00000004892	Bcan	0.615	0.781	0.395	0.515	0.69	0.707	0.691	0.696
ENSMUSG00000004894	Hapln2	0.009	0	0.06	0.026	0.14	0.046	0.124	0.16
ENSMUSG00000004895	Prcc	52.716	50.511	52.239	54.257	52.424	51.476	51.741	53.558
ENSMUSG00000004896	Rrnad1	3.405	2.684	3.134	3.432	3.649	2.904	3.367	3.462
ENSMUSG00000004897	Hdgf	342.578	333.29	315.507	342.192	328.074	321.593	294.35	320.859
ENSMUSG00000004902	Slc25a18	0.078	0.129	0	0.049	0.063	0.057	0.062	0.076
ENSMUSG00000004929	Thop1	60.602	56.851	56.717	62.942	60.858	60.813	60.988	57.286
ENSMUSG00000004931	Apba3	18.957	19.517	20.107	22.615	18.934	19.594	18.365	17.598
ENSMUSG00000004933	Matk	1.024	1.299	0.343	0.53	0.702	1.063	0.641	0.711
ENSMUSG00000004934	Pias4	27.354	23.301	23.217	24.551	18.715	17.843	17.711	17.039
ENSMUSG00000004936	Map2k1	42.993	46.043	36.268	33.584	31.046	32.263	30.429	30.495
ENSMUSG00000004937	Sgta	53.551	52.975	46.842	51.173	62.326	58.635	62.011	59.155
ENSMUSG00000004939	Nmrk2	0.08	0.118	0.015	0	0.033	0	0	0
ENSMUSG00000004945	Tmem242	25.347	28.768	20.859	20.025	28.819	27.549	26.745	28.558
ENSMUSG00000004947	Dtx2	5.298	4.359	6.143	6.257	7.117	6.765	7.844	7.456
ENSMUSG00000004948	Zp3	1.698	0.89	9.864	8.757	0.228	0.205	1.217	0.992
ENSMUSG00000004951	Hspb1	313.648	298.098	290.32	265.747	64.792	66.157	55.439	44.86
ENSMUSG00000004952	Rasa4	1.345	1.181	3.495	5.215	0.62	0.543	0.695	0.884
ENSMUSG00000004961	Syt5	2.44	2.208	2.687	3.083	3.646	3.168	3.489	3.321
ENSMUSG00000004980	Hnrnpa2b1	194.318	178.343	184.809	174.651	234.545	234.791	226.463	237.43
ENSMUSG00000004988	Fxyd4	0.065	0.126	0.015	0.032	0	0	0	0
ENSMUSG00000004994	Ccdc130	7.631	8.361	6.888	8.775	4.34	3.876	3.381	4.178
ENSMUSG00000004996	Mri1	26.594	24.449	21.005	23.795	19.912	20.425	18.045	15.637
ENSMUSG00000005034	Prkacb	4.11	4.171	3.633	1.944	5.492	5.853	6.111	3.065
ENSMUSG00000005043	Sgsh	0.706	0.713	0.416	1.04	1.263	1.131	0.987	1.579
ENSMUSG00000005045	Chd5	1.882	1.619	1.173	1.89	1.314	1.52	1.342	1.622
ENSMUSG00000005054	Cstb	44.355	45.84	38.48	42.827	64.409	62.561	53.84	57.646
ENSMUSG00000005057	Sh2b2	1.255	1.109	1.188	1.646	1.46	1.395	1.314	1.543
ENSMUSG00000005069	Pex5	17.291	14.145	15.603	14.263	10.484	9.313	10.947	10.007
ENSMUSG00000005078	Jkamp	7.802	8.662	8.992	7.122	6.29	6.992	6.723	6.738
ENSMUSG00000005087	Cd44	0.056	0.073	0.076	0.078	0.462	0.22	0.281	0.228
ENSMUSG00000005089	Slc1a2	0.002	0.002	0	0	0.014	0.006	0.004	0.007
ENSMUSG00000005102	Eif2ak4	4.854	5.278	3.877	4.25	4.994	5.281	4.622	4.497
ENSMUSG00000005103	Wdr1	11.248	9.98	14.397	13.282	10.652	9.585	11.942	11.309
ENSMUSG00000005107	Slc2a9	0	0	0.011	0.012	0.006	0	0	0
ENSMUSG00000005124	Ccn4	0.011	0	0.108	0.079	0.027	0.01	0.042	0.031
ENSMUSG00000005125	Ndrg1	2.153	2.938	1.248	1.122	0.804	0.769	0.914	0.522
ENSMUSG00000005131	4930550C14Rik	0.252	0.209	0.235	0.238	0.085	0.115	0.072	0.214
ENSMUSG00000005142	Man2b1	11.466	13.145	10.367	9.855	7.801	8.198	7.767	6.765
ENSMUSG00000005148	Klf5	30.325	29.23	29.878	27.721	2.688	2.805	2.774	2.243
ENSMUSG00000005150	Wdr83	13.477	14.257	15.236	16.223	12.36	12.944	11.987	12.232
ENSMUSG00000005161	Prdx2	153.92	167.535	148.354	131.471	192.522	190.581	170.715	161.192
ENSMUSG00000005198	Polr2a	51.15	46.208	39.855	39.618	60.616	62.434	65.557	61.051
ENSMUSG00000005202	Shbg	0.014	0	0	0	0	0.054	0	0
ENSMUSG00000005204	Senp3	103.476	116.712	73.331	74.903	58.495	59.229	56.032	54.694
ENSMUSG00000005220	Corin	0.004	0	0.005	0.017	0.006	0.01	0.004	0
ENSMUSG00000005225	Plekha8	3.879	4.012	3.19	3.094	2.826	3.14	2.64	2.922
ENSMUSG00000005232	G6pc2	0.032	0.028	0.029	0.221	0.015	0.014	0	0.015
ENSMUSG00000005233	Spc25	19	20.491	17.184	19.091	15.028	15.627	15.509	15.13
ENSMUSG00000005237	Dnah2	0.289	0.274	0.128	0.188	0.062	0.056	0.047	0.047
ENSMUSG00000005251	Ripk4	5.465	5.144	3.634	3.652	10.346	10.8	10.249	9.12
ENSMUSG00000005262	Ufd1	7.601	8.603	11.529	9.996	9.242	10.796	10.348	11.406
ENSMUSG00000005267	Zfp287	0.361	0.323	0.218	0.229	0.632	0.707	0.682	0.646
ENSMUSG00000005268	Prlr	0.022	0.014	0.064	0.041	0.226	0.225	0.188	0.228
ENSMUSG00000005299	Letm1	8.352	7.983	7.962	8.485	12.165	12.478	12.509	11.804
ENSMUSG00000005312	Ubqln1	62.883	63.407	58.379	54.778	60.59	62.31	59.157	56.463
ENSMUSG00000005320	Fgfr4	1.436	1.113	0.753	0.767	0.561	0.551	0.416	0.527
ENSMUSG00000005338	Cadm3	0.099	0.057	0.178	0.332	1.472	1.003	1.208	1.167
ENSMUSG00000005339	Fcer1a	0	0	0	0	0	0	0.02	0
ENSMUSG00000005354	Txn2	35.291	33.871	34.121	35.605	37.871	34.203	35.371	35.011
ENSMUSG00000005355	Casp14	0	0	0.036	0.078	0	0	0.008	0.024
ENSMUSG00000005357	Slc1a6	0.364	0.242	0.76	0.667	1.68	2.155	1.523	1.802
ENSMUSG00000005360	Slc1a3	2.656	3.366	2.281	2.359	3.851	4.66	3.886	3.597
ENSMUSG00000005362	Crbn	3.673	3.661	4.428	4.405	4.208	4.172	4.346	4.507
ENSMUSG00000005364	Il5ra	0.006	0.023	0.008	0	0	0	0	0
ENSMUSG00000005370	Msh6	143.176	142.487	131.007	140.737	86.462	94.048	94.533	94.651
ENSMUSG00000005371	Fbxo11	8.522	9.131	8.03	7.613	7.62	7.809	7.54	7.428
ENSMUSG00000005373	Mlxipl	0.811	1.082	1.191	1.703	1.6	1.67	1.815	2.138
ENSMUSG00000005374	Tbl2	8.483	8.609	8.394	7.895	5.297	6.159	5.587	5.205
ENSMUSG00000005378	Bud23	24.724	23.836	24.853	26.514	26.803	24.998	26.034	24.855
ENSMUSG00000005397	Nid1	10.781	11.017	6.015	5.833	1.41	1.328	1.117	1.193
ENSMUSG00000005410	Mcm5	222.115	215.542	226.241	233.189	236.837	230.282	242.899	239.669
ENSMUSG00000005413	Hmox1	91.83	86.167	115.758	127.565	87.072	78.233	125.157	136.349
ENSMUSG00000005417	Mprip	13.567	13.231	11.671	11.763	14.847	15.181	15.384	14.726
ENSMUSG00000005442	Cic	16.559	14.205	11.454	13.566	11.869	11.468	11.151	10.892
ENSMUSG00000005447	Pafah1b3	20.691	21.315	19.575	20.853	27.543	24.649	25.749	28.857
ENSMUSG00000005465	Il27ra	0.77	1.088	1.042	1.072	0.362	0.318	0.382	0.567
ENSMUSG00000005469	Prkaca	35.359	33.913	34.422	33.361	44.07	44.463	42.01	41.011
ENSMUSG00000005470	Asf1b	20.677	19.677	21.198	18.338	9.575	10.312	10.939	10.901
ENSMUSG00000005474	Myl10	0	0	0	0	0	0	0	0
ENSMUSG00000005481	Ddx39	89.391	97.218	105.668	109.564	118.788	124.675	118.935	119.537
ENSMUSG00000005483	Dnajb1	31.823	33.62	27.392	28.176	31.316	30.159	30.937	28.461
ENSMUSG00000005493	Msh4	0.046	0.012	0.112	0.131	0.022	0.008	0.017	0.017
ENSMUSG00000005501	Usp40	0.955	0.964	0.935	0.968	1.305	1.307	1.291	1.43
ENSMUSG00000005503	Evx1	0.074	0.01	0.209	0.206	0.984	0.245	1.092	0.831
ENSMUSG00000005505	Kbtbd4	7.92	7.393	6.195	5.909	9.445	9.288	8.711	8.473
ENSMUSG00000005506	Celf1	26.611	23.596	23.136	21.895	25.625	27.73	27.602	29.379
ENSMUSG00000005510	Ndufs3	38.242	38.89	33.001	36.833	34.171	31.79	31.777	35.749
ENSMUSG00000005514	Por	18.563	16.825	20.4	19.78	26.504	26.884	25.301	25.144
ENSMUSG00000005533	Igf1r	1.198	1.081	0.895	1.173	2.047	2.361	1.872	2.176
ENSMUSG00000005534	Insr	1.147	1.212	0.991	1.084	1.646	1.934	1.734	1.788
ENSMUSG00000005540	Fcer2a	0	0	0	0	0	0	0.006	0
ENSMUSG00000005547	Cyp2a5	0	0	0	0	0.087	0.105	0.047	0.211
ENSMUSG00000005553	Atp4a	0.907	1.15	0.602	0.797	0.737	0.656	0.418	0.558
ENSMUSG00000005566	Trim28	557.693	518.078	665.041	697.199	515.807	542.943	538.487	546.37
ENSMUSG00000005575	Ube2m	67.6	63.606	65.565	59.513	82.084	83.191	78.938	74.692
ENSMUSG00000005580	Adcy9	0.661	0.706	0.392	0.559	0.568	0.569	0.434	0.438
ENSMUSG00000005583	Mef2c	0.02	0.003	0.016	0.016	0.044	0.06	0.045	0.026
ENSMUSG00000005609	Ctr9	8.597	8.419	12.05	11.386	12.229	12.692	18.272	16.29
ENSMUSG00000005610	Eif4g2	97.201	100.584	116.65	113.994	130.497	140.922	140.528	143.972
ENSMUSG00000005611	Mrvi1	0	0	0	0.009	0	0	0.003	0.004
ENSMUSG00000005615	Pcyt1a	3.034	3.039	2.949	3.383	3.016	2.891	2.939	2.774
ENSMUSG00000005621	Zfp592	3.883	3.866	3.649	4.171	6.907	7.036	6.581	6.708
ENSMUSG00000005625	Psmd4	112.708	113.35	102.101	106.648	97.153	92.71	89.53	92.989
ENSMUSG00000005628	Tmod4	0.272	0.398	0.084	0.073	0.105	0.126	0.16	0.017
ENSMUSG00000005640	Insrr	0.007	0.029	0.08	0.038	0.069	0.071	0.089	0.071
ENSMUSG00000005649	Cabp5	0	0	0	0	0	0	0	0.012
ENSMUSG00000005656	Snx6	21.462	21.699	18.818	17.488	16.101	14.175	13.467	12.762
ENSMUSG00000005667	Mthfd2	71.366	78.257	68.418	73.72	36.18	39.401	34.579	33.853
ENSMUSG00000005672	Kit	6.923	7.399	3.161	3.206	1.667	1.476	1.507	1.64
ENSMUSG00000005674	Tomm40l	6.703	7.595	7.149	7.164	7.675	7.827	7.473	7.729
ENSMUSG00000005677	Nr1i3	0.01	0.012	0.013	0.014	0.007	0.012	0.009	0.007
ENSMUSG00000005681	Apoa2	34.217	24.667	39.257	51.405	6.958	6.01	5.666	10.481
ENSMUSG00000005682	Pan2	9.431	8.764	9.09	9.886	7.647	7.696	9.08	10.45
ENSMUSG00000005683	Cs	52.986	54.645	60.956	57.947	43.64	45.465	45.73	45.148
ENSMUSG00000005686	Ampd3	1.367	1.532	0.54	0.721	0.444	0.468	0.258	0.352
ENSMUSG00000005687	Bcas2	39.915	41.133	38.501	36.882	32.952	31.556	29.657	30.125
ENSMUSG00000005696	Sh2d1a	0	0	0	0	0.005	0	0	0
ENSMUSG00000005698	Ctcf	39.718	40.325	37.935	37.832	52.432	55.993	51.975	51.969
ENSMUSG00000005699	Pard6a	11.066	11.227	8.177	10.995	10.837	10.32	8.698	8.922
ENSMUSG00000005705	Agrp	0.293	0.459	0.227	0.123	0.03	0.134	0.271	0.259
ENSMUSG00000005716	Pvalb	0.061	0	0	0	0.029	0.026	0.019	0
ENSMUSG00000005718	Tfap4	14.629	13.689	17.112	19.552	14.016	14.014	14.816	18.11
ENSMUSG00000005732	Ranbp1	274.956	261.209	280.962	293.507	319.595	318.917	319.98	320.936
ENSMUSG00000005763	Cd247	0.008	0.015	0.005	0.006	0	0	0.037	0.011
ENSMUSG00000005774	Rfx5	3.034	3.241	2.64	2.613	2.85	3.212	3.531	3.735
ENSMUSG00000005779	Psmb4	209.839	210.946	221.19	216.012	213.342	212.251	200.68	206.254
ENSMUSG00000005800	Mmp8	0	0	0	0	0	0	0	0
ENSMUSG00000005802	Slc30a4	0.936	1.038	0.701	0.894	1.643	1.801	1.414	1.271
ENSMUSG00000005803	Sqor	0.13	0.067	0.063	0.084	0.789	0.797	0.418	0.657
ENSMUSG00000005804	Bloc1s6	7.045	7.384	6.753	7.016	7.836	7.422	7.672	8.332
ENSMUSG00000005813	Metap1	12.807	13.078	12.767	12.79	13.903	15.311	15.234	15.656
ENSMUSG00000005823	Gpr108	5.917	5.556	5.692	6.383	5.696	5.382	5.404	6.705
ENSMUSG00000005824	Tnfsf14	0	0	0	0	0	0	0	0
ENSMUSG00000005836	Gata6	0.43	0.16	0.031	0.053	0.083	0.042	0.066	0.045
ENSMUSG00000005846	Rsl1d1	130.634	145.638	146.583	135.722	142.862	148.838	136.625	139.816
ENSMUSG00000005864	Cnga2	0	0	0	0.01	0.01	0	0	0.009
ENSMUSG00000005871	Apc	4.448	3.919	3.814	4.207	4.528	4.596	5.044	5.105
ENSMUSG00000005873	Reep5	7.365	8.095	5.024	6.828	12.651	12.609	8.939	9.838
ENSMUSG00000005881	Ergic3	38.34	40.542	38.053	40.031	51.625	51.645	46.568	46.045
ENSMUSG00000005882	Uqcc1	6.564	6.86	5.975	6.138	6.516	6.313	6.255	6.649
ENSMUSG00000005883	Spo11	0	0	0.007	0.008	0.031	0.055	0.025	0.052
ENSMUSG00000005886	Ncoa2	1.982	1.825	1.482	1.687	2.352	2.313	2.495	2.662
ENSMUSG00000005891	Prl4a1	0	0	0	0	0	0	0	0
ENSMUSG00000005892	Trh	175.627	120.604	463.38	523.728	615.203	497.397	714.294	1147.31
ENSMUSG00000005893	Nr2c2	1.69	1.499	1.571	1.591	1.624	1.701	1.914	1.849
ENSMUSG00000005897	Nr2c1	2.631	3	2.82	1.871	2.59	2.861	2.164	2.019
ENSMUSG00000005899	Smpd4	17.348	15.932	16.808	17.093	18.297	18.496	18.677	18.619
ENSMUSG00000005907	Pex1	1.928	1.961	1.922	1.845	1.781	2.132	2.111	1.898
ENSMUSG00000005917	Otx1	0.09	0.025	0.074	0.086	0.267	0.23	0.282	0.221
ENSMUSG00000005936	Kctd20	11.021	10.284	12.989	11.93	11.068	11.211	12.97	12.454
ENSMUSG00000005947	Itgae	0.375	0.406	0.2	0.259	0.158	0.154	0.201	0.159
ENSMUSG00000005949	Ctns	2.681	2.688	3.13	3.232	3.981	3.911	3.67	3.646
ENSMUSG00000005950	P2rx5	0.823	0.777	0.383	0.535	0.239	0.385	0.328	0.438
ENSMUSG00000005951	Shpk	0.419	0.532	0.509	0.68	0.131	0.073	0.138	0.186
ENSMUSG00000005952	Trpv1	0	0	0	0	0.025	0	0	0
ENSMUSG00000005958	Ephb3	6.198	5.786	4.846	5.201	3.675	3.986	2.985	3.386
ENSMUSG00000005968	Tuft1	2.999	3.17	1.629	1.843	1.566	1.792	1.631	1.525
ENSMUSG00000005973	Rcn1	22.732	29.842	10.724	12.917	28.085	28.911	23.129	27.273
ENSMUSG00000005980	Dnase1	0	0	0	0	0	0	0	0
ENSMUSG00000005981	Trap1	106.89	118.523	111.449	111.825	75.673	76.112	83.533	85.343
ENSMUSG00000005982	Naa60	7.436	7.451	7.77	7.647	8.771	8.082	8.357	8.628
ENSMUSG00000005983	1700037C18Rik	0.23	0.187	0.311	0.377	0.467	0.303	0.408	0.524
ENSMUSG00000005986	Ankrd13d	3.567	4.205	3.579	3.275	3.172	3.418	3.016	3.461
ENSMUSG00000005994	Tyrp1	0	0	0	0	0.021	0	0.007	0.01
ENSMUSG00000006005	Tpr	27.778	26.872	28.099	27.517	30.895	32.779	32.646	32.076
ENSMUSG00000006007	Pdc	0	0	0	0	0	0	0	0
ENSMUSG00000006010	Odr4	2.91	3.498	3.98	4.303	3.623	3.248	2.781	4.474
ENSMUSG00000006014	Prg4	0	0.006	0.02	0.007	0	0.006	0	0.007
ENSMUSG00000006019	Dhx34	7.184	7.199	5.454	7.222	7.5	6.786	6.15	7.405
ENSMUSG00000006021	Kptn	4.472	4.35	4.284	3.982	4.798	4.505	4.518	5.158
ENSMUSG00000006024	Napa	29.26	28.64	29.681	28.315	33.41	30.96	28.691	29.601
ENSMUSG00000006050	Sra1	22.914	26.059	23.66	24.746	20.889	22.396	21.179	23.749
ENSMUSG00000006056	Calcoco2	2.667	2.381	13.483	8.784	0.948	1.021	2.289	1.133
ENSMUSG00000006057	Atp5g1	44.984	43.035	46.426	46.815	41.087	40.018	40.308	40.085
ENSMUSG00000006058	Snf8	22.816	23.626	28.167	26.923	19.652	20.323	22.209	22.299
ENSMUSG00000006095	Tbcb	73.295	69.615	79.282	78.024	73.656	67.086	66.045	63.763
ENSMUSG00000006127	Inpp5k	2.797	2.757	2.318	2.404	1.41	1.43	1.847	1.568
ENSMUSG00000006134	Crkl	13.871	12.989	13.334	12.529	16.231	18.159	17.88	17.831
ENSMUSG00000006143	Upk3bl	1.285	0.42	2.069	2.181	0.694	0.645	0.708	0.761
ENSMUSG00000006154	Eps8l1	0.025	0.014	0.048	0.072	0.115	0.067	0.127	0.082
ENSMUSG00000006169	Clint1	13.732	13.616	12.928	13.795	18.049	19.238	18.529	18.286
ENSMUSG00000006179	Prss16	1.079	0.994	0.912	0.709	1.023	1.024	1.225	1.199
ENSMUSG00000006191	Cdkal1	1.257	1.302	1.47	1.281	1.125	1.204	1.162	1.16
ENSMUSG00000006200	Rhox6	0.462	0.217	3.124	0.773	0.328	0.054	1.011	0.289
ENSMUSG00000006204	Cdcp3	0	0	0	0	0	0	0	0
ENSMUSG00000006205	Htra1	0.935	1.207	2.012	1.052	1.319	1.46	1.95	1.773
ENSMUSG00000006215	Zbtb17	9.626	8.217	8.448	9.818	12.435	12.409	13.745	12.275
ENSMUSG00000006216	Clcnkb	0.891	0.601	1.674	1.55	0.183	0.175	0.208	0.32
ENSMUSG00000006218	Fam131c	4.91	4.125	2.222	4.228	3.385	2.782	4	3.114
ENSMUSG00000006219	Fblim1	58.892	51.518	53.109	55.665	12.196	10.862	10.217	10.737
ENSMUSG00000006221	Hspb7	0	0.02	0	0	0	0	0	0
ENSMUSG00000006235	Epor	2.994	3.454	1.759	2.182	5.908	6.19	5.388	5.234
ENSMUSG00000006241	Ccdc159	0.777	1.015	0.723	0.787	1.587	1.242	1.16	0.868
ENSMUSG00000006262	Mob1b	0.541	0.55	0.664	0.548	0.702	0.844	0.826	0.842
ENSMUSG00000006269	Atp6v1b1	0	0.006	0	0.021	0	0	0	0
ENSMUSG00000006270	Vax1	0	0.025	0	0	0.189	0	0.018	0.078
ENSMUSG00000006273	Atp6v1b2	49.442	47.492	49.118	48.156	52.827	51.271	49.339	52.26
ENSMUSG00000006276	Eps15l1	17.696	17.487	15.249	15.894	15.045	14.955	14.721	15.669
ENSMUSG00000006281	Tep1	2.707	2.403	1.631	1.916	1.149	1.244	1.175	1.365
ENSMUSG00000006288	Ttc5	14.499	14.394	16.524	17.146	15.492	16.306	15.249	15.869
ENSMUSG00000006289	Osgep	16.403	17.454	14.861	16.889	12.112	11.067	11.479	13.242
ENSMUSG00000006299	Aamp	56.82	52.868	55.057	53.288	63.538	63.464	60.531	55.667
ENSMUSG00000006301	Tmbim1	1.763	1.671	1.119	1.142	1.561	1.26	1.244	1.262
ENSMUSG00000006304	Arpc2	65.415	67.134	59.761	54.759	87.118	87.444	80.744	77.301
ENSMUSG00000006307	Kmt2b	22.653	19.197	16.648	19.909	19.612	18.495	19.939	19.765
ENSMUSG00000006310	Zbtb32	5.296	5.573	3.797	4.743	0.665	0.886	0.641	0.73
ENSMUSG00000006311	Etv2	1.577	2.22	2.655	2.563	4.169	2.898	6.125	4.647
ENSMUSG00000006313	Upk1a	1.984	2.6	1.978	2.835	0.297	0.649	0.442	0.513
ENSMUSG00000006315	Tmem147	37.47	41.962	43.151	42.235	60.099	55.411	56.943	56.592
ENSMUSG00000006333	Rps9	601.292	599.681	667.01	642.716	716.788	682.451	712.038	697.671
ENSMUSG00000006335	Tfpt	21.176	21.261	22.663	21.399	23.056	22.74	21.606	21.513
ENSMUSG00000006342	Susd2	2.869	3.211	2.33	1.909	0.351	0.229	0.343	0.204
ENSMUSG00000006344	Ggt5	0.021	0.005	0.029	0.095	0.01	0.005	0.04	0.044
ENSMUSG00000006345	Ggt1	2.044	3.065	1.547	2.518	2.544	2.441	2.285	3.009
ENSMUSG00000006356	Crip2	42.963	41.41	28.395	35.303	64.712	63.44	61.728	52.641
ENSMUSG00000006360	Crip1	6.6	7.994	8.126	10.573	12.198	12.276	10.21	9.631
ENSMUSG00000006362	Cbfa2t3	0.023	0.059	0.01	0.075	0.09	0.065	0.063	0.042
ENSMUSG00000006369	Fbln1	7.069	6.09	10.178	9.88	11.161	10.145	12.317	12.391
ENSMUSG00000006373	Pgrmc1	39.614	42.724	40.852	35.431	46.795	47.829	46.962	48.226
ENSMUSG00000006378	Gcat	11.112	11.973	12.416	10.505	11.16	12.195	10.893	10.997
ENSMUSG00000006386	Tek	1.588	1.429	2.027	2.266	0.428	0.38	0.646	0.563
ENSMUSG00000006389	Mpl	0	0	0.027	0.03	0	0	0.019	0.009
ENSMUSG00000006390	Elovl1	5.823	5.682	4.777	4.605	8.633	9.014	8.244	7.167
ENSMUSG00000006392	Med8	17.966	19.087	19.067	18.491	20.091	19.484	20.407	20.882
ENSMUSG00000006395	Hyi	1.478	1.474	1.091	1.654	1.555	1.731	1.99	3.036
ENSMUSG00000006398	Cdc20	275.243	250.88	281.963	312.036	245.403	235.344	260.149	276.505
ENSMUSG00000006403	Adamts4	0.63	0.711	0.566	0.578	0.57	0.361	0.412	0.461
ENSMUSG00000006411	Nectin4	0.82	0.782	0.681	0.775	1.054	0.89	0.791	0.833
ENSMUSG00000006412	Pfdn2	95.398	87.373	89.421	93.568	68.444	70.72	67.397	75.26
ENSMUSG00000006418	Rnf114	24.743	24.114	25.178	26.258	33.408	32.3	33.566	36.131
ENSMUSG00000006423	C330007P06Rik	2.244	2.359	2.758	2.238	2.821	2.718	2.586	2.569
ENSMUSG00000006435	Neurl1a	2.546	2.581	2.201	1.903	1.895	1.929	1.967	2.182
ENSMUSG00000006442	Srm	233.394	213.071	316.196	353.495	302.327	289.759	291.934	288.553
ENSMUSG00000006445	Epha2	62.347	51.954	44.765	47.402	27.108	30.875	41.373	41.44
ENSMUSG00000006456	Rbm14	28.207	26.269	26.217	25.908	30.755	31.934	31.852	33.651
ENSMUSG00000006457	Actn3	27.681	20.858	33.902	47.255	6.647	5.675	5.169	7.831
ENSMUSG00000006462	A530013C23Rik	0	0	0.005	0	0	0	0.003	0
ENSMUSG00000006463	Zdhhc24	3.896	4.223	4.072	5.204	1.653	1.404	1.865	2.25
ENSMUSG00000006464	Bbs1	0.74	0.521	0.538	0.553	0.762	0.7	0.506	0.467
ENSMUSG00000006469	Slc34a3	1.303	1.172	0.949	0.874	0.447	0.587	0.516	1.026
ENSMUSG00000006471	Ndor1	3.164	2.917	3.755	3.832	3.522	4.067	3.835	3.988
ENSMUSG00000006476	Nsmf	2.19	1.906	1.26	1.926	4.788	4.099	3.761	3.907
ENSMUSG00000006488	Prl7a1	0	0	0	0	0	0	0	0
ENSMUSG00000006490	Prl8a9	0	0	0	0	0	0	0	0
ENSMUSG00000006494	Pdk1	28.4	32.466	22.819	27.514	18.976	23.073	21.43	27.868
ENSMUSG00000006498	Ptbp1	192.865	178.987	179.38	188.712	223.255	216.649	212.028	201.363
ENSMUSG00000006517	Mvd	47.734	50.289	34.174	37.576	91.365	92.463	61.113	61.053
ENSMUSG00000006519	Cyba	29.536	32.926	19.765	20.197	31.871	31.584	22.103	26.355
ENSMUSG00000006522	Itih3	0	0	0	0	0	0	0	0
ENSMUSG00000006526	Stimate	5.466	5.559	4.445	4.503	6.127	6.379	5.607	6.298
ENSMUSG00000006527	Sfmbt1	2.584	2.478	2.344	2.339	2.295	2.845	2.791	2.924
ENSMUSG00000006529	Itih1	0.006	0	0.017	0.019	0	0	0	0
ENSMUSG00000006538	Ihh	0.07	0.054	0.066	0.051	0.188	0.151	0.187	0.182
ENSMUSG00000006542	Prkag3	0.127	0.03	0.039	0.025	0.025	0.015	0.011	0.048
ENSMUSG00000006546	Cryba2	0	0	0	0	0.101	0	0	0
ENSMUSG00000006567	Atp7b	1.352	1.536	0.882	1.109	3.335	3.485	2.553	2.331
ENSMUSG00000006570	Defb2	0	0	0	0	0	0	0	0
ENSMUSG00000006574	Slc4a1	0.178	0.129	0.023	0.077	0.012	0.017	0	0.089
ENSMUSG00000006575	Rundc3a	3.048	3.648	3.062	3.047	3.278	3.228	2.069	2.687
ENSMUSG00000006576	Slc4a3	1.112	1.006	1.014	1.195	2.961	3.059	2.931	2.801
ENSMUSG00000006585	Cdt1	113.379	101.496	107.364	115.639	80.068	76.093	80.52	76.34
ENSMUSG00000006586	Runx1t1	0.13	0.1	0.216	0.279	0.295	0.307	0.256	0.352
ENSMUSG00000006587	Snai3	10.506	9.986	16.895	11.873	4.683	3.881	7.523	6.108
ENSMUSG00000006589	Aprt	168.958	151.819	162.41	154.085	149.274	138.406	137.739	121.612
ENSMUSG00000006599	Gtf2h1	34.113	33.834	35.362	35.214	28.132	28.911	27.39	25.79
ENSMUSG00000006611	Hfe	0.22	0.115	0.201	0.201	0.202	0.175	0.319	0.237
ENSMUSG00000006638	Abhd1	3.511	2.753	3.394	4.134	2.273	2.166	3.02	2.696
ENSMUSG00000006641	Slc5a6	5.432	5.177	5.864	4.765	5.776	6.014	5.867	5.721
ENSMUSG00000006642	Tcf23	0.165	0.12	0.07	0.121	0.037	0.105	0.086	0.135
ENSMUSG00000006649	Nphs1	14.98	17.363	13.496	16.713	2.176	2.909	1.714	2.608
ENSMUSG00000006651	Aplp1	40.898	48.821	39.956	43.037	11.046	12.225	8.328	9.289
ENSMUSG00000006673	Qrich1	14.529	12.744	14.029	13.535	16.645	17.167	16.701	16.389
ENSMUSG00000006675	P4htm	2.283	2.547	1.209	1.349	1.325	1.081	1.191	1.005
ENSMUSG00000006676	Usp19	25.021	21.66	21.194	21.745	35.723	35.778	36.533	32.898
ENSMUSG00000006678	Pola1	10.461	12.319	9.789	8.904	7.73	8.746	7.238	7.419
ENSMUSG00000006699	Cdc42	75.985	83.063	75.523	62.559	81.545	81.837	78.686	75.913
ENSMUSG00000006705	Pknox1	3.815	3.292	3.595	4.009	3.22	3.278	3.049	3.34
ENSMUSG00000006711	D130043K22Rik	0.02	0.021	0.011	0.012	0.046	0.015	0.015	0.022
ENSMUSG00000006715	Gmnn	67.848	70.708	65.723	66.291	59.028	56.499	53.271	54.024
ENSMUSG00000006717	Acot13	41.191	47.342	26.908	31.521	50.178	48.481	37.779	45.349
ENSMUSG00000006720	Zfp184	3.982	4.612	4.294	4	4.855	5.003	4.805	5.205
ENSMUSG00000006724	Cyp27b1	1.622	1.552	0.791	0.958	0.562	0.348	0.839	0.589
ENSMUSG00000006728	Cdk4	164.936	176.589	183.115	179.413	230.8	235.06	214.184	220.754
ENSMUSG00000006731	B4galnt1	3.86	4.445	2.773	3.571	6.194	5.434	4.893	5.42
ENSMUSG00000006732	Mettl1	11.585	11.759	13.783	12.611	14.148	15.058	14.821	18.037
ENSMUSG00000006736	Tspan31	23.426	25.184	27.609	23.139	26.669	29.631	28.158	27.14
ENSMUSG00000006740	Kif5b	19.104	18.929	17.322	18.241	22.324	23.291	21.859	21.393
ENSMUSG00000006763	Saal1	6.025	6.883	5.449	5.542	6.399	6.344	5.799	5.464
ENSMUSG00000006764	Tph2	0.14	0.076	0.159	0.076	0	0.009	0.02	0.03
ENSMUSG00000006777	Krt23	0	0	0	0	0	0	0.013	0
ENSMUSG00000006782	Cnp	6.738	6.844	4.666	5.518	5.059	5.09	5.054	5.137
ENSMUSG00000006784	Ttc25	0.238	0.347	0.247	0.315	0.118	0.049	0.112	0.237
ENSMUSG00000006800	Sulf2	34.157	34.77	28.086	27.94	21.422	19.064	21.163	21.925
ENSMUSG00000006818	Sod2	20.427	22.451	17.327	15.186	5.35	5.36	5.276	4.907
ENSMUSG00000006850	Tmco6	9.61	9.464	7.019	10.65	8.906	8.597	8.615	10.883
ENSMUSG00000006906	Stambp	0.386	0.451	0.355	0.347	0.243	0.336	0.207	0.296
ENSMUSG00000006920	Ezh1	5.21	4.837	4.071	4.751	3.438	3.084	3.596	3.673
ENSMUSG00000006930	Hap1	22.589	25.529	9.527	10.647	6.233	7.259	3.956	3.198
ENSMUSG00000006931	P3h4	8.232	10.731	7.559	11.384	4.856	4.408	5.29	5.53
ENSMUSG00000006932	Ctnnb1	137.537	132.811	121.814	129.581	168.796	171.137	163.579	161.546
ENSMUSG00000006941	Eif1b	23.379	22.527	23.838	26.841	35.086	35.341	37.966	37.171
ENSMUSG00000006948	Klk4	0.068	0	0	0	0	0.043	0	0
ENSMUSG00000006958	Chrd	0.647	0.673	0.541	0.514	0.347	0.373	0.311	0.466
ENSMUSG00000006998	Psmd2	143.505	140.668	140.247	134.041	151.394	158.108	154.942	149.636
ENSMUSG00000007021	Syngr3	5.086	5.246	3.67	2.624	5.601	5.579	4.616	4.435
ENSMUSG00000007029	Vars	103.696	101.106	99.096	112.101	96.808	103.883	101.414	109.933
ENSMUSG00000007030	Vwa7	0.084	0.044	0.086	0.167	0.126	0.113	0.059	0.128
ENSMUSG00000007033	Hspa1l	0.137	0.166	0.081	0.076	0.158	0.121	0.087	0.035
ENSMUSG00000007034	Slc44a4	2.029	1.891	1.327	1.565	1.191	1.028	1.066	1.312
ENSMUSG00000007035	Msh5	0.192	0.213	0.088	0.305	0.169	0.118	0.124	0.174
ENSMUSG00000007036	Abhd16a	6.681	6.935	7.402	8.166	9.086	8.069	7.364	6.838
ENSMUSG00000007038	Neu1	7.125	7.683	5.225	5.488	10.864	9.989	6.341	7.39
ENSMUSG00000007039	Ddah2	52.977	65.404	32.228	36.892	35.843	32.773	29.412	25.61
ENSMUSG00000007041	Clic1	34.447	38.549	19.993	21.715	47.851	42.965	36.704	36.472
ENSMUSG00000007050	Lsm2	30.324	28.948	29.601	30.682	33.687	32.36	34.188	33.454
ENSMUSG00000007080	Pole	13.031	13.5	12.452	12.401	11.31	11.854	12.751	11.918
ENSMUSG00000007097	Atp1a2	0.09	0.194	0.086	0.138	0.163	0.089	0.112	0.244
ENSMUSG00000007107	Atp1a4	0.029	0.015	0.422	0.162	0.008	0.007	0.027	0.008
ENSMUSG00000007122	Casq1	0.728	0.477	1.132	1.424	0.031	0.125	0.171	0.239
ENSMUSG00000007207	Stx1a	4.205	3.511	3.303	3.748	4.611	4.395	3.674	3.741
ENSMUSG00000007209	Ceacam9	0.285	0.175	0.142	0.354	0.021	0.019	0.014	0.021
ENSMUSG00000007216	Zfp775	3.96	4.082	3.183	3.179	3.465	2.831	2.756	2.92
ENSMUSG00000007279	Scube2	0.189	0.204	0.097	0.173	0.189	0.02	0.061	0.091
ENSMUSG00000007338	Mrpl49	41.077	45.837	44.307	42.846	43.606	40.724	42.553	39.141
ENSMUSG00000007379	Dennd2c	6.44	6.916	5.462	4.471	1.837	2.1	2.854	2.798
ENSMUSG00000007411	Mark3	11.106	10.91	11.635	11.477	11.764	12.064	13.137	13.225
ENSMUSG00000007415	Gatad1	17.415	18.517	16.329	16.093	20.762	21.206	19.732	21.598
ENSMUSG00000007440	Pcdha11	0	0	0	0	0.028	0.04	0.037	0.005
ENSMUSG00000007457	2310003L06Rik	0.04	0.171	0.215	0.273	0	0	0.012	0
ENSMUSG00000007458	M6pr	34.362	40.966	37.767	33.631	35.586	37.084	34.404	35.043
ENSMUSG00000007476	Lrrc8a	1.195	0.928	1.205	0.993	1.539	1.838	1.531	1.496
ENSMUSG00000007480	Mc5r	0.315	0.147	0.206	0.096	0.108	0.132	0.126	0.06
ENSMUSG00000007564	Ppp2r1a	106.023	107.706	98.161	99.183	120.639	121.64	114.473	111.047
ENSMUSG00000007570	Fance	18.08	17.791	15.554	20.192	13.819	13.331	14.561	16.499
ENSMUSG00000007589	Tinf2	13.764	14.321	13.702	11.876	16.951	16.702	17.275	16.713
ENSMUSG00000007591	Tssk4	0	0.064	0.05	0.018	0.018	0.126	0.046	0.119
ENSMUSG00000007594	Hapln4	5.974	6.87	4.364	5.658	4.576	4.969	3.511	3.367
ENSMUSG00000007603	Dus3l	27.953	25.462	37.148	39.097	39.567	42.201	42.79	39.929
ENSMUSG00000007610	Gtpbp3	19.3	18.053	21.799	22.221	19.467	19.626	20.422	20.685
ENSMUSG00000007613	Tgfbr1	2.267	2.408	2.432	2.366	3.625	3.379	3.833	3.584
ENSMUSG00000007617	Homer1	1.582	1.634	1.327	1.411	1.502	1.723	1.642	1.697
ENSMUSG00000007646	Rad51c	5.646	5.874	5.823	6.076	2.701	2.648	2.091	2.581
ENSMUSG00000007653	Gabrb2	0.013	0.013	0	0.005	0.038	0.017	0.003	0.037
ENSMUSG00000007655	Cav1	0.006	0.04	0	0	0.035	0.024	0.023	0.025
ENSMUSG00000007656	Arpp19	27.004	28.66	27.964	25.986	30.702	29.325	28.146	28.826
ENSMUSG00000007659	Bcl2l1	8.429	8.397	8.487	7.156	9.146	9.214	8.813	9.723
ENSMUSG00000007670	Khsrp	52.77	45.034	47.176	44.646	58.26	60.815	58.213	57.142
ENSMUSG00000007682	Dio2	0	0	0	0	0	0	0	0
ENSMUSG00000007721	Ccdc124	148.017	124.833	131.908	148.218	152.982	140.575	145.697	133.703
ENSMUSG00000007739	Cct4	168.721	183.646	164.34	150.761	141.998	139.417	137.955	133.077
ENSMUSG00000007777	0610009B22Rik	23.19	27.861	26.756	23.092	17.602	17.963	15.459	16.772
ENSMUSG00000007783	Cpt1c	5.694	4.961	5.214	4.68	7.951	7.093	8.117	8.527
ENSMUSG00000007805	Twist2	0.093	0.06	0.117	0.098	0.361	0.282	0.241	0.34
ENSMUSG00000007812	Zfp655	8.462	9.274	7.122	6.711	5.899	5.678	5.228	5.376
ENSMUSG00000007815	Rhoa	38.631	39.883	35.884	32.869	34.24	33.052	32.573	32.843
ENSMUSG00000007817	Zmiz1	2.329	1.903	2.183	2.967	4.182	3.944	3.583	4.331
ENSMUSG00000007827	Ankrd26	2.604	2.653	2.242	2.424	2.38	2.591	2.652	2.943
ENSMUSG00000007833	Aldh16a1	10.438	9.58	13.05	14.136	8.527	8.109	9.702	11.287
ENSMUSG00000007836	Hnrnpa0	232.124	204.757	204.155	205.972	287.392	289.716	285.168	289.036
ENSMUSG00000007837	Prrg2	2.463	3.107	2.156	2.081	2.522	2.48	1.696	1.876
ENSMUSG00000007850	Hnrnph1	46.428	43.366	67.3	58.568	88.144	94.146	92.024	92.017
ENSMUSG00000007867	Ift43	7.407	8.023	4.378	5.277	9.563	9.593	7.906	7.719
ENSMUSG00000007872	Id3	13.182	11.476	35.295	34.156	39.216	34.495	75.85	64.429
ENSMUSG00000007877	Tcap	0.179	0	0.061	0	0.159	0.172	0.041	0.062
ENSMUSG00000007880	Arid1a	30.243	24.442	26.917	28.536	31.499	32.494	34.268	32.302
ENSMUSG00000007888	Crlf1	6.291	8.557	4.449	4.198	16.055	17.618	14.745	12.559
ENSMUSG00000007891	Ctsd	62.391	61.767	58.18	54.883	74.078	68.453	61.323	60.072
ENSMUSG00000007892	Rplp1	5505.22	5287.73	5927.13	6749.72	6427.68	5643.92	6466.39	6212.89
ENSMUSG00000007907	Cabs1	0.056	0.055	0.114	0.041	0	0	0	0
ENSMUSG00000007908	Hmgcll1	0.346	0.316	0.395	0.275	1.134	1.12	1.362	1.124
ENSMUSG00000007944	Ttc9b	0.723	0.667	0.741	0.533	0.646	0.727	1.062	1.094
ENSMUSG00000007946	Phox2a	4.832	4.909	1.889	3.192	2.932	2.399	2.141	2.938
ENSMUSG00000007950	Abhd8	11.244	11.393	7.932	9.638	14.301	12.839	11.15	11.138
ENSMUSG00000007987	Ift22	1.633	1.654	1.828	2.233	2.38	2.691	2.182	2.255
ENSMUSG00000007989	Fzd3	0.882	0.802	0.773	0.732	0.965	1.084	1.101	1.011
ENSMUSG00000008028	1700008O03Rik	0.444	0.469	0.78	1.402	0.525	0.531	0.753	0.849
ENSMUSG00000008035	Mid1ip1	35.884	31.83	56.406	60.297	57.133	54.483	70.978	68.587
ENSMUSG00000008036	Ap2s1	51.702	49.028	52.511	59.484	60.876	53.375	56.418	53.41
ENSMUSG00000008090	Fgfrl1	6.521	6.886	6.072	6.982	7.289	7.38	5.687	7.002
ENSMUSG00000008129	4930432K21Rik	1.198	1.672	2.348	4.517	0.939	0.823	1.428	1.188
ENSMUSG00000008136	Fhl2	0.067	0.159	0.06	0.148	1.493	1.287	1.159	1.46
ENSMUSG00000008140	Emc10	38.979	42.876	35.702	33.967	47.856	46.041	41.854	42.398
ENSMUSG00000008153	Clstn3	6.517	3.307	8.428	7.883	7.277	4.516	7.795	7.252
ENSMUSG00000008167	Fbxw9	12.279	13.526	13.107	11.852	9.494	9.163	11.389	10.077
ENSMUSG00000008193	Spib	0.355	0.248	0.25	0.37	0.294	0.208	0.178	0.163
ENSMUSG00000008200	Fnbp4	16.709	17.082	16.552	17.001	18.876	19.206	18.817	18.694
ENSMUSG00000008206	Cers4	1.961	1.709	1.918	1.902	3.973	4.266	3.603	3.621
ENSMUSG00000008226	Scrn3	2.703	2.683	2.317	1.946	2.146	2.135	1.765	1.865
ENSMUSG00000008301	Phax	30.537	31.357	32.268	31.494	40.852	40.687	41.809	39.42
ENSMUSG00000008305	Tle1	5.523	5.404	4.544	4.771	3.48	3.59	3.574	3.445
ENSMUSG00000008307	1700109H08Rik	0.104	0.17	0.159	0.316	0.167	0.337	0.378	0.362
ENSMUSG00000008318	Relt	2.604	2.595	2.125	2.313	2.563	2.224	2.16	2.24
ENSMUSG00000008333	Snrpb2	27.862	30.069	36.381	33.074	32.367	34.354	31.802	33.04
ENSMUSG00000008348	Ubc	19.318	19.847	19.342	19.343	26.038	23.071	27.254	23.577
ENSMUSG00000008373	Prpf31	32.236	31.831	37.715	37.232	32.17	33.478	34.836	35.081
ENSMUSG00000008384	Sertad1	8.894	7.88	10.628	10.874	8.43	8.314	8.354	8.831
ENSMUSG00000008393	Carhsp1	21.468	21.795	17.121	19.973	30.363	28.857	28.873	30.406
ENSMUSG00000008398	Elk3	1.477	1.835	0.983	0.899	0.762	0.727	0.794	0.577
ENSMUSG00000008429	Herpud2	4.559	4.509	4.006	4.265	4.687	4.691	4.889	4.964
ENSMUSG00000008435	Rdh13	2.911	2.872	2.757	2.794	3.258	3.158	3.006	3.201
ENSMUSG00000008438	Adam21	0	0	0.01	0.011	0	0.009	0.013	0.01
ENSMUSG00000008450	Nutf2	96.309	92.935	92.235	85.437	109.014	104.442	107.734	107.241
ENSMUSG00000008461	Fut1	0.761	0.776	1.977	2.589	0.768	0.701	0.43	1.057
ENSMUSG00000008475	Arpc5	34.789	35.917	34.982	34.561	40.338	37.666	40.361	39.284
ENSMUSG00000008482	Rnf151	0.231	0.16	0.12	0.157	0.529	0.681	0.624	0.781
ENSMUSG00000008489	Elavl2	2.644	3.075	2.412	2.077	2.186	2.339	2.101	2.098
ENSMUSG00000008496	Pou2f2	0.825	0.711	1.1	1.663	0.731	0.642	0.495	0.637
ENSMUSG00000008540	Mgst1	1.053	1.101	0.869	1.365	3.757	2.897	2.418	2.376
ENSMUSG00000008575	Nfib	0.622	0.597	0.393	0.353	0.379	0.482	0.27	0.209
ENSMUSG00000008590	Htr3b	0	0	0	0.013	0	0	0	0
ENSMUSG00000008601	Rab25	7.043	6.527	9.48	6.477	16.227	16.778	13.316	12.393
ENSMUSG00000008604	Ubqln4	78.646	67.551	63.539	64.382	62.965	63.527	61.029	60.988
ENSMUSG00000008658	Rbfox1	0	0	0.007	0	0.205	0.173	0.214	0.113
ENSMUSG00000008668	Rps18	842.258	860.045	874.347	934.847	767.486	682.049	742.394	734.645
ENSMUSG00000008682	Rpl10	528.331	560.458	601.543	563.317	598.231	584.377	594.817	593.63
ENSMUSG00000008683	Rps15a	109.152	113.548	110.627	118.807	120.956	109.745	118.108	119.056
ENSMUSG00000008690	Ncaph2	60.481	67.67	53.011	53.848	47.048	45.655	48.496	49.216
ENSMUSG00000008730	Hipk1	3.635	3.207	2.541	2.521	6.261	7.43	5.431	5.389
ENSMUSG00000008734	Gprc5b	2.399	2.908	2.62	2.003	4.23	4.61	3.888	4.289
ENSMUSG00000008763	Man1a2	3.691	3.733	3.621	3.593	5.093	5.884	5.83	5.522
ENSMUSG00000008789	Ceacam5	0.019	0	0.009	0	0	0	0.006	0
ENSMUSG00000008813	Tppp2	0	0	0	0	0	0	0	0
ENSMUSG00000008822	Acyp1	8.278	8.627	6.485	7.535	4.476	5.149	3.741	4.86
ENSMUSG00000008843	Cldn13	0	0.026	0	0.059	0	0	0	0
ENSMUSG00000008845	Cd163	0.004	0	0.011	0	0	0	0	0.005
ENSMUSG00000008855	Hdac5	8.451	8.023	6.001	7.373	10.01	8.528	8.023	9.044
ENSMUSG00000008859	Rala	17.019	17.465	17.868	18.032	17.025	17.952	19.527	19.827
ENSMUSG00000008874	Clec3a	0	0	0	0	0	0	0	0
ENSMUSG00000008892	Vdac3	28.924	32.463	29.015	24.302	29.397	30.053	26.437	27.327
ENSMUSG00000008932	Slc1a7	0.019	0.016	0.043	0.056	0.018	0.008	0	0.026
ENSMUSG00000008958	Vps72	24.193	22.216	21.32	21.153	23.656	22.097	22.714	21.236
ENSMUSG00000008976	Gabpa	17.765	18.114	15.024	15.693	12.53	13.2	12.636	14.014
ENSMUSG00000008999	Bmp7	1.904	2.227	0.378	0.614	0.375	0.27	0.288	0.428
ENSMUSG00000009013	Dynll1	61.608	62.904	72.832	69.887	80.494	80.183	72.741	73.654
ENSMUSG00000009030	Pdcl	12.334	11.769	16.937	16.259	9.398	10.26	12.407	12.175
ENSMUSG00000009035	Tmem184b	11.877	10.82	6.85	8.175	6.6	5.376	5.69	6.066
ENSMUSG00000009047	Gm5965	0	0	0	0	0	0	0	0
ENSMUSG00000009070	Rsph14	0.007	0.027	0.029	0.104	0.01	0.009	0.039	0.077
ENSMUSG00000009073	Nf2	25.088	23.703	25.345	22.479	20.233	20.54	20.273	20.304
ENSMUSG00000009075	Cabp7	2.435	2.937	1.473	1.366	1.513	0.795	2.129	2.486
ENSMUSG00000009076	Zmat5	14.91	14.758	18.73	19.517	15.5	13.495	15.822	15.399
ENSMUSG00000009079	Ewsr1	89.804	94.738	85.122	79.645	99.457	99.754	100.877	97.038
ENSMUSG00000009090	Ap1b1	23.169	24.011	19.198	21.582	22.964	22.235	22.642	22.373
ENSMUSG00000009092	Derl3	2.478	2.664	2.562	2.946	4.777	4.246	3.004	3.029
ENSMUSG00000009093	Gstt4	0.193	0.221	0.116	0.032	0.152	0.055	0	0.029
ENSMUSG00000009097	Tbx1	0.133	0.187	0.09	0.107	0.206	0.062	0.167	0.149
ENSMUSG00000009108	Gnat2	1.783	1.983	1.887	5.422	0.895	0.643	1.016	2.853
ENSMUSG00000009112	Bcl2l13	8.213	8.012	6.63	6.463	9.382	9.444	10.297	10.225
ENSMUSG00000009114	2610028H24Rik	0.062	0	0.017	0	0.053	0	0	0
ENSMUSG00000009115	Spatc1l	0.032	0	0	0	0.068	0.061	0.044	0.022
ENSMUSG00000009145	Dqx1	0.75	0.664	1.393	1.516	1.287	0.865	1.47	1.288
ENSMUSG00000009185	Ccl8	0	0	0	0	0	0	0	0
ENSMUSG00000009207	Lnpk	1.366	1.387	1.614	1.637	1.817	1.541	1.771	1.762
ENSMUSG00000009210	Prr29	0	0	0	0.036	0.017	0	0.023	0.017
ENSMUSG00000009214	Mymk	0	0	0	0	0	0	0	0
ENSMUSG00000009216	Fam163b	1.003	0.999	0.349	0.665	1.507	1.301	1.28	1.567
ENSMUSG00000009246	Trpm5	0.033	0.013	0.022	0.059	0.009	0	0	0.014
ENSMUSG00000009248	Ascl2	2.298	1.534	3.605	4.021	0.705	0.501	1.56	1.24
ENSMUSG00000009281	Rarres2	0.032	0.052	0.011	0.059	0	0	0.022	0
ENSMUSG00000009291	Pttg1ip	12.245	13.109	12.243	12.492	14.347	13.403	12.738	13.516
ENSMUSG00000009292	Trpm2	0.022	0.024	0.007	0.015	0.092	0.05	0.054	0.042
ENSMUSG00000009293	Ube2g2	19.72	17.607	16.459	15.312	25.694	26.273	24.247	23.212
ENSMUSG00000009350	Mpo	0.006	0	0	0.009	0	0	0.011	0.026
ENSMUSG00000009356	Lpo	0	0	0.055	0.05	0.115	0.078	0.163	0.121
ENSMUSG00000009376	Met	0.384	0.463	0.321	0.272	1.087	1.247	1.181	1.204
ENSMUSG00000009378	Slc16a12	0.02	0.013	0.007	0	0.058	0.02	0	0.021
ENSMUSG00000009394	Syn2	0.009	0.008	0.012	0.013	0.021	0.019	0	0.029
ENSMUSG00000009406	Elk1	5.278	4.72	4.467	3.923	4.015	3.73	3.721	3.62
ENSMUSG00000009418	Nav1	1.737	1.676	1.262	2.076	3.773	3.625	3.341	3.291
ENSMUSG00000009470	Tnpo1	16.795	16.218	15.533	15.315	19.841	21.383	20.488	21.174
ENSMUSG00000009471	Myod1	0.125	0.103	0.015	0.101	0.615	0.554	0.359	0.689
ENSMUSG00000009487	Otog	0.006	0	0.003	0.009	0.041	0.013	0.059	0.062
ENSMUSG00000009535	Rnmt	17.307	18.597	18.376	17.828	13.791	14.183	15.341	15.318
ENSMUSG00000009545	Kcnq1	0.047	0.047	0.049	0.046	0.059	0.08	0.058	0.043
ENSMUSG00000009549	Srp14	50.368	56.545	44.234	46.592	52.042	49.566	46.435	43.901
ENSMUSG00000009551	6330409D20Rik	0.044	0	0	0.022	0.147	0.076	0.069	0.102
ENSMUSG00000009555	Cdk9	24.232	24.887	26.137	26.107	30.647	30.996	33.191	30.325
ENSMUSG00000009563	Tor2a	14.057	15.882	12.601	12.245	12.497	11.773	12.427	11.139
ENSMUSG00000009566	Fpgs	31.238	29.736	30.997	33.371	23.22	22.705	23.567	22.481
ENSMUSG00000009569	Mrtfb	1.806	1.565	1.965	1.65	2.085	2.314	2.367	2.41
ENSMUSG00000009575	Cbx5	20.986	19.923	22.736	18.221	18.612	19.182	18.34	18.505
ENSMUSG00000009580	Odam	0	0	0	0	0	0	0	0
ENSMUSG00000009585	Apobec3	8.117	9.764	7.46	6.626	4.255	4.378	3.642	4.254
ENSMUSG00000009588	St6galnac1	0	0	0	0	0	0	0	0
ENSMUSG00000009596	Taf7l	0.982	0.805	1.111	1.377	1.127	0.991	1.364	1.442
ENSMUSG00000009614	Sardh	0.086	0.065	0.026	0.057	0.006	0	0.007	0.005
ENSMUSG00000009621	Vav2	4.72	4.116	3.476	3.915	7.055	6.683	6.066	6.562
ENSMUSG00000009628	Tex15	1.877	1.894	2.003	2.2	0.795	1.018	2.703	2.967
ENSMUSG00000009630	Ppp2cb	96.056	107.738	98.618	92.618	135.292	139.276	141.608	140.389
ENSMUSG00000009633	G0s2	0.73	0.88	1.087	1.47	0.484	1.121	0.631	1.138
ENSMUSG00000009640	Dmap1	18.42	17.837	16.876	19.452	16.723	15.083	15.116	14.835
ENSMUSG00000009646	Pla2g12b	0.126	0	0.024	0	0.102	0	0.033	0
ENSMUSG00000009647	Mcu	2.823	3.161	2.109	1.72	1.842	1.631	1.789	1.669
ENSMUSG00000009654	Oit3	0	0	0	0	0	0	0	0
ENSMUSG00000009670	Tex11	2.643	2.62	2.517	2.344	0.366	0.434	0.872	0.74
ENSMUSG00000009681	Bcr	4.836	4.668	4.279	4.483	8.192	8.672	7.721	7.761
ENSMUSG00000009687	Fxyd5	0.192	0.091	0.369	0.648	0.525	0.563	0.468	0.508
ENSMUSG00000009731	Kcnd1	1.579	1.367	1.443	1.807	1.544	1.2	1.281	1.748
ENSMUSG00000009733	Tfcp2	1.693	1.446	1.554	1.661	1.655	1.396	1.539	1.555
ENSMUSG00000009734	Pou6f2	0.006	0.012	0.004	0.031	0.047	0.031	0.025	0.042
ENSMUSG00000009739	Pou6f1	0.375	0.382	0.908	1.191	0.247	0.386	0.268	0.424
ENSMUSG00000009741	Ubp1	24.673	22.685	25.775	24.617	27.205	25.832	27.687	28.518
ENSMUSG00000009772	Nuak2	2.525	2.646	1.485	1.872	1.937	1.909	1.312	1.622
ENSMUSG00000009828	Cilk1	1.394	1.463	1.227	1.328	2.215	2.017	2.063	2.05
ENSMUSG00000009863	Sdhb	54.181	63.096	47.973	55.16	47.047	45.701	45.963	50.912
ENSMUSG00000009876	Cox4i2	3.201	3.126	1.238	0.991	1.759	1.583	2.64	2.183
ENSMUSG00000009894	Snap47	29.316	30.134	28.454	28.73	26.824	25.913	27.358	26.269
ENSMUSG00000009900	Wnt3a	0.046	0.079	0.052	0.011	0.164	0.079	0.107	0.106
ENSMUSG00000009905	Kdsr	2.079	2.093	2.232	2.127	1.894	1.831	1.718	1.74
ENSMUSG00000009907	Vps4b	7.713	7.539	7.923	7.778	8.077	8.293	8.451	8.354
ENSMUSG00000009927	Rps25	307.845	343.607	372.263	353.151	360.654	340.219	331.552	326.413
ENSMUSG00000009941	Nxf2	0.05	0.064	0.101	0.073	0.293	0.137	0.214	0.295
ENSMUSG00000009995	Taz	2.951	3.25	3.064	3.161	3.719	3.484	3.26	3.653
ENSMUSG00000010021	Kif19a	0.052	0.081	0.134	0.253	0.163	0.1	0.154	0.158
ENSMUSG00000010025	Aldh3a2	4.458	4.539	4.538	4.652	3.378	2.867	3.252	3.524
ENSMUSG00000010044	Zmynd10	0.289	0.398	0.202	0.425	0.269	0.433	0.129	0.178
ENSMUSG00000010045	Tmem115	12.229	10.553	11.452	11.016	16.604	17.194	15.674	15.937
ENSMUSG00000010047	Hyal2	16.63	14.32	14.589	15.846	22.857	24.543	21.858	22.972
ENSMUSG00000010048	Ifrd2	42.5	42.136	42.821	48.848	53.475	50.374	51.777	52.562
ENSMUSG00000010051	Hyal1	1.251	1.203	0.623	0.761	1.117	1.142	1.076	0.973
ENSMUSG00000010054	Tusc2	15.566	14.059	14.927	13.191	18.399	18.506	20.871	19.376
ENSMUSG00000010057	Nprl2	8.686	8.456	7.552	8.687	8.203	8.717	7.879	7.519
ENSMUSG00000010064	Slc38a3	2.462	2.51	1.957	3.119	4.031	3.12	3.05	3.343
ENSMUSG00000010066	Cacna2d2	0.744	0.723	0.354	0.515	0.842	0.683	0.627	0.914
ENSMUSG00000010067	Rassf1	3.343	3.268	3.121	2.677	6.042	5.512	4.181	4.231
ENSMUSG00000010080	Epn3	0.016	0.007	0.071	0.061	0.896	1.334	0.97	0.825
ENSMUSG00000010086	Rnf112	0.022	0.014	0.095	0.024	0.338	0.2	0.235	0.282
ENSMUSG00000010095	Slc3a2	130.848	129.968	126.99	140.189	82.145	76.858	67.734	72.189
ENSMUSG00000010097	Nxf1	32.396	32.332	37.499	33.004	38.394	38.521	36.437	34.603
ENSMUSG00000010110	Stx5a	5.298	4.769	5.985	6.226	6.692	6.047	6.293	6.377
ENSMUSG00000010122	Slc47a1	2.055	1.626	1.755	2.197	1.256	1.299	1.34	1.603
ENSMUSG00000010136	Pifo	0.244	0.34	0.204	0.277	0.615	0.193	0.296	0.388
ENSMUSG00000010142	Tnfrsf13b	0.217	0.261	0.121	0.198	0.244	0.239	0.339	0.154
ENSMUSG00000010154	Spire2	11.906	11.318	9.301	11.172	10.984	10.848	11.214	11.781
ENSMUSG00000010175	Prox1	0.018	0.023	0.055	0.015	0.165	0.142	0.194	0.143
ENSMUSG00000010205	Raver1	0.043	0	0	0.018	0.035	0.063	0.062	0.034
ENSMUSG00000010277	2610507B11Rik	43.066	45.326	32.023	33.413	34.525	36.353	34.967	34.793
ENSMUSG00000010290	AI597479	8.09	7.986	6.992	7.017	6.413	6.031	6.545	6.848
ENSMUSG00000010307	Tmem86a	2.493	2.843	2.569	2.168	2.172	1.768	1.956	2.334
ENSMUSG00000010311	Optc	0	0	0	0	0	0	0	0
ENSMUSG00000010342	Tex14	6.353	6.643	8.357	6.527	0.234	0.097	0.348	0.273
ENSMUSG00000010358	Ifi35	1.019	0.761	1.246	1.79	0.785	0.675	0.807	0.844
ENSMUSG00000010362	Rdm1	34.556	40.157	32.779	38.127	11.517	12.536	12.251	12.461
ENSMUSG00000010376	Nedd8	141.363	134.538	145.568	144.446	152.208	146.162	149.602	143.311
ENSMUSG00000010392	Gosr1	5.944	5.622	5.57	5.861	5.522	5.881	5.222	5.133
ENSMUSG00000010406	Mrpl52	54.216	50.367	55.087	63.862	51.921	46.831	50.938	55.431
ENSMUSG00000010435	Spaca7	0	0	0	0	0	0	0	0
ENSMUSG00000010453	Kansl3	10.817	10.964	7.151	8.036	10.324	9.232	9.147	9.676
ENSMUSG00000010461	Eya4	0.002	0	0.006	0.007	0.058	0.055	0.063	0.096
ENSMUSG00000010476	Ebf3	0.023	0.044	0.025	0.02	0.056	0.044	0.074	0.041
ENSMUSG00000010492	Uckl1os	0.025	0.022	0.114	0.161	0.108	0.032	0.093	0.058
ENSMUSG00000010505	Myt1	0.003	0.011	0.004	0	0	0.004	0.003	0.008
ENSMUSG00000010517	Faf1	32.213	32.929	29.583	28.216	25.179	24.005	22.9	23.951
ENSMUSG00000010529	Gm266	0.576	0.45	0.189	0.437	1.116	0.759	1.163	1.344
ENSMUSG00000010538	Tsacc	3.335	4.824	4.591	5.167	4.01	4.024	3.177	5.402
ENSMUSG00000010554	Mettl16	7.895	7.39	7.963	7.741	6.099	6.44	6.34	5.929
ENSMUSG00000010592	Dazl	0.91	0.946	1.427	1.292	0.347	0.312	1.156	0.985
ENSMUSG00000010601	Apol7a	0.042	0	0.038	0.052	0.04	0	0	0
ENSMUSG00000010607	Pigyl	26.376	35.715	21.52	27.53	21.755	19.058	19.957	22.293
ENSMUSG00000010608	Rbm25	13.963	13.183	16.284	15.333	14.75	15.842	16.4	15.626
ENSMUSG00000010609	Psen2	2.314	2.274	2.026	2.537	4.674	4.263	3.62	4.012
ENSMUSG00000010651	Acaa1b	1.21	1.228	0.862	0.748	1.889	1.769	1.951	2.14
ENSMUSG00000010660	Plcd1	3.94	3.805	2.819	4.816	3.653	2.929	3.471	2.753
ENSMUSG00000010663	Fads1	14.182	15.982	8.47	9.371	21.177	22.307	14.334	15.247
ENSMUSG00000010721	Lmbr1	1.159	1.258	1.618	1.35	0.623	0.807	0.926	0.902
ENSMUSG00000010751	Tnfrsf22	3.759	3.368	4.353	5.258	3.501	3.698	4.631	4.82
ENSMUSG00000010755	Cars	32.883	34.385	37.975	40.226	19.334	19.421	18.451	18.406
ENSMUSG00000010760	Phlda2	120.941	126.17	113.728	99.781	43.248	35.661	51.198	43.105
ENSMUSG00000010796	Asz1	0.022	0	0.041	0.011	0.011	0	0.042	0.082
ENSMUSG00000010797	Wnt2	0.009	0.012	0	0	0.134	0.18	0.148	0.078
ENSMUSG00000010803	Gabra1	0	0.004	0.106	0.038	0.008	0.037	0.059	0.04
ENSMUSG00000010825	Grid2ip	0.141	0.097	0.085	0.06	0.111	0.104	0.13	0.155
ENSMUSG00000010830	Kdelr3	18.685	25.952	5.326	5.909	1.901	1.518	1.029	1.219
ENSMUSG00000010841	Cfap97d1	0	0	0	0	0	0	0	0
ENSMUSG00000010911	Apip	15.747	16.859	14.341	13.958	9.552	7.323	7.302	7.465
ENSMUSG00000010914	Pdhx	9.507	10.515	9.933	9.948	7.583	8.143	8.101	8.422
ENSMUSG00000010936	Vac14	18.005	18.017	17.003	17.866	21.923	22.008	20.982	20.962
ENSMUSG00000011008	Mcoln2	0.026	0.058	0.017	0	0.046	0.049	0.06	0.035
ENSMUSG00000011034	Slc5a1	0.227	0.12	0.545	0.32	0.139	0.046	0.048	0.078
ENSMUSG00000011096	Akt1s1	22.318	20.838	21.866	21.458	40.381	42.658	41.148	38.787
ENSMUSG00000011114	Tbrg1	39.806	45.356	33.953	34.725	29.482	27.948	27.241	27.293
ENSMUSG00000011118	Panx3	0	0	0	0	0	0	0	0.017
ENSMUSG00000011148	Adssl1	1.257	0.93	0.59	1.15	1.672	1.661	1.803	2.023
ENSMUSG00000011154	Cfap161	0.013	0.017	0	0.078	0.009	0.017	0.012	0
ENSMUSG00000011158	Brf1	3.886	3.352	3.996	3.929	4.472	4.677	5.449	5.134
ENSMUSG00000011171	Vipr2	0.024	0.006	0.019	0.007	0.101	0.14	0.132	0.15
ENSMUSG00000011179	Odc1	308.28	308.214	346.991	355.244	304.354	314.804	282.389	291.882
ENSMUSG00000011254	Thg1l	16.076	13.716	18.132	19.482	19.308	19.78	20.514	22.178
ENSMUSG00000011256	Adam19	6.92	5.847	7.321	5.85	3.799	4.117	4.877	4.791
ENSMUSG00000011257	Pabpc4	127.151	119.658	122.981	130.499	152.406	149.549	146.231	154.476
ENSMUSG00000011263	Exoc3l2	0.369	0.416	0.614	1.376	1.073	0.79	1.007	1.285
ENSMUSG00000011267	Zfp296	23.774	20.663	35.44	31.242	6.05	5.898	11.12	9.835
ENSMUSG00000011305	Plin5	1.615	1.888	1.017	1.631	1.79	1.871	1.232	1.383
ENSMUSG00000011306	Sugp1	13.651	13.252	15.925	16.465	15.275	15.649	16.46	16.006
ENSMUSG00000011349	Dmrtc2	1.047	0.997	0.744	1.562	0.13	0.101	0.194	0.054
ENSMUSG00000011350	Gm5893	0	0	0	0	0	0	0	0
ENSMUSG00000011382	Dhdh	2.709	2.656	3.09	4.38	1.363	1.215	1.296	1.996
ENSMUSG00000011427	Zfp790	1.64	1.541	1.686	1.878	1.285	1.253	1.25	1.379
ENSMUSG00000011463	Cpb1	0.039	0	0.017	0.029	0.138	0.19	0.072	0.098
ENSMUSG00000011486	Slc25a41	1.656	1.028	1.077	0.868	1.381	1.569	1.504	1.906
ENSMUSG00000011589	Fsd1	16.696	16.763	15.52	15.307	23.23	21.92	22.085	20.424
ENSMUSG00000011632	Pinlyp	0.377	0.13	0.102	0.259	0.25	0.354	0.349	0.45
ENSMUSG00000011658	Fuz	1.847	2.248	1.966	2.21	1.747	1.778	1.86	2.151
ENSMUSG00000011751	Sptbn4	5.753	5.068	7.054	7.703	2.432	2.535	2.886	3.251
ENSMUSG00000011752	Pgam1	282.616	303.047	255.254	273.307	231.759	234.683	227.36	198.688
ENSMUSG00000011831	Evi5	6.326	6.326	5.217	5.048	4.131	4.391	3.909	4.334
ENSMUSG00000011832	Evi5l	0.828	0.905	0.649	0.7	0.686	0.789	0.638	0.783
ENSMUSG00000011837	Snapc2	24.5	23.856	22.099	23.672	24.17	22.904	21.97	22.601
ENSMUSG00000011877	Git1	38.646	38.37	26.69	29.362	32.423	30.019	29.313	29.095
ENSMUSG00000011884	Gltp	30.01	29.853	29.479	29.951	33.705	31.492	36.238	37.371
ENSMUSG00000011958	Bnip2	12.452	13.973	11.381	11.56	19.273	18.816	18.271	18.037
ENSMUSG00000011960	Ccnt1	5.719	5.843	5.375	4.986	4.893	5.672	5.665	5.325
ENSMUSG00000012017	Scarf2	1.143	1.176	0.897	1.358	1.672	1.462	2.214	2.765
ENSMUSG00000012042	4930579F01Rik	0	0.023	0	0	0	0	0.017	0
ENSMUSG00000012076	Brms1l	7.839	7.319	7.563	6.236	6.331	6.586	6.891	5.478
ENSMUSG00000012114	Med15	4.942	4.941	4.39	4.6	3.647	3.329	3.595	3.352
ENSMUSG00000012117	Dhdds	5.875	6.111	5.298	4.927	7.756	6.895	7.075	7.498
ENSMUSG00000012123	Crybg2	2.695	2.529	1.849	2.186	1.564	1.749	1.344	1.499
ENSMUSG00000012126	Ubxn11	0.925	0.618	1.131	0.955	0.076	0.08	0.099	0.252
ENSMUSG00000012187	Mogat1	0.082	0.176	0.018	0.08	0.348	0.801	0.479	0.618
ENSMUSG00000012211	Tex22	0.017	0.065	0.023	0	0	0	0.015	0
ENSMUSG00000012282	Wnt8a	0.619	0.329	1.84	2.504	7.041	4.163	11.894	18.573
ENSMUSG00000012296	Tjap1	15.297	14.024	13.642	13.571	18.946	18.686	20.81	17.772
ENSMUSG00000012350	Ehf	0	0	0	0.006	0.011	0.005	0	0.005
ENSMUSG00000012396	Nanog	160.681	195.029	143.292	115.186	54.685	39.011	36.91	45.238
ENSMUSG00000012405	Rpl15	349.329	318.718	313.165	288.013	371.222	350.898	358.271	357.062
ENSMUSG00000012422	Tmem167	3.728	4.037	4.974	5.036	6.535	7.313	7.018	7.583
ENSMUSG00000012428	Steap4	0.188	0.078	0.209	0.148	0.01	0.06	0.037	0
ENSMUSG00000012429	Mplkip	5.817	6.363	5.433	5.27	6.036	6.818	6.255	7.402
ENSMUSG00000012443	Kif11	21.265	21.961	22.827	21.655	17.079	17.691	18.513	19.812
ENSMUSG00000012483	Rpa3	24.813	33.415	28.48	23.833	30.025	33.28	28.803	28.597
ENSMUSG00000012519	Mlkl	0.644	0.891	0.436	0.339	1.308	1.719	1.219	1
ENSMUSG00000012520	Phox2b	0	0.015	0.024	0.009	0.033	0.022	0.005	0.024
ENSMUSG00000012535	Tnpo3	18.945	18.242	18.527	18.031	19.153	20.193	19.113	18.975
ENSMUSG00000012609	Ttll5	0.921	0.89	0.833	0.84	1.249	1.302	1.175	1.124
ENSMUSG00000012640	Zfp715	2.447	2.93	2.734	2.538	2.031	2.22	2.366	2.034
ENSMUSG00000012705	Retn	0.148	0.243	0.291	0.475	0.134	0.223	0.298	0.295
ENSMUSG00000012777	Acp4	0	0	0.033	0	0	0	0.022	0
ENSMUSG00000012819	Cdh23	0.031	0.036	0.02	0.044	0.023	0.014	0.034	0.05
ENSMUSG00000012848	Rps5	1057.06	1046.26	1165.67	1265.21	1128.42	1032.64	1134.05	1090.42
ENSMUSG00000012889	Podnl1	0.197	0.208	0.259	0.238	0.051	0.092	0.094	0.123
ENSMUSG00000013033	Adgrl1	28.726	24.432	32.342	31.94	25.994	27.275	30.289	30.011
ENSMUSG00000013076	Amotl1	2.656	2.891	1.251	1.39	3.778	3.174	3.105	3.321
ENSMUSG00000013083	2200002J24Rik	0	0.133	0	0.051	0.147	0.264	0.287	0.142
ENSMUSG00000013089	Etv5	45.724	45.357	70.757	70.833	47.748	53.91	62.937	68.991
ENSMUSG00000013091	Tmem190	0.024	0	0	0	0	0	0.023	0.067
ENSMUSG00000013150	Gfod2	4.802	4.656	4.494	4.974	6.467	7.027	6.845	6.968
ENSMUSG00000013155	Enkd1	11.005	12.229	10.19	11.982	16.198	15.306	14.065	14.338
ENSMUSG00000013158	4933405L10Rik	0.613	0.479	0.135	0.483	0.223	0.201	0.224	0.529
ENSMUSG00000013160	Atp6v0d1	61.914	64.886	65.009	63.586	76.815	69.926	61.075	63.837
ENSMUSG00000013236	Ptprs	9.86	8.652	7.803	8.972	12.438	9.775	11.46	11.342
ENSMUSG00000013275	Slc41a1	8.172	8.742	4.66	4.374	4.208	4.207	3.944	3.538
ENSMUSG00000013338	Fer1l4	0.049	0.012	0.017	0.032	0.048	0.098	0.065	0.055
ENSMUSG00000013353	4931406B18Rik	0.004	0	0	0	0	0	0	0
ENSMUSG00000013367	Iglon5	1.649	1.253	1.28	1.882	7.653	7.209	4.776	5.516
ENSMUSG00000013415	Igf2bp1	34.807	29.392	45.259	38.397	27.57	29.686	25.885	26.129
ENSMUSG00000013418	B4galnt2	0.935	1.478	0.25	0.816	0.28	0.157	0.228	0.186
ENSMUSG00000013419	Zfp651	1.254	1.19	1.157	1.198	3.502	3.644	3.365	3.852
ENSMUSG00000013465	Nelfb	33.408	33.037	25.18	24.394	29.868	31.016	30.758	30.997
ENSMUSG00000013483	Card14	0.133	0.071	0.025	0.088	0.007	0.012	0.013	0.019
ENSMUSG00000013495	Tmem175	1.187	1.805	1.219	1.475	1.154	1.048	1.265	1.653
ENSMUSG00000013523	Bcas1	0.505	0.362	0.866	1.489	0.335	0.244	0.65	1.151
ENSMUSG00000013539	Tango2	1.066	0.99	1.128	1.054	1.169	0.864	0.903	0.966
ENSMUSG00000013562	4833413E03Rik	0	0	0.042	0	0	0	0	0
ENSMUSG00000013584	Aldh1a2	1.02	0.822	1.9	1.945	0.346	0.371	0.902	1.018
ENSMUSG00000013593	Ndufs2	105.088	109.696	102.499	95.706	96.985	95.361	97.073	94.47
ENSMUSG00000013611	Snx31	0.354	0.289	0.283	0.564	0.585	0.444	0.468	0.676
ENSMUSG00000013622	Atraid	6.647	8.005	8.073	9.119	7.974	7.777	7.787	9.3
ENSMUSG00000013629	Cad	65.728	63.816	52.558	54.543	75.742	78.047	82.231	78.611
ENSMUSG00000013643	Lypd8	0	0	0	0	0	0	0	0
ENSMUSG00000013646	Sh3bp5l	7.841	7.488	7.356	8.087	7.865	7.745	8.346	8.071
ENSMUSG00000013653	1810065E05Rik	0	0	0	0	0	0	0	0
ENSMUSG00000013662	Atad1	9.969	10.623	11.621	11.079	13.575	15.078	12.137	13.956
ENSMUSG00000013663	Pten	5.135	4.043	7.044	6.972	9.267	10.573	10.721	12.314
ENSMUSG00000013668	4933402N03Rik	0	0	0	0	0	0	0	0
ENSMUSG00000013698	Pea15a	3.25	2.559	3.93	3.001	13.438	11.098	10.722	9.23
ENSMUSG00000013701	Timm23	96.296	102.024	100.851	102.475	88.436	88.711	90.284	92.824
ENSMUSG00000013707	Tnfaip8l2	0.812	0.634	0.767	0.751	0.295	0.242	0.455	0.104
ENSMUSG00000013736	Trnt1	11.929	14.462	14.24	13.14	13.15	15.081	13.673	14.644
ENSMUSG00000013766	Ly6g6e	9.673	10.642	7.503	8.635	0.166	0.341	0.401	0.458
ENSMUSG00000013787	Ehmt2	50.167	51.559	45.23	45.324	38.42	42.057	38.989	38.023
ENSMUSG00000013822	Elof1	27.494	29.989	26.642	29.888	39.797	37.494	38.945	39.219
ENSMUSG00000013833	Med16	10.544	10.471	10.087	11.512	13.634	13.749	12.666	12.745
ENSMUSG00000013846	St3gal1	0.186	0.148	0.088	0.201	0.4	0.293	0.246	0.332
ENSMUSG00000013858	Tmem259	26.029	24.216	26.03	26.646	26.293	26.231	27.538	26.129
ENSMUSG00000013878	Rnf170	1.825	1.869	1.793	1.812	1.942	2.379	2.278	2.871
ENSMUSG00000013921	Clip3	8.666	7.936	6.48	7.198	19.947	18.188	16.9	16.082
ENSMUSG00000013928	Thap8	0.052	0.011	0.13	0.116	0.037	0.011	0.016	0.036
ENSMUSG00000013936	Myl2	0.043	0.028	0.074	0.16	0	0	0.03	0.09
ENSMUSG00000013973	Dedd	7.796	7.079	7.889	8.898	10.158	9.791	9.648	9.682
ENSMUSG00000013974	Mcemp1	0	0	0.038	0	0	0	0	0.039
ENSMUSG00000013997	Nit1	5.032	5.299	5.001	4.92	6.079	5.565	5.504	5.469
ENSMUSG00000014030	Pax5	0.022	0.012	0.042	0.049	0.048	0.067	0.067	0.04
ENSMUSG00000014039	Prdm15	1.778	1.546	1.595	1.673	1.731	1.948	1.759	1.755
ENSMUSG00000014074	Rnf168	10.283	8.102	9.732	9.385	9.042	7.671	8.354	9.607
ENSMUSG00000014075	Tctex1d2	4.879	6.151	4.57	4.988	3.209	3.332	2.922	3.142
ENSMUSG00000014077	Chp1	11.399	11.529	10.279	9.514	11.823	12.448	12.633	12.451
ENSMUSG00000014104	Sval2	0	0	0	0	0	0	0	0
ENSMUSG00000014158	Trpv4	0.567	0.645	0.324	0.613	0.584	0.519	0.385	0.723
ENSMUSG00000014164	Klhl3	0.284	0.146	0.212	0.367	0.185	0.248	0.212	0.263
ENSMUSG00000014177	Tvp23b	9.369	10.065	7.392	7.265	7.779	7.863	7.035	8.09
ENSMUSG00000014195	Dnajc7	26.836	27.465	34.207	30.311	25.835	27.369	24.181	25.258
ENSMUSG00000014198	Zfp385c	0.779	0.812	0.407	0.322	0.34	0.254	0.272	0.386
ENSMUSG00000014226	Cacybp	124.634	130.243	128.851	129.455	106.492	108.311	106.001	106.654
ENSMUSG00000014232	Cluap1	5.384	6.208	5.135	5.549	4.971	5.998	4.539	4.351
ENSMUSG00000014243	Zswim7	36.915	42.211	34.951	38.436	28.937	26.009	26.895	33.145
ENSMUSG00000014245	Pigl	14.325	13.165	21.574	22.47	5.527	5.345	5.695	6.365
ENSMUSG00000014294	Ndufa2	135.053	125.021	132.677	156.572	145.861	131.809	135.649	143.259
ENSMUSG00000014301	Pam16	13.047	11.936	12.709	15.684	10.283	9.968	10.971	11.329
ENSMUSG00000014303	Glis2	7.9	8.223	4.768	4.963	7.786	7.876	7.514	7.589
ENSMUSG00000014313	Cox6c	55.958	59.546	57.178	56.694	41.856	41.506	41.21	39.234
ENSMUSG00000014329	Bicc1	0.478	0.452	0.281	0.332	0.579	0.459	0.443	0.549
ENSMUSG00000014349	Ube2z	48.257	48.087	45.76	42.454	43.27	43.832	44.609	47.905
ENSMUSG00000014351	Gip	0.062	0.08	0.042	0.318	0.044	0	0	0
ENSMUSG00000014353	Tmem87b	1.545	1.62	1.64	1.51	1.482	1.344	1.232	1.327
ENSMUSG00000014355	Anapc1	9.74	9.31	9.594	9.549	12.286	13.067	13.249	13.305
ENSMUSG00000014361	Mertk	1.046	1.155	0.972	1.181	1.411	1.295	1.123	1.016
ENSMUSG00000014402	Tsg101	21.419	23.268	23.481	21.607	26.058	26.147	25.165	25.936
ENSMUSG00000014418	Hps5	2.505	2.443	2.304	2.624	2.398	2.743	2.653	2.558
ENSMUSG00000014426	Map3k4	8.502	8.836	7.263	8.156	9.213	9.84	9.649	9.876
ENSMUSG00000014444	Piezo1	28.001	24.065	27.062	27.641	21.751	21.216	28.794	26.573
ENSMUSG00000014453	Blk	0	0	0	0	0	0	0	0
ENSMUSG00000014470	Rnf166	11.777	10.12	10.114	10.414	10.519	8.362	9.77	10.857
ENSMUSG00000014496	Ankrd28	6.078	6.092	4.408	4.444	5.027	5.618	4.695	4.868
ENSMUSG00000014498	Ankrd52	5.111	3.798	3.499	3.639	6.341	6.421	6.103	5.616
ENSMUSG00000014503	Pkd2l2	0.004	0.014	0.005	0.022	0.026	0.005	0.017	0.005
ENSMUSG00000014504	Srp19	16.143	16.451	18.457	17.489	16.477	16.429	15.914	17.071
ENSMUSG00000014529	Tmbim7	0	0	0	0	0	0	0	0
ENSMUSG00000014542	Clec4f	0	0	0.012	0.013	0	0	0	0
ENSMUSG00000014543	Klra17	0	0	0	0	0	0	0	0.024
ENSMUSG00000014547	Wdfy2	1.684	1.281	1.933	1.88	2.031	2.185	2.428	2.318
ENSMUSG00000014550	Rbsn	3.793	3.474	3.589	3.566	3.945	3.851	3.799	3.812
ENSMUSG00000014551	Mrps25	8.579	8.673	9.085	8.424	9.453	9.828	9.838	9.308
ENSMUSG00000014554	Dguok	5.497	6.06	5.785	6.244	3.666	3.358	3.865	4.762
ENSMUSG00000014592	Camta1	2.099	2.168	1.095	1.421	1.741	1.694	1.287	1.183
ENSMUSG00000014599	Csf1	0.144	0.135	0.065	0.077	0.24	0.113	0.156	0.254
ENSMUSG00000014601	Strip1	9.736	9.847	10.32	11.115	11.897	11.976	12.732	11.664
ENSMUSG00000014602	Kif1a	1.131	1.109	2.53	2.731	26.466	25.155	22.231	20.101
ENSMUSG00000014603	Alx3	0.034	0.043	0.045	0.017	0.255	0.057	0.187	0.355
ENSMUSG00000014606	Slc25a11	27.352	30.272	30.116	27.368	30.529	31.649	30.23	30.62
ENSMUSG00000014609	Chrne	0.013	0.13	0.068	0.018	0.018	0.016	0	0.017
ENSMUSG00000014633	Cmc2	13.361	12.445	11.807	13.114	9.808	8.828	9.944	9.863
ENSMUSG00000014668	Chfr	13.293	13.286	12.127	13.196	12.679	12.518	12.661	12.119
ENSMUSG00000014686	Ceacam16	0.337	0.151	0.175	0.115	0.184	0.116	0.12	0.161
ENSMUSG00000014704	Hoxa2	0.036	0.015	0.162	0.088	0.187	0.092	0.111	0.099
ENSMUSG00000014725	Adam28	0	0	0	0	0	0	0	0
ENSMUSG00000014747	Ankrd53	0.037	0	0	0.018	0	0	0	0
ENSMUSG00000014748	Tex261	9.964	9.788	8.882	9.25	13.075	13.713	13.242	14.317
ENSMUSG00000014763	Fam120b	1.856	1.987	2.268	1.804	2.307	2.294	2.331	2.142
ENSMUSG00000014767	Tbp	3.355	3.31	3.321	3.271	3.054	3.16	3.007	3.16
ENSMUSG00000014769	Psmb1	50.708	53.205	54.916	53.008	44.4	45.966	45.78	46.906
ENSMUSG00000014771	Pdcd2	18.362	18.231	19.428	20.717	15.182	15.776	15.584	15.631
ENSMUSG00000014773	Dll1	1.01	0.597	2.814	2.65	1.193	1.061	1.452	1.486
ENSMUSG00000014776	Nol3	0.954	1.361	0.497	0.59	0.806	0.529	0.599	0.533
ENSMUSG00000014778	Fhod1	9.134	8.692	7.038	7.89	7.885	8.242	6.684	6.95
ENSMUSG00000014782	Plekhg4	0.716	0.819	0.293	0.787	0.633	0.589	0.914	1.453
ENSMUSG00000014786	Slc9a5	6.605	7.27	3.257	3.981	5.497	5.424	4.319	3.545
ENSMUSG00000014791	Elmo3	2.311	2.929	1.975	2.437	1.375	1.183	1.194	1.607
ENSMUSG00000014813	Stc1	0.217	0.293	0.13	0.141	0.079	0.097	0.047	0.063
ENSMUSG00000014837	4931428F04Rik	7.639	8.329	6.445	7.689	5.885	5.686	5.163	5.731
ENSMUSG00000014846	Tppp3	3.452	3.243	1.35	1.588	3.489	3.331	2.804	3.014
ENSMUSG00000014850	Msh3	2.908	3.086	4.024	3.482	3.735	3.781	4.163	3.843
ENSMUSG00000014852	Adamts13	0	0	0	0.006	0	0	0	0
ENSMUSG00000014856	Tmem208	17.392	19	21.924	21.204	27.319	27.569	26.383	27.598
ENSMUSG00000014859	E2f4	152.65	147.04	139.969	151.626	173.487	170	167.922	164.706
ENSMUSG00000014867	Surf4	35.495	36.918	34.311	32.636	55.927	57.076	55.302	55.506
ENSMUSG00000014873	Surf2	14.073	13.282	17.615	17.125	18.797	17.881	16.386	16.506
ENSMUSG00000014905	Dnajb9	3.633	3.693	4.163	3.651	3.345	4.235	4.736	4.61
ENSMUSG00000014907	Naf1	35.236	33.568	34.003	35.153	57.34	57.142	56.709	59.596
ENSMUSG00000014932	Yes1	7.108	6.638	8.771	6.38	2.617	2.474	2.152	2.579
ENSMUSG00000014956	Ppp1cb	15.859	17.617	15.979	12.848	13.305	14.449	13.384	14.475
ENSMUSG00000014959	Gorasp2	22.472	21.901	19.257	17.832	25.479	25.321	24.596	23.913
ENSMUSG00000014980	Tsen15	4.355	4.475	5.723	5.494	7.441	7.221	7.435	7.918
ENSMUSG00000015001	Oc90	0	0	0.06	0.016	0.268	0.34	0.318	0.244
ENSMUSG00000015002	Efr3a	5.691	5.594	5.415	4.934	6.587	6.716	7.89	7.043
ENSMUSG00000015013	Trappc2l	13.01	13.866	15.267	15.597	13.675	12.837	11.747	12.816
ENSMUSG00000015016	Acsf3	6.799	6.53	5.955	7.134	7.35	7.064	7.03	7.728
ENSMUSG00000015023	Ddx19a	34.317	34.365	32.299	30.329	41.095	42.492	44.076	38.994
ENSMUSG00000015027	Galns	2.319	2.675	2.619	3.771	2.217	2.477	2.444	3.488
ENSMUSG00000015053	Gata2	0.471	0.563	0.271	0.266	0.608	0.457	0.513	0.324
ENSMUSG00000015083	C8g	2.442	3.794	1.883	2.175	1.251	0.926	0.736	1.504
ENSMUSG00000015085	Entpd2	0.767	1.055	0.364	0.47	0.651	0.688	0.996	1.151
ENSMUSG00000015087	Rabl6	18.031	19.534	14.901	16.238	16.442	16.092	17.902	18.679
ENSMUSG00000015090	Ptgds	0.797	0.597	0.557	1.193	0.256	0.362	0.464	0.407
ENSMUSG00000015092	Edf1	121.159	116.266	104.207	114.736	121.004	112.971	117.919	115.473
ENSMUSG00000015093	Clic3	0.356	0.27	0.227	0.525	0.089	0.107	0.155	0.086
ENSMUSG00000015094	Npdc1	6.446	7.343	4.956	5.924	8.393	8.193	7.05	6.63
ENSMUSG00000015095	Fbxw5	13.52	13.164	11.474	13.465	15.125	14.831	14.31	15.441
ENSMUSG00000015112	Slc25a13	24.676	26.618	19.4	17.324	16.327	17.602	16.75	15.349
ENSMUSG00000015120	Ube2i	40.587	40.837	43.483	41.969	53.172	52.214	56.149	55.654
ENSMUSG00000015126	Tsr3	34.422	35.059	34.841	35.209	35.894	35.015	37.561	37.651
ENSMUSG00000015127	Unkl	2.671	2.06	2.214	2.824	2.576	2.768	2.609	2.863
ENSMUSG00000015133	Lrrk1	0.241	0.244	0.078	0.182	0.71	0.576	0.657	0.733
ENSMUSG00000015134	Aldh1a3	0.046	0.119	0.019	0.054	0.091	0.1	0.2	0.107
ENSMUSG00000015143	Actn1	49.86	47.801	49.375	56.393	33.3	31.948	30.941	33.325
ENSMUSG00000015149	Sirt2	4.138	4.245	3.583	3.554	6.355	5.979	5.119	5.184
ENSMUSG00000015165	Hnrnpl	139.347	119.649	132.89	132.755	107.521	104.7	105.115	111.361
ENSMUSG00000015176	Nolc1	136.293	126.177	146.557	158.187	134.318	136.947	137.354	138.788
ENSMUSG00000015189	Casd1	2.037	1.783	2.345	2.336	2.985	3.265	3.433	3.258
ENSMUSG00000015202	Cnksr3	5.584	5.135	5.345	6.218	24.893	27	20.999	21.493
ENSMUSG00000015214	Mtmr1	0.68	0.733	0.641	0.72	0.905	1.18	0.858	0.896
ENSMUSG00000015217	Hmgb3	8.946	9.065	9.424	9.869	17.574	17.469	18.679	19.241
ENSMUSG00000015222	Map2	0.252	0.374	0.282	0.222	0.593	0.539	0.512	0.556
ENSMUSG00000015224	Cyp2j9	0.07	0.123	0.155	0.215	0.47	0.317	0.629	0.647
ENSMUSG00000015242	Nipsnap3a	0	0	0	0	0	0	0	0
ENSMUSG00000015243	Abca1	1.203	1.165	1.232	0.886	0.032	0.052	0.218	0.205
ENSMUSG00000015247	Nipsnap3b	10.49	11.843	15.063	12.254	9.27	9.903	9.913	9.248
ENSMUSG00000015289	Lage3	22.683	22.885	22.778	26.468	23.646	23.698	23.824	25.901
ENSMUSG00000015290	Ubl4a	14.084	15.478	14.478	14.689	14.404	14.803	13.887	14.126
ENSMUSG00000015291	Gdi1	17.577	19.698	18.48	18.107	21.245	19.45	18.39	18.572
ENSMUSG00000015305	Sash1	2.404	2.012	3.488	3.852	2.219	2.513	3.599	3.696
ENSMUSG00000015312	Gadd45b	11.897	14.244	5.469	5.817	1.403	0.973	1.47	1.083
ENSMUSG00000015314	Slamf6	0	0	0	0	0	0	0.002	0
ENSMUSG00000015316	Slamf1	0.003	0.013	0.019	0.005	0.005	0	0.006	0.009
ENSMUSG00000015335	Zdhhc12	24.269	25.957	30.304	31.035	25.101	24.386	22.256	22.986
ENSMUSG00000015337	Endog	22.509	20.365	31.056	34.781	21.968	23.931	24.485	27.817
ENSMUSG00000015340	Cybb	0.022	0.024	0.188	0.161	0.005	0.033	0.03	0.055
ENSMUSG00000015341	Golga7	17.324	18.038	16.639	14.722	15.796	15.532	16.803	16.744
ENSMUSG00000015342	Xk	0.852	0.873	0.836	0.818	1.508	1.362	1.454	1.54
ENSMUSG00000015354	Pcolce2	5.733	8.462	5.042	4.085	2.02	2.281	2.177	2.327
ENSMUSG00000015355	Cd48	0	0	0	0	0	0	0.017	0
ENSMUSG00000015357	Clpx	13.611	14.193	12.625	11.44	12.565	13.801	13.348	12.419
ENSMUSG00000015363	Trabd	7.706	7.93	6.228	6.993	9.873	10.046	9.033	8.721
ENSMUSG00000015365	Mov10l1	3.015	2.748	2.091	2.195	1.232	1.05	2.285	2.461
ENSMUSG00000015377	Dennd6b	4.04	3.486	3.619	3.707	5.299	4.687	4.607	4.214
ENSMUSG00000015396	Cd83	0.058	0.117	0.022	0.061	0.562	0.517	0.321	0.351
ENSMUSG00000015401	Cltrn	0.014	0	0.037	0.02	0	0	0	0
ENSMUSG00000015405	Ace2	0	0.007	0	0	0	0	0.01	0.008
ENSMUSG00000015437	Gzmb	0	0	0	0.022	0	0	0	0
ENSMUSG00000015441	Gzmf	0	0	0	0	0	0	0	0
ENSMUSG00000015443	Gzmn	0	0	0	0	0	0	0	0
ENSMUSG00000015451	C4a	0.277	0.194	0.189	0.231	0.17	0.17	0.142	0.188
ENSMUSG00000015452	Ager	0.485	0.281	0.348	0.204	0.647	0.697	0.678	0.763
ENSMUSG00000015461	Atf6b	27.105	23.04	31.886	28.86	36.448	39.771	37.391	35.709
ENSMUSG00000015467	Egfl8	0.493	0.28	0.195	0.39	0.565	0.801	0.624	0.894
ENSMUSG00000015468	Notch4	1.856	2.017	1.402	1.774	0.478	0.424	0.409	0.593
ENSMUSG00000015474	Ppt2	4.711	4.952	4.158	3.942	8.115	7.148	6.893	6.236
ENSMUSG00000015476	Prrt1	0.257	0.107	0.236	0.176	0.601	0.329	0.187	0.215
ENSMUSG00000015478	Rnf5	39.086	38.127	38.99	37.249	33.585	35.898	29.198	29.771
ENSMUSG00000015484	Fam163a	0	0	0.022	0	0.016	0.035	0.051	0.053
ENSMUSG00000015488	Cacfd1	4.146	4.21	3.215	3.407	6.664	6.293	5.412	6.195
ENSMUSG00000015501	Hivep2	0.09	0.154	0.063	0.091	0.553	0.506	0.388	0.455
ENSMUSG00000015519	2310057J18Rik	0	0	0	0	0	0	0	0
ENSMUSG00000015522	Arnt	9.817	9.017	8.887	9.286	8.17	8.962	7.84	7.575
ENSMUSG00000015533	Itga2	0	0	0.008	0	0.008	0.008	0.003	0
ENSMUSG00000015536	Mocs2	2.09	2.331	1.73	1.642	1.837	1.875	1.691	1.562
ENSMUSG00000015542	Nat9	7.694	7.511	5.164	6.121	3.311	4.083	3.753	4.291
ENSMUSG00000015568	Lpl	0.71	0.854	0.391	0.53	1.409	1.519	1.111	1.177
ENSMUSG00000015575	Atp6v0e	11.453	12.718	15.817	13.981	15.512	16.884	17.91	17.613
ENSMUSG00000015579	Nkx2-5	0.37	0.302	0.517	1.017	0.684	0.6	1.222	0.899
ENSMUSG00000015597	Zfp318	2.955	2.984	2.381	3.185	2.41	2.397	2.514	3.078
ENSMUSG00000015599	Ttbk1	0.111	0.078	0.171	0.168	1.22	1.391	1.612	1.059
ENSMUSG00000015605	Srf	26.153	22.449	32.558	35.609	41.306	38.314	42.744	42.679
ENSMUSG00000015619	Gata3	0.032	0.055	0.13	0.055	0.053	0.048	0.237	0.154
ENSMUSG00000015627	Gata5	0.013	0.008	0.018	0.038	0.037	0.017	0.036	0.08
ENSMUSG00000015647	Lama5	17.754	17.738	19.287	22.307	24.572	23.984	28.796	30.498
ENSMUSG00000015652	Steap1	14.175	16.397	8.207	7.189	4.88	5.081	4.889	5.04
ENSMUSG00000015653	Steap2	4.592	4.706	2.05	2.013	1.201	1.371	0.923	1.244
ENSMUSG00000015656	Hspa8	835.032	838.6	930.118	850.584	789.816	796.101	801.263	794.978
ENSMUSG00000015659	Serac1	3.353	3.487	2.538	2.825	2.489	2.626	2.471	2.702
ENSMUSG00000015665	Awat1	0	0	0	0	0	0	0	0
ENSMUSG00000015668	Pdzd11	11.857	14.063	12.554	12.538	12.31	12.738	11.563	12.531
ENSMUSG00000015671	Psma2	68.422	72.678	79.173	72.852	75.364	77.197	75.04	74.186
ENSMUSG00000015672	Mrpl32	4.339	5.394	5.446	5.34	4.258	4.398	4.708	4.888
ENSMUSG00000015697	Setdb1	18.036	17.472	19.206	17.767	22.718	23.396	22.318	21.86
ENSMUSG00000015702	Anxa9	0.307	0.37	0.263	0.437	0.538	0.432	0.388	0.746
ENSMUSG00000015709	Arnt2	1.819	1.484	1.313	1.515	4.056	4.092	3.597	3.637
ENSMUSG00000015711	Prune1	18.956	18.744	21.951	22.251	10.668	11.094	12.12	12.235
ENSMUSG00000015714	Cers2	13.854	14.912	12.843	12.394	23.418	21.779	20.872	20.681
ENSMUSG00000015721	Nlrp5	0	0.011	0.006	0	0	0	0.008	0
ENSMUSG00000015733	Capza2	14.249	15.589	14.297	13.143	18.171	18.611	18.375	19.062
ENSMUSG00000015745	Plekho1	3.015	2.041	2.034	3.206	7.075	6.98	6.714	6.686
ENSMUSG00000015747	Vps45	3.223	3.785	2.443	2.3	2.197	2.949	2.056	1.951
ENSMUSG00000015748	Prpf3	26.409	23.723	22.024	19.428	20.79	21.549	20.547	18.061
ENSMUSG00000015749	Anp32e	92.191	88.028	88.892	91.824	95.868	96.937	93.061	93.929
ENSMUSG00000015750	Aph1a	10.763	10.82	9.403	8.372	10.891	11.98	11.35	11.09
ENSMUSG00000015755	Tab2	9.044	8.828	9.518	9.106	12.087	13.129	13.661	13.124
ENSMUSG00000015757	Ppil4	6.719	6.823	8.791	7.775	6.68	7.093	7.237	7.03
ENSMUSG00000015759	Cnih1	32.097	36.625	31.156	28.706	38.04	38.166	37.128	35.918
ENSMUSG00000015766	Eps8	2.523	2.14	4.179	3.341	1.541	1.479	1.968	1.697
ENSMUSG00000015776	Med22	11.799	11.904	14.388	11.483	21.327	21.53	20.161	19.753
ENSMUSG00000015787	Abo	0.044	0.014	0.06	0.065	0	0	0	0.015
ENSMUSG00000015790	Surf1	16.067	17.439	16.427	16.78	14.73	14.635	12.809	13.99
ENSMUSG00000015804	Med28	9.233	9.563	11.138	11.354	10.763	11.452	10.956	11.366
ENSMUSG00000015806	Qdpr	80.969	85.67	75.313	73.457	58.712	58.867	57.436	59.759
ENSMUSG00000015812	Gnrh1	0	0.085	0.134	0.34	0.141	0.084	0.183	0.318
ENSMUSG00000015829	Tnr	0	0	0	0	0.005	0.002	0.002	0.002
ENSMUSG00000015837	Sqstm1	47.281	47.192	42.057	42.858	61.968	54.16	61.57	64.154
ENSMUSG00000015839	Nfe2l2	21.048	21.723	18.685	17.711	18.995	19.547	22.695	22.378
ENSMUSG00000015843	Rxrg	1.006	0.739	1.91	2.964	7.057	6.883	9.912	11.642
ENSMUSG00000015846	Rxra	3.248	3.018	2.544	2.527	5.464	4.961	4.674	5.27
ENSMUSG00000015850	Adamtsl4	1	0.828	0.663	0.729	0.23	0.233	0.192	0.125
ENSMUSG00000015852	Fcrls	0	0	0	0	0	0	0	0
ENSMUSG00000015854	Cd5l	0	0	0	0	0	0	0	0
ENSMUSG00000015869	Prpsap1	39.289	38.276	56.386	53.233	47.491	48.605	60.671	58.871
ENSMUSG00000015879	Fam184b	0.229	0.427	0.23	0.287	0.638	0.58	0.507	0.458
ENSMUSG00000015880	Ncapg	14.055	16.558	14.45	12.741	13.321	13.821	14.262	12.971
ENSMUSG00000015882	Lcorl	0.413	0.452	0.41	0.387	0.379	0.338	0.348	0.4
ENSMUSG00000015889	Lta4h	15.39	15.379	11.756	11.182	16.858	15.978	13.555	13.415
ENSMUSG00000015890	Amdhd1	0.455	0.418	0.213	0.348	0.124	0.101	0.065	0.108
ENSMUSG00000015932	Dstn	220.131	243.689	224.604	212.412	153.178	147.253	135.961	128.778
ENSMUSG00000015937	Macroh2a1	23.811	24.349	16.971	17.404	5.093	4.744	7.313	7.396
ENSMUSG00000015942	Gtf2ird2	0.673	0.49	0.847	0.65	1.23	1.172	1.266	1.331
ENSMUSG00000015943	Bola1	38.489	37.055	50.577	63.897	39.599	33.813	42.214	47.974
ENSMUSG00000015944	Castor2	1.11	1.039	0.998	0.739	3.954	3.885	3.892	2.392
ENSMUSG00000015947	Fcgr1	0	0	0.011	0	0	0.021	0.008	0
ENSMUSG00000015950	Ncf1	0.041	0.007	0.039	0.068	0.016	0.037	0.054	0.048
ENSMUSG00000015957	Wnt11	0.338	0.311	0.132	0.106	0.153	0.033	0.27	0.169
ENSMUSG00000015961	Adss	29.463	30.376	33.809	28.339	30.869	31.047	31.624	30.101
ENSMUSG00000015962	1700016C15Rik	0	0	0	0	0	0	0	0
ENSMUSG00000015966	Il17rb	0	0.007	0	0	0.033	0.088	0.037	0.063
ENSMUSG00000015968	Cacna1d	0.018	0.011	0.019	0.01	0.125	0.086	0.112	0.098
ENSMUSG00000015970	Chdh	0.014	0	0.023	0.02	0.276	0.153	0.227	0.211
ENSMUSG00000015971	Actr8	6.829	6.337	6.415	6.884	6.375	6.689	5.761	5.93
ENSMUSG00000015980	Lrrc27	0.571	0.79	0.883	1.262	1.176	1.193	1.096	1.106
ENSMUSG00000015981	Stk32c	0.571	0.487	0.299	0.543	0.641	0.613	0.563	0.608
ENSMUSG00000015994	Fnta	52.266	54.99	53.878	48.364	78.669	77.904	77.099	76.738
ENSMUSG00000016018	Mtrex	30.331	30.039	32.354	30.925	27.995	28.395	29.056	28.246
ENSMUSG00000016024	Lbp	0.013	0.04	0.083	0.078	0.094	0.062	0.077	0.085
ENSMUSG00000016028	Celsr1	2.861	2.838	1.359	1.823	1.798	1.737	1.671	1.996
ENSMUSG00000016087	Fli1	0.018	0	0	0.027	0.052	0.016	0.056	0
ENSMUSG00000016128	Stard13	0.185	0.207	0.147	0.225	0.333	0.382	0.439	0.333
ENSMUSG00000016150	Tenm1	0.064	0.083	0.031	0.046	0.034	0.057	0.04	0.059
ENSMUSG00000016179	Camk1g	0.008	0.01	0	0.023	0.557	0.433	0.192	0.359
ENSMUSG00000016181	Utp25	8.98	8.34	8.587	9.239	8.901	8.41	8.125	7.775
ENSMUSG00000016194	Hsd11b1	0	0	0	0	0	0	0	0
ENSMUSG00000016200	Syt14	0.774	0.732	0.687	0.691	1.182	1.211	1.226	1.193
ENSMUSG00000016206	H2-M3	1.577	2.322	0.838	1.781	2.242	3.187	2.566	2.961
ENSMUSG00000016239	Lonrf3	0.717	1.005	1.136	1.049	0.735	0.683	1.576	1.109
ENSMUSG00000016252	Atp5e	69.784	64.539	76.016	84.327	71.124	63.013	62.127	65.032
ENSMUSG00000016253	Nelfcd	40.035	40.81	38.222	42.47	41.282	42.36	44.111	44.213
ENSMUSG00000016255	Tubb1	0.241	0.156	0.184	0.133	0.021	0	0	0.145
ENSMUSG00000016256	Ctsz	62.786	65.143	59.194	58.011	63.022	68.149	61.01	58.91
ENSMUSG00000016257	Prelid3b	44.005	47.776	45.382	46.421	43.042	47.942	46.57	43.162
ENSMUSG00000016262	Sertad4	0.974	0.739	0.887	0.746	4.86	5.156	3.375	4.227
ENSMUSG00000016283	H2-M2	0	0	0.018	0.02	0.078	0	0	0
ENSMUSG00000016308	Ube2a	15.737	16.828	21.7	16.163	14.203	14.539	15.024	14.632
ENSMUSG00000016319	Slc25a5	419.402	457.836	493.545	433.497	439.023	435.904	399.77	385.284
ENSMUSG00000016327	Atp1b4	0	0	0	0	0	0	0	0
ENSMUSG00000016344	Ppdpf	54.205	50.29	57.685	62.501	32.071	32.723	30.471	32.523
ENSMUSG00000016346	Kcnq2	0.397	0.336	0.25	0.307	0.42	0.427	0.283	0.403
ENSMUSG00000016349	Eef1a2	1.21	1.116	1.197	1.229	5.162	5.088	3.353	3.023
ENSMUSG00000016356	Col20a1	0.062	0.09	0.022	0.043	0.047	0.016	0.069	0.028
ENSMUSG00000016382	Pls3	7.626	7.672	10.558	8.886	41.087	42.575	38.094	37.453
ENSMUSG00000016386	Mpped2	0.594	0.815	0.695	0.529	1.452	1.782	1.473	1.337
ENSMUSG00000016409	Nkap	4.365	5.282	5.231	4.649	4.66	5.354	4.991	5.366
ENSMUSG00000016427	Ndufa1	109.205	110.843	133.55	116.71	92.478	88.805	99.172	91.8
ENSMUSG00000016458	Wt1	0.804	0.57	1.444	2.102	3.516	3.283	4.163	4.575
ENSMUSG00000016477	E2f3	8.959	7.975	8.469	8.714	10.195	11.04	11.038	11.785
ENSMUSG00000016481	Cr1l	1.37	1.581	2.054	1.641	1.805	2.136	1.946	1.854
ENSMUSG00000016487	Ppfibp1	4.399	4.473	3.078	3.127	4.538	4.891	4.759	4.68
ENSMUSG00000016493	Cd46	0	0.004	0.004	0	0.008	0.011	0.015	0.004
ENSMUSG00000016494	Cd34	0.416	0.462	0.323	0.257	0.727	0.755	0.533	0.632
ENSMUSG00000016495	Plgrkt	1.434	1.686	1.442	1.693	1.872	1.813	1.498	1.558
ENSMUSG00000016496	Cd274	0.076	0.106	0.143	0.121	0.033	0.112	0.168	0.153
ENSMUSG00000016498	Pdcd1lg2	0	0	0	0	0	0	0	0
ENSMUSG00000016503	Gtf3a	29.17	28.163	25.507	30.112	31.373	31.931	32.493	32.95
ENSMUSG00000016510	Mtif3	3.53	3.721	3.054	2.765	2.48	2.507	2.508	2.702
ENSMUSG00000016520	Lnx2	5.613	5.195	3.713	4.132	4.133	4.374	4.174	4.46
ENSMUSG00000016524	Il19	0	0	0	0	0	0	0	0
ENSMUSG00000016526	Dyrk3	22.834	22.115	17.572	16.478	13.302	13.799	13.341	12.424
ENSMUSG00000016528	Mapkapk2	12.691	12.239	7.517	8.164	13.059	14.305	13.284	10.903
ENSMUSG00000016529	Il10	0	0.021	0.022	0.048	0.138	0.207	0.045	0.067
ENSMUSG00000016534	Lamp2	3.128	3.756	2.865	2.498	3.322	3.086	2.762	2.958
ENSMUSG00000016541	Atxn10	125.049	116.945	181.24	163.099	102.262	92.142	117.314	114.96
ENSMUSG00000016552	Foxred2	4.6	5.009	3.588	3.775	6.991	6.713	6.329	6.364
ENSMUSG00000016554	Eif3d	112.691	117.751	113.993	116.447	96.731	93.398	95.653	88.542
ENSMUSG00000016559	H3f3b	213.68	219.834	238.396	228.903	232.371	240.074	269.079	277.986
ENSMUSG00000016619	Nup50	30.019	29.448	31.846	30.455	38.769	41.545	42.024	40.036
ENSMUSG00000016624	Phf21b	2.306	1.848	1.978	2.248	3.258	3.67	2.624	3.187
ENSMUSG00000016626	Nlrp14	0.294	0.286	0.478	0.565	0.196	0.291	0.244	0.239
ENSMUSG00000016637	Ift27	6.009	5.819	5.698	6.182	7.901	7.197	7.1	7.127
ENSMUSG00000016664	Pacsin2	22.049	20.749	22.516	24.146	14.734	14.361	16.869	16.684
ENSMUSG00000016756	Cmah	0.004	0	0	0.003	0.003	0.003	0	0
ENSMUSG00000016757	Ttll12	23.455	22.171	22.156	23.094	27.759	26.979	27.613	27.248
ENSMUSG00000016758	Bik	2.131	1.462	1.244	1.609	2.159	1.705	2.036	2.181
ENSMUSG00000016763	Scube1	0.078	0.07	0.067	0.073	0.074	0.052	0.044	0.042
ENSMUSG00000016831	Tox4	11.53	11.364	10.577	9.62	10.591	10.555	10.741	10.876
ENSMUSG00000016833	Mrps18c	36.242	37.262	37.771	32.417	39.932	36.32	37.743	39.677
ENSMUSG00000016918	Sulf1	3.419	3.119	7.578	6.594	8.134	7.862	7.991	7.225
ENSMUSG00000016921	Srsf6	72.803	62.974	87.41	86.773	97.616	97.03	105.393	106.279
ENSMUSG00000016933	Plcg1	13.336	13.153	13.178	13.986	15.47	15.692	15.546	15.054
ENSMUSG00000016940	Kctd2	11.396	11.515	9.341	12.36	7.741	7.093	8.415	11.184
ENSMUSG00000016942	Tmprss6	0.006	0.024	0.162	0.205	0.045	0	0.012	0.035
ENSMUSG00000016946	Kctd5	24.404	18.548	23.776	22.981	21.641	14.876	23.559	24.244
ENSMUSG00000016982	Pom121l2	0.084	0.108	0.008	0.035	0.026	0	0	0.008
ENSMUSG00000016984	Etaa1	10.184	11.039	12.11	10.916	11.332	12.987	13.072	12.619
ENSMUSG00000016995	Matn4	0.102	0.053	0.094	0.042	0.274	0.183	0.417	0.276
ENSMUSG00000016998	Svs4	0	0	0	0	0	0	0	0.04
ENSMUSG00000017000	Svs6	0	0	0	0	0	0	0	0
ENSMUSG00000017002	Slpi	0.018	0	0.073	0.053	0.23	0.046	0.133	0.148
ENSMUSG00000017003	Svs3a	0	0	0	0	0	0	0	0
ENSMUSG00000017004	Svs5	0	0	0	0	0	0	0	0
ENSMUSG00000017007	Rbpjl	0	0.01	0.025	0.011	0	0	0	0.015
ENSMUSG00000017009	Sdc4	10.643	7.07	11.295	8.129	10.612	11.787	16.261	12.778
ENSMUSG00000017049	Ccdc70	0	0	0	0	0	0	0	0
ENSMUSG00000017057	Il13ra1	0.617	0.664	0.487	0.379	0.471	0.416	0.307	0.385
ENSMUSG00000017064	Prl5a1	0	0	0	0	0	0	0	0
ENSMUSG00000017119	Nbr1	16.184	16.438	16.084	17.125	12.682	12.662	12.284	12.847
ENSMUSG00000017132	Cyth1	1.623	1.864	0.911	1.359	1.505	1.639	1.221	1.06
ENSMUSG00000017144	Rnd3	3.912	4.804	3.553	3.819	3.862	5.116	5.474	5.527
ENSMUSG00000017146	Brca1	11.331	11.726	9.576	8.992	7.613	8.168	8.157	7.611
ENSMUSG00000017165	Gast	0.415	0.535	0.249	0.272	0	0	0	0
ENSMUSG00000017167	Cntnap1	0.188	0.228	0.088	0.128	0.174	0.157	0.18	0.194
ENSMUSG00000017176	Nt5c3b	9.339	10.299	6.785	7.935	9.401	8.818	8.351	7.759
ENSMUSG00000017188	Coa3	43.894	49.639	48.882	49.59	53.766	51.914	55.363	57.5
ENSMUSG00000017195	Zpbp2	0.025	0.065	0.119	0.074	0.233	0.048	0.105	0.173
ENSMUSG00000017204	Gsdma	0.187	0.191	0.137	0.023	0.088	0.06	0.058	0.096
ENSMUSG00000017210	Med24	18.502	16.392	16.212	17.374	17.895	17.266	17.412	16.542
ENSMUSG00000017211	Gsdma2	0.007	0	0	0	0	0	0	0
ENSMUSG00000017221	Psmd3	72.468	68.301	66.412	78.498	72.437	71.173	72.914	74.428
ENSMUSG00000017264	Exosc10	36.343	37.328	41.003	40.802	36.838	38.047	36.182	37.495
ENSMUSG00000017286	Glod4	13.284	15.382	11.554	11.94	10.582	11.047	10.496	12.111
ENSMUSG00000017288	Vps53	5.218	5.307	5.275	5.252	6.243	6.385	6.726	6.076
ENSMUSG00000017291	Taok1	3.353	3.058	2.893	2.788	3.476	3.749	3.813	3.533
ENSMUSG00000017299	Dnttip1	15.8	16.121	10.205	10.11	16.997	17.011	12.201	11.104
ENSMUSG00000017300	Tnnc2	0.026	0.239	1.9	2.108	0.979	1.085	1.619	0.911
ENSMUSG00000017307	Acot8	11.133	9.086	10.154	11.04	6.412	5.908	6.694	6.046
ENSMUSG00000017309	Cd300lg	0.039	0.02	0.052	0.034	0.022	0.03	0.029	0.043
ENSMUSG00000017310	Spint4	0	0	0	0	0	0	0	0
ENSMUSG00000017311	Pyy	0.101	0.043	0	0.148	0.239	0.559	0.124	0.324
ENSMUSG00000017314	Mpp2	2.059	2.192	1.014	1.475	2.081	2.02	1.384	1.723
ENSMUSG00000017316	Ppy	0.042	0.219	0.057	0	0	0	0.079	0.058
ENSMUSG00000017344	Vtn	0.094	0.162	0.028	0.077	0	0.027	0	0.043
ENSMUSG00000017376	Nlk	5.443	5.17	4.386	4.07	4.619	4.8	4.245	4.278
ENSMUSG00000017386	Traf4	45.561	41.077	37.202	38.161	60.454	57.775	53.68	49.704
ENSMUSG00000017390	Aldoc	7.794	10.685	4.852	4.718	4.663	4.804	3.068	3.217
ENSMUSG00000017400	Stac2	5.489	6.129	4.34	4.128	1.603	2.065	2.558	2.657
ENSMUSG00000017404	Rpl19	1721.73	1791.35	1791.33	1920.58	1748.66	1650.97	1659.06	1586.54
ENSMUSG00000017405	Nek8	2.869	3.181	2.285	2.625	2.81	2.581	2.669	2.669
ENSMUSG00000017412	Cacnb4	0.005	0	0.003	0.003	0.04	0.033	0.022	0.036
ENSMUSG00000017417	Plxdc1	1.03	1.047	0.996	1.246	0.131	0.157	0.215	0.145
ENSMUSG00000017418	Arl5b	2.195	2.105	2.132	1.785	2.121	2.622	2.268	2.363
ENSMUSG00000017421	Zfp207	41.798	42.885	41.041	40.612	41.178	40.314	39.106	42.796
ENSMUSG00000017428	Psmd11	31.33	30.738	31.818	29.926	27.879	29.283	28.525	29.221
ENSMUSG00000017446	C1qtnf1	0.582	0.385	0.687	0.429	0.597	0.693	0.639	0.726
ENSMUSG00000017453	Pipox	25.707	23.966	25.395	31.998	14.687	15.679	11.507	19.138
ENSMUSG00000017466	Timp2	1.463	1.517	0.515	0.938	3.039	2.701	2.625	3.226
ENSMUSG00000017478	Zc3h18	35.499	30.974	29.896	34.924	39.298	39.35	42.648	40.42
ENSMUSG00000017485	Top2b	3.546	3.635	3.5	3.87	4.565	4.363	4.207	4.877
ENSMUSG00000017491	Rarb	0.048	0.016	0.038	0.036	0.069	0.046	0.022	0.006
ENSMUSG00000017493	Igfbp4	2.548	2.739	1.578	3.246	5.841	6.08	5.969	7.317
ENSMUSG00000017499	Cdc6	12.082	13.393	13.345	11.203	13.927	14.517	14.535	14.243
ENSMUSG00000017548	Suz12	27.571	28.74	34.992	31.227	18.127	21.466	23.939	22.156
ENSMUSG00000017550	Atad5	5.661	5.676	5.811	5.564	4.296	4.378	4.42	4.445
ENSMUSG00000017561	Crlf3	22.482	23.829	18.901	17.325	11.045	12.195	10.876	10.396
ENSMUSG00000017588	Krt27	0.027	0.053	0.074	0.101	0.292	0.402	0.443	0.546
ENSMUSG00000017607	Tns4	0.037	0.037	0.078	0.224	0.198	0.173	0.144	0.198
ENSMUSG00000017615	Tnfaip1	12.858	10.756	10.885	11.587	15.683	14.654	14.899	13.898
ENSMUSG00000017631	Abr	7.723	7.492	4.621	5.076	5.733	5.687	4.836	5.044
ENSMUSG00000017639	Rab11fip4	5.282	4.555	4.654	5.029	6.624	7.236	7.418	8.066
ENSMUSG00000017652	Cd40	0.324	0.273	0.185	0.22	0.487	0.549	0.398	0.445
ENSMUSG00000017664	Slc35c2	7.7	8.475	6.771	7.795	8.468	8.35	7.878	8.687
ENSMUSG00000017667	Zfp334	1.713	1.634	1.255	1.606	3.922	3.996	4.158	3.778
ENSMUSG00000017670	Elmo2	6.831	6.307	4.829	5.323	5.975	6.556	5.589	5.717
ENSMUSG00000017677	Wsb1	15.431	14.49	13.798	12.719	14.223	14.115	14.828	13.795
ENSMUSG00000017679	Ttpal	1.656	1.669	1.769	1.511	1.904	1.96	2.233	2.303
ENSMUSG00000017686	Rhot1	8.407	8.745	7.602	7.661	6.803	6.669	7.159	6.86
ENSMUSG00000017688	Hnf4g	0	0	0	0	0	0	0.007	0
ENSMUSG00000017692	Rhbdl3	0.112	0.092	0.267	0.356	0.535	0.286	0.726	0.69
ENSMUSG00000017697	Ada	8.056	9.063	8.123	8.766	6.11	6.963	6.51	5.841
ENSMUSG00000017707	Serinc3	20.89	19.877	25.612	26.055	16.337	15.552	18.637	18.765
ENSMUSG00000017713	Tha1	0.787	0.781	0.601	0.783	0.228	0.27	0.263	0.391
ENSMUSG00000017715	Pgs1	19.62	17.222	16.194	18.117	11.633	10.913	11.204	11.844
ENSMUSG00000017716	Birc5	35.559	37.488	36.075	36.266	29.874	28.795	30.487	30.747
ENSMUSG00000017718	Afmid	0.431	0.526	0.332	0.388	0.289	0.215	0.166	0.313
ENSMUSG00000017720	Trp53tg5	0	0	0	0	0	0	0	0
ENSMUSG00000017721	Pigt	22.364	22.847	20.708	22.748	20.965	24.905	21.914	21.017
ENSMUSG00000017723	Wfdc2	17.698	27.824	24.782	26.516	15.039	14.631	15.806	14.044
ENSMUSG00000017724	Etv4	67.001	68.596	29.485	32.203	26.704	26.107	19.552	21.674
ENSMUSG00000017733	Eppin	0	0	0	0.04	0	0	0.025	0
ENSMUSG00000017734	Dbndd2	0.135	0.075	0.052	0.036	0.453	0.377	0.246	0.252
ENSMUSG00000017737	Mmp9	1.03	1.098	0.413	0.759	0.307	0.337	0.444	0.626
ENSMUSG00000017740	Slc12a5	0.202	0.243	0.2	0.197	0.55	0.32	0.519	0.356
ENSMUSG00000017747	Ghdc	6.393	5.713	4.464	6.218	4.813	4.1	3.573	4.528
ENSMUSG00000017754	Pltp	22.6	24.964	17.151	15.345	13.196	13.042	8.45	9.208
ENSMUSG00000017756	Slc12a7	6.504	6.954	3.917	4.629	4.726	4.579	4.251	4.611
ENSMUSG00000017760	Ctsa	17.8	20.019	16.582	16.1	17.267	17.906	12.972	14.009
ENSMUSG00000017764	Zswim1	21.331	20.174	22.628	22.895	10.856	10.815	11.265	10.339
ENSMUSG00000017765	Slc12a4	20.802	19.961	21.034	16.617	14.238	14.59	13.023	12.165
ENSMUSG00000017767	Spata25	0	0.024	0	0	0	0	0.052	0.077
ENSMUSG00000017774	Myo1c	21.908	22.547	13.668	12.296	12.752	12.903	10.579	9.256
ENSMUSG00000017776	Crk	21.252	21.79	19.143	17.198	23.506	24.19	24.11	22.725
ENSMUSG00000017778	Cox7c	252.073	243.986	284.736	269.888	236.253	242.789	236.582	235.201
ENSMUSG00000017781	Pitpna	20.434	20.03	17.477	17.334	21.651	20.677	20.128	18.688
ENSMUSG00000017801	Mlx	21.087	21.823	20.073	19.777	19.384	19.306	17.439	16.703
ENSMUSG00000017802	Retreg3	12.46	11.705	12.291	10.946	13.55	13.549	15.045	14.422
ENSMUSG00000017817	Jph2	0.264	0.347	0.357	0.536	0.949	0.599	0.77	0.829
ENSMUSG00000017830	Dhx58	0.738	0.627	0.351	0.458	0.681	0.705	0.594	0.508
ENSMUSG00000017831	Rab5a	12.37	11.934	12.338	12.289	11.355	11.497	12.12	11.714
ENSMUSG00000017832	Hspb9	0.234	0.226	0.237	0.215	0.166	0.187	0.027	0
ENSMUSG00000017837	Nkiras2	12.954	13.401	11.15	12.166	12.615	11.354	11.092	11.891
ENSMUSG00000017843	Ppp2r5c	20.37	18.248	15.916	12.621	11.589	11.41	11.7	10.09
ENSMUSG00000017858	Ift52	13.592	10.773	11.106	13.061	5.818	4.898	6.221	6.432
ENSMUSG00000017861	Mybl2	214.154	183.22	166.764	190.004	39.908	40.487	43.219	41.829
ENSMUSG00000017868	Sgk2	0.671	0.337	1.177	1.126	0	0.016	0.127	0.137
ENSMUSG00000017897	Eya2	0.072	0.231	0.087	0.232	0.569	0.311	0.298	0.453
ENSMUSG00000017922	Prl3c1	0	0	0	0	0	0	0	0
ENSMUSG00000017929	B4galt5	6.873	7.102	6.218	6.14	4.071	4.067	4.092	4.495
ENSMUSG00000017943	Gdap1l1	1.643	1.294	1.301	2.009	3.398	3.048	3.157	3.99
ENSMUSG00000017950	Hnf4a	0.022	0.017	0.006	0.032	0.175	0.011	0.028	0.012
ENSMUSG00000017969	Ptgis	10.411	10.768	8.782	10.352	11.116	10.966	8.021	9.554
ENSMUSG00000017978	Cadps2	0.113	0.143	0.159	0.098	0.186	0.139	0.339	0.329
ENSMUSG00000017999	Ddx27	50.703	49.258	53.302	57.864	43.473	41.241	47.325	46.99
ENSMUSG00000018001	Cyth3	2.086	2.108	1.729	2.105	2.618	2.509	2.995	2.88
ENSMUSG00000018008	Cyth4	0.118	0.062	0.122	0.256	0.04	0.018	0.049	0.093
ENSMUSG00000018012	Rac3	12.621	12.721	11.757	12.051	17.174	16.381	14.74	14.006
ENSMUSG00000018040	Rrp7a	25.788	24.692	23.164	23.321	28.199	28.078	26.223	26.569
ENSMUSG00000018042	Cyb5r3	42.081	39.619	42.141	42.183	29.36	27.796	27.15	26.814
ENSMUSG00000018068	Ints2	6.688	7.027	6.926	6.947	6.473	7.339	7.425	7.339
ENSMUSG00000018076	Med13l	4.705	4.103	2.415	2.658	1.156	1.333	1.388	1.577
ENSMUSG00000018102	H2bc4	4.235	3.125	3.275	2.944	2.216	1.806	2.581	1.186
ENSMUSG00000018126	Baiap2l2	1.041	0.783	0.873	1.351	1.701	1.75	1.194	1.7
ENSMUSG00000018143	Mafk	3.607	2.947	3.522	3.81	3.314	3.128	3.2	3.812
ENSMUSG00000018160	Med1	5.833	5.046	5.718	5.355	6.234	6.525	6.815	6.407
ENSMUSG00000018166	Erbb3	3.586	3.903	3.137	2.87	3.932	4.355	4.02	3.699
ENSMUSG00000018167	Stard3	5.285	4.609	5.12	5.54	7.005	6.549	6.385	6.657
ENSMUSG00000018168	Ikzf3	0.039	0.063	0.046	0.089	0.031	0.022	0.02	0.03
ENSMUSG00000018169	Mfng	4.404	4.598	3.698	4.631	3.237	3.191	3.775	4.602
ENSMUSG00000018171	Vmp1	9.357	10.949	9.84	8.821	9.924	10.674	9.936	9.877
ENSMUSG00000018189	Uchl5	30.626	31.312	28.377	26.523	23.56	25.756	25.972	26.606
ENSMUSG00000018196	Glrx2	2.211	2.178	3.021	2.414	2.851	2.915	2.81	3.135
ENSMUSG00000018199	Ro60	1.937	1.821	1.698	1.362	2.931	3.408	3.563	3.405
ENSMUSG00000018209	Stk4	14.25	14.202	13.44	14.041	16.114	16.629	17.25	16.92
ENSMUSG00000018211	Wfdc15b	0	0	0	0	0	0	0	0
ENSMUSG00000018217	Pmp22	0.378	0.674	0.207	0.385	1.037	1.094	0.917	0.904
ENSMUSG00000018238	Gdf9	0.167	0.202	0.226	0.215	0.119	0.04	0.029	0.057
ENSMUSG00000018239	Zcchc10	19.746	17.943	29.135	27.5	19.907	20.569	19.53	19.455
ENSMUSG00000018259	Prl8a2	0	0	0	0	0	0	0	0
ENSMUSG00000018263	Tbx5	0.005	0	0	0	0.013	0.006	0	0.031
ENSMUSG00000018286	Psmb6	204.203	200.989	202.073	210.582	194.564	187.365	183.46	190.485
ENSMUSG00000018287	Spag7	78.316	79.995	78.68	79.017	76.223	76.615	68.699	68.609
ENSMUSG00000018293	Pfn1	290.884	251.669	376.151	355.585	359.292	344.085	379.754	372.541
ENSMUSG00000018322	Tomm34	29.531	26.666	30.701	31.217	21.072	20.198	23.548	24.068
ENSMUSG00000018326	Ywhab	56.744	56.807	55.472	50.663	70.846	71.562	74.579	71.593
ENSMUSG00000018334	Ksr1	1.793	1.711	1.32	1.451	1.357	1.413	1.462	1.347
ENSMUSG00000018339	Gpx3	8.802	8.182	8.242	10.593	18.348	17.128	14.811	18.819
ENSMUSG00000018340	Anxa6	43.892	42.621	46.84	45.903	14.222	12.922	12.949	12.58
ENSMUSG00000018341	Il12rb2	0.006	0	0.015	0.033	0.064	0.086	0.062	0.1
ENSMUSG00000018347	Zkscan6	3.879	3.22	4.016	4.412	4.156	3.981	4.081	3.321
ENSMUSG00000018362	Kpna2	149.181	158.348	183.789	179.351	137.818	140.161	152.757	153.005
ENSMUSG00000018363	Smurf2	7.202	7.239	6.475	6.051	7.349	7.997	7.409	7.851
ENSMUSG00000018372	Cep95	3.503	4.061	3.217	3.696	3.559	3.417	3.899	3.646
ENSMUSG00000018377	Vezf1	3.832	3.831	4.295	4.921	7.773	7.71	7.137	7.365
ENSMUSG00000018378	Cuedc1	0.943	0.952	0.844	1.291	1.303	0.925	1.179	1.418
ENSMUSG00000018379	Srsf1	73.969	72.148	80.67	77.493	86.066	90.818	91.14	100.299
ENSMUSG00000018381	Abi3	0.725	0.666	0.38	0.594	0.312	0.274	0.331	0.449
ENSMUSG00000018387	Shroom1	0.124	0.113	0.15	0.156	0.511	0.419	0.388	0.342
ENSMUSG00000018395	Kif3a	4.161	4.396	4.007	4.676	4.731	4.931	4.072	4.481
ENSMUSG00000018398	Septin8	3.395	4.037	2.855	3.376	6.94	7.249	8.432	8.312
ENSMUSG00000018401	Mtmr4	7.564	7.487	7.088	7.086	10.647	10.566	10.827	10.048
ENSMUSG00000018405	Mrm1	6.318	5.935	6.28	7.393	3.362	2.884	4.572	5.318
ENSMUSG00000018411	Mapt	1.143	1.374	0.91	0.937	0.14	0.05	0.076	0.143
ENSMUSG00000018412	Kansl1	13.347	11.347	11.374	12.265	15.758	15.17	17.007	15.395
ENSMUSG00000018415	Gid4	14.971	14.286	13.038	14.644	10.754	9.975	9.996	11.241
ENSMUSG00000018417	Myo1b	4.108	4.232	3.811	4.01	3.417	3.405	3.307	3.343
ENSMUSG00000018425	Dhx40	16.657	16.726	15.611	14.769	10.919	11.769	11.532	11.174
ENSMUSG00000018427	Ypel2	2.252	2.112	0.669	0.625	0.224	0.246	0.219	0.156
ENSMUSG00000018428	Akap1	33.2	32.667	29.616	28.631	23.686	25.415	25.861	23.13
ENSMUSG00000018433	Nol11	19.599	20.323	22.749	21.824	22.077	22.235	22.889	22.194
ENSMUSG00000018442	Derl2	2.109	2.451	2.943	2.169	2.463	2.827	3.012	3.217
ENSMUSG00000018446	C1qbp	134.638	128.646	126.59	133.648	138.255	135.794	134.405	137.749
ENSMUSG00000018449	Rpain	6.137	6.182	6.075	5.867	5.916	5.067	5.401	5.736
ENSMUSG00000018451	6330403K07Rik	1.078	1.079	0.93	0.774	3.869	3.862	3.169	3.875
ENSMUSG00000018459	Slc13a3	0.02	0.021	0.011	0.042	0.052	0.016	0.023	0.145
ENSMUSG00000018470	Kcnab3	1.701	2.025	1.121	1.264	2.219	2.111	1.774	2.168
ENSMUSG00000018474	Chd3	4.355	3.128	3.132	2.818	9.193	9.302	7.291	6.621
ENSMUSG00000018476	Kdm6b	11.679	9.453	8.876	8.788	11.335	9.847	8.245	7.775
ENSMUSG00000018479	1700125H20Rik	0.17	0.028	0.029	0.063	0	0	0	0
ENSMUSG00000018481	Appbp2	10.408	10.548	11.001	10.006	11.054	12.131	12.412	11.772
ENSMUSG00000018486	Wnt9b	0.009	0.018	0	0.007	0.113	0.132	0.239	0.181
ENSMUSG00000018500	Adora2b	2.137	1.587	1.834	2.048	1.143	0.97	0.851	0.901
ENSMUSG00000018501	Ncor1	15.496	13.454	14.34	15.132	11.555	12.799	12.784	12.781
ENSMUSG00000018507	Trpv2	0.789	0.696	1.292	1.337	0.558	0.508	0.464	0.722
ENSMUSG00000018509	Cenpv	46.495	51.622	29.378	34.02	18.152	20.022	13.646	18.003
ENSMUSG00000018537	Pcgf2	26.561	23.596	24.867	22.043	26.268	27.09	23.909	24.059
ENSMUSG00000018541	Cwc25	6.098	5.438	5.75	5.859	5.283	5.115	6.184	5.379
ENSMUSG00000018543	1700001P01Rik	0.442	0.482	0.689	0.4	0.193	0	0.409	0.467
ENSMUSG00000018547	Pip4k2b	15.02	14.131	13.112	12.637	13.45	14.347	13.974	14.334
ENSMUSG00000018548	Trim37	15.629	17.656	11.617	11.389	12.931	14.139	13.705	13.744
ENSMUSG00000018554	Ybx2	11.423	13.299	10.134	13.717	19.357	20.027	16.869	20.328
ENSMUSG00000018559	Ctdnep1	19.863	20.218	20.151	18.376	31.47	31.769	31.224	32.543
ENSMUSG00000018565	Elp5	28.889	29.67	31.932	31.05	33.099	32.05	33.729	35.48
ENSMUSG00000018566	Slc2a4	0.81	0.858	0.586	0.637	0.788	1.006	0.756	0.537
ENSMUSG00000018567	Gabarap	28.825	27.338	29.786	26.333	36.651	35.901	33.051	33.384
ENSMUSG00000018569	Cldn7	20.443	28.169	13.87	12.295	50.254	51.749	40.557	39.102
ENSMUSG00000018570	2810408A11Rik	4.027	5.363	3.21	4.958	2.888	3.493	3.266	4.778
ENSMUSG00000018572	Phf23	36.197	35.052	40.95	38.459	46.416	43.825	41.056	40.45
ENSMUSG00000018574	Acadvl	7.669	7.112	6.556	5.65	6.461	6.452	5.897	5.895
ENSMUSG00000018581	Dnah11	0.021	0.011	0.063	0.043	0.056	0.075	0.069	0.149
ENSMUSG00000018583	G3bp1	78.534	81.228	85.98	82.011	87.087	92.476	89.978	89.384
ENSMUSG00000018585	Atox1	152.585	159.198	150.141	145.687	170.371	164.126	164.791	153.247
ENSMUSG00000018589	Glra2	0.013	0	0.027	0.05	0.048	0.052	0.037	0.046
ENSMUSG00000018593	Sparc	22.978	17.665	24.532	22.423	28.325	24.629	27.287	23.473
ENSMUSG00000018595	Glra4	0	0	0	0	0	0	0	0
ENSMUSG00000018599	Mief2	6.875	5.834	6.59	5.703	5.702	5.562	6.764	6.732
ENSMUSG00000018604	Tbx3	6.924	7.379	2.442	2.767	0.555	0.438	0.421	0.445
ENSMUSG00000018620	Mmp20	0	0	0	0	0.009	0	0	0
ENSMUSG00000018623	Mmp7	0	0	0.027	0	0	0	0	0
ENSMUSG00000018634	Crhr1	0.026	0	0.023	0.013	0	0.022	0.048	0.024
ENSMUSG00000018648	Dusp14	4.587	4.77	2.713	2.89	2.742	3.625	2.765	3.029
ENSMUSG00000018651	Tada2a	24.578	24.727	28.46	27.657	22.705	21.211	25.608	24.367
ENSMUSG00000018654	Ikzf1	0.561	0.654	0.338	0.384	0.449	0.484	0.428	0.616
ENSMUSG00000018656	Tcaf3	0	0	0	0	0	0	0	0
ENSMUSG00000018659	Pnpo	11.231	11.827	9.531	10.345	10.229	10.598	9.079	10.638
ENSMUSG00000018661	Cog1	7.535	6.931	6.66	7.664	7.045	6.934	7.207	7.105
ENSMUSG00000018666	Cbx1	54.613	54.486	72.841	64.222	49.699	54.907	49.335	53.253
ENSMUSG00000018669	Cdk5rap3	48.858	48.095	41.239	47.184	28.945	27.199	28.536	34.257
ENSMUSG00000018672	Copz2	0.691	1.004	0.429	0.735	0.914	0.676	0.507	0.713
ENSMUSG00000018677	Slc25a39	126.384	137.285	96.181	97.431	76.727	70.182	60.153	62.566
ENSMUSG00000018678	Sp2	16.351	13.708	15.03	15.193	11.315	11.304	10.188	10.156
ENSMUSG00000018697	Aatf	30.124	30.43	31.321	33.328	24.754	24.209	25.861	25.309
ENSMUSG00000018698	Lhx1	0.021	0.02	0.035	0.038	0.192	0.1	0.125	0.036
ENSMUSG00000018707	Dync1h1	26.731	24.737	19.4	20.641	23.644	23.351	26.954	26.893
ENSMUSG00000018727	Cpsf4l	2.217	1.742	4.929	1.891	0.255	0.229	0.542	0.428
ENSMUSG00000018733	Pex12	3.039	3.088	4.429	5.025	3.485	3.605	3.625	6.037
ENSMUSG00000018736	Ndel1	8.828	9.078	8.544	8.361	9.772	9.279	8.574	8.337
ENSMUSG00000018740	Slc25a35	0.709	1.161	0.897	0.586	0.59	0.568	0.443	0.428
ENSMUSG00000018750	Zbtb4	0.117	0.148	0.131	0.15	0.245	0.251	0.307	0.338
ENSMUSG00000018752	Tnfsfm13	1.508	1.812	0.68	1.09	0.054	0.097	0.061	0.104
ENSMUSG00000018761	Mpdu1	40.907	43.065	44.421	40.634	34.7	36.041	34.844	37.476
ENSMUSG00000018765	Fxr2	81.938	81.217	62.23	61.89	58.726	59.447	52.13	53.685
ENSMUSG00000018770	Atp5g3	154.632	159.513	146.787	138.281	168.325	171.688	174.711	173.82
ENSMUSG00000018774	Cd68	5.749	5.138	5.727	4.149	2.589	2.007	2.077	1.856
ENSMUSG00000018776	Slc35g3	0.065	0.051	0.071	0.154	0.019	0.017	0.049	0.036
ENSMUSG00000018796	Acsl1	3.665	3.953	2.928	2.687	2.003	2.29	1.741	1.627
ENSMUSG00000018800	Abca5	0.065	0.105	0.053	0.033	0.142	0.149	0.088	0.11
ENSMUSG00000018809	Smyd4	4.421	4.545	4.989	5.605	3.355	3.634	3.482	4.096
ENSMUSG00000018819	Lsp1	0.045	0.032	0.05	0.078	0.122	0.1	0.125	0.203
[truncated: 53,488 more rows]
