# Supplementary material for: ZMYM2 is essential for methylation of germline genes and active transposons in embryonic development
Source: Nucleic Acids Res. 2023 Jul 3;51(14):7314–29. doi: 10.1093/nar/gkad540 (PMC10415128; doi:10.1093/nar/gkad540)
Supplement: gkad540_Supplemental_Files [file gkad540_supplemental_files.zip › Supplementary Table 3.xlsx]

## Sheet: qPCR primer list
qPCR primers used for ZMYM2 targets in mice
Primer	Forward	Reverse
Ddx4	GTACCTATGTGCCTCCCAGC	CCGCTGTATTCAACGTGTGC
Tdrd1	AAGAGACAGCAAACGCCAGA	AAGTAAGCAAGCACAGCGGA
Sohlh2	CCATCGAGCTGTTCCTTCCA	GGAATACACGTTCAGGCCCC
Hormad1	TGAAAACTCTGGAGCTTCTGAAA	ACTGACTAACTGTTCAACCTGACA
Gc	TGGTGGAGAAACACTCGGAC	ATGGTCCACCAAGCTAGTGC
Reg2	AGCTTCCAATGTCTGGACTGG	ACAATAACCACGGTTGGCAG
qPCR primer used in mESCs
Primer	Forward	Reverse	Primer efficiency	Ct range	Accession Number	Exon spanning Primer Location	Amplicon Size	Target Variants
Sohlh2	AACTCGGAGGGCGTTTTTCT	TCGACAACGGGGCCTTTAAT	0.93	23.1-35.3	NM_028937.3	Ex5-Ex6	90 bp	1 transcript
Maelstrom	ACATCCAAACCCAGGGAACT	ATTTCTGATGCCCGCTCCAT	1.12	24.3-32	NM_175296.4	Ex6-Ex7	99 bp	variant 1/2
Hormad1	GGCTCCTAGCTGTTTCAGTATCT	TTGTCCCATAAGCACGTTCTG	1.04	22.3-33.5	NM_001289532.1	Ex3	72 bp	variants 1-4
Fgf5	GAAAACTCCATGCAAGTGCCA	ATCGCGGACGCATAGGTATT	0.95	22.4-32	NM_010203.6	Ex2/3-Ex3	91 bp	variants 1/2
Clca3b-L1Mdt	ATCTTCTCTGTTCGCCTTCG	GTGTGGTGGGACTTCTTGCT	1.01	25.1-31.0	NM_139148.2	Ex10-Ex11	133 bp	1 fusion transcript
GAPDH	AACTTTGGCATTGTGGAAGG	GGATGCAGGGATGATGTTCT	1.07	15.6-17.7	NM_001411840.1	Ex4-Ex5	132 bp	variants 1-8
Gata6	ATGGCGTAGAAATGCTGAGG	GTTACCGGAGCAAGCTTTTG	1.13	22.8-32.1	NM_010258.3	Ex4-Ex5/6	160 bp	variant 1
Pou5f1 (Oct4)	GAAGCCGACAACAATGAGAACC	CTCCAGACTCCACCTCACACG	1.08	18.8-26.2	NM_013633.3	Ex3-Ex4	111 bp	variant 1-6
Brachyury	CCAAGGACAGAGAGACGGCT	AGTAGGCATGTTCCAAGGGC	1.07	22.8-28.8	NM_009309.2	3'UTR	281 bp	variant 1
Krt18	AAATCGAGGCACTCAAGGAA	AATCTGGGCTTCCAGACCTT	1.01	20.4-25.4	NM_010664.2	Ex3-Ex4	80 bp	1 transcript

## Sheet: qPCR validation Stardard Curve
Gene	Sample dil	sample qt	Log	Av Quantity	Slope	Efficiency (%)
GAPDH	1 in 5	0.2	-0.7	17.44	-3.1625	107
	1 in 10	0.1	-1	17.81	y = -3,033x + 17,717
	1 in 20	0.05	-1.3	18.91
	1 in 40	0.025	-1.6	20.09	R2 = 0.9935
	1 in 80	0.0125	-1.9	21.06
POU5F1	1 in 5	0.2	-0.7	22.2	-3.1226	109
	1 in 10	0.1	-1	23.1	y = -3.1226x + 20.017
	1 in 20	0.05	-1.3	24.1
	1 in 40	0.025	-1.6	25.1	R2 = 0.9986
	1 in 80	0.0125	-1.9	25.9
FGF5	1 in 5	0.2	-0.7	25.59	-3.4614	94
	1 in 10	0.1	-1	26.23	y = -2,4159x + 24,209
	1 in 20	0.05	-1.3	27.57
	1 in 40	0.025	-1.6	28.49	R2 = 0.9976
	1 in 80	0.0125	-1.9	29.67
Krt18	1 in 5	0.2	-0.7	24.74	-3.2989	101
	1 in 10	0.1	-1	25.79	y = -3.2989x + 22.465
	1 in 20	0.05	-1.3	26.79
	1 in 40	0.025	-1.6	27.73	R2 = 0.9997
	1 in 80	0.0125	-1.9	28.74
Brachyury	1 in 5	0.2	-0.7	26.6	-3.1707	107
	1 in 10	0.1	-1	27.8	y = -3.1558x + 24.514
	1 in 20	0.05	-1.3	28.6
	1 in 40	0.025	-1.6	29.7	R2 = 0.9931
	1 in 80	0.0125	-1.9	30.4
Gata6	1 in 5	0.2	-0.7	28.51	-3.0494	113
	1 in 10	0.1	-1	29.52	y = -3.0494x + 26.41
	1 in 20	0.05	-1.3	30.42
	1 in 40	0.025	-1.6	31.16	R2 = 0.9965
	1 in 80	0.0125	-1.9	32.28
Sohlh2	1 in 5	0.2	-0.7	25.9	-3.5046	93
	1 in 10	0.1	-1	26.79	y = -3,0649x + 25,087
	1 in 20	0.05	-1.3	27.63
	1 in 40	0.025	-1.6	28.9	R2 = 0.9809
	1 in 80	0.0125	-1.9	30.12
Hormad1	1 in 5	0.2	-0.7	28.01	-3.2216	104
	1 in 10	0.1	-1	28.87	y=-3,2216x + 25,703
	1 in 20	0.05	-1.3	29.8
	1 in 40	0.025	-1.6	30.97	R2 = 0.9971
	1 in 80	0.0125	-1.9	31.81
Maelstrom	1 in 5	0.2	-0.7	26.66	-3.0695	112
	1 in 10	0.1	-1	27.47	y= -2,6167x + 27,019
	1 in 20	0.05	-1.3	28.47
	1 in 40	0.025	-1.6	29.33	R2 = 0.9507
	1 in 80	0.0125	-1.9	30.35
Clca3b_L1MdT	1 in 5	0.2	-0.7	27.73	-3.3093	101
	1 in 10	0.1	-1	28.56	y = -3.3093x + 25.244
	1 in 20	0.05	-1.3	29.33
	1 in 40	0.025	-1.6	30.26	R2 = 0.9744
	1 in 80	0.0125	-1.9	31.86
