# Supplementary material for: ZMYM2 is essential for methylation of germline genes and active transposons in embryonic development
Source: Nucleic Acids Res. 2023 Jul 3;51(14):7314–29. doi: 10.1093/nar/gkad540 (PMC10415128; doi:10.1093/nar/gkad540)
Supplement: gkad540_Supplemental_Files [file gkad540_supplemental_files.zip › Supplementary Table 5.xlsx]

## Sheet: Sheet1
chr	start	end	pvalue	qvalue	meth.diff (WT - KO)	dist.to.feature	feature.name	feature.strand	Gene Symbol
chr1	3035001	3036000	1.30483e-08	2.98232e-06	-25.9341	-325552	XR_865166.2	+	-
chr1	4147001	4148000	3.58878e-06	0.000487951	-25.3704	85729	XM_017313202.1	-	-
chr1	4214001	4215000	8.86523e-08	1.75146e-05	-26.6852	18729	XM_017313202.1	-	-
chr1	4559001	4560000	3.11393e-09	7.88637e-07	-39.413	-35057	XR_865168.2	+	-
chr1	5046001	5047000	2.57565e-12	9.69976e-10	-28.0585	23286	NM_001177795.1	-	Rgs20
chr1	5189001	5190000	7.43534e-52	2.02752e-48	-27.7309	74537	XM_006495437.3	+	Atp6v1h
chr1	5350001	5351000	4.42965e-26	4.29827e-23	-33.6858	235537	XM_006495437.3	+	Atp6v1h
chr1	6383001	6384000	2.95118e-10	8.67174e-08	-30.9922	-883	XR_001778821.1	-	-
chr1	7335001	7336000	9.44507e-73	5.01967e-69	-51.6365	60473	XR_865173.1	-	-
chr1	7398001	7399000	5.86978e-09	1.41208e-06	26.458	0	XR_373202.2	-	-
chr1	8937001	8938000	3.12824e-22	2.48841e-19	-34.2468	-257907	XM_017312325.1	-	-
chr1	8939001	8940000	1.55587e-08	3.51331e-06	-31.4255	-259907	XM_017312325.1	-	-
chr1	9240001	9241000	2.37104e-55	7.23226e-52	-38.3024	9480	XM_017312320.1	-	Sntg1
chr1	9454001	9455000	1.16336e-11	4.08161e-09	-35.0806	16949	XR_373205.2	+	Gm30719
chr1	9470001	9471000	1.51806e-10	4.63792e-08	-25.1477	32949	XR_373205.2	+	Gm30719
chr1	10880001	10881000	8.36945e-25	7.64413e-22	-31.1559	-112272	XM_006495441.3	+	Prex2
chr1	11782001	11783000	1.41514e-23	1.21225e-20	-45.3598	-196540	XR_373206.2	+	Gm30898
chr1	11783001	11784000	1.90884e-87	1.59069e-83	-77.6994	-195540	XR_373206.2	+	Gm30898
chr1	14085001	14086000	1.16904e-36	1.81617e-33	-33.4886	29590	XR_865191.1	+	Gm39596
chr1	14113001	14114000	3.55908e-45	7.52763e-42	-51.5478	57590	XR_865191.1	+	Gm39596
chr1	14114001	14115000	2.24606e-09	5.80914e-07	-39.2045	58590	XR_865191.1	+	Gm39596
chr1	14975001	14976000	2.42769e-19	1.6169e-16	-46.1189	-55988	XM_006495526.2	-	-
chr1	15084001	15085000	5.22598e-09	1.26908e-06	-25.6056	-164988	XM_006495526.2	-	-
chr1	15264001	15265000	9.04311e-23	7.43478e-20	-44.0139	-22157	XM_006495595.3	+	-
chr1	15934001	15935000	7.05377e-28	7.44819e-25	-29.7968	28798	XR_001779753.1	+	Gm31523
chr1	17389001	17390000	2.08296e-13	8.78616e-11	-72	183835	XR_865207.1	+	Gm39597
chr1	17467001	17468000	6.02694e-20	4.15764e-17	-44.6747	-133901	NM_053191.2	+	Pi15
chr1	18060001	18061000	0.000957845	0.0399715	25.336	76052	NM_030033.1	-	Crisp4
chr1	18078001	18079000	5.58293e-68	2.58467e-64	-37.1457	58052	NM_030033.1	-	Crisp4
chr1	18537001	18538000	1.60866e-37	2.57599e-34	-55.1123	-271864	NM_001040027.2	-	Defb41
chr1	18658001	18659000	1.14613e-80	8.12165e-77	-55.3268	-392864	NM_001040027.2	-	Defb41
chr1	18659001	18660000	1.9913e-70	9.9247e-67	-50.5847	-393864	NM_001040027.2	-	Defb41
chr1	19372001	19373000	3.0023e-18	1.85877e-15	-45.5983	159949	NM_001025305.2	+	Tfap2b
chr1	19435001	19436000	0.00105578	0.04261	-39.2977	-170089	XR_373234.2	+	Gm32651
chr1	19799001	19800000	6.15015e-80	4.18717e-76	-44.1523	192914	XR_373235.2	+	Gm32651
chr1	19999001	20000000	7.77429e-52	2.11717e-48	-55.6369	-356454	NR_045734.1	+	4930486I03Rik
chr1	20432001	20433000	1.2633e-137	3.09631e-133	-71.6261	75549	NR_045734.1	+	4930486I03Rik
chr1	20787001	20788000	1.18489e-24	1.07467e-21	-27.7165	-1728	XM_006495523.2	-	Il17f
chr1	21201001	21202000	1.01431e-50	2.66473e-47	-66.387	-5667	XR_373237.2	-	Gm32947
chr1	22874001	22875000	3.07888e-15	1.52685e-12	-27.2628	-23387	XR_373273.1	+	-
chr1	23307001	23308000	6.35518e-34	8.82659e-31	-63.9943	15302	NR_029717.1	+	Mir30c-2
chr1	23971001	23972000	4.9257e-21	3.65449e-18	-37.612	-6191	XR_865295.1	+	Gm53062
chr1	24076001	24077000	8.86126e-26	8.44891e-23	-25.634	-18497	XM_006496236.2	-	-
chr1	24645001	24646000	1.13925e-07	2.20477e-05	-44.035	-32042	XM_017322292.1	+	Lmbrd1
chr1	24646001	24647000	1.368e-16	7.57169e-14	-27.5029	-31042	XM_017322292.1	+	Lmbrd1
chr1	25662001	25663000	5.98921e-11	1.93509e-08	-45.5144	-102162	XM_017319555.1	-	Adgrb3
chr1	27160001	27161000	3.93298e-06	0.000528385	-34.7586	-472542	NM_001033764.3	-	4931408C20Rik
chr1	27360001	27361000	0.000272126	0.0165205	-31.336	-523014	XR_104583.3	+	-
chr1	27461001	27462000	0.000208665	0.0135671	29.8554	-422014	XR_104583.3	+	-
chr1	31075001	31076000	8.6288e-08	1.70912e-05	-28.8477	20455	NR_136907.1	-	Gm29669
chr1	31395001	31396000	4.90935e-17	2.80289e-14	-33.7368	130156	NR_015347.1	+	Gm4850
chr1	32074001	32075000	2.71698e-80	1.88678e-76	-65.7642	-97687	XR_373242.3	+	Khdrbs2
chr1	33020001	33021000	3.31175e-40	5.78327e-37	-36.672	155252	XR_865316.2	-	Gm39616
chr1	33294001	33295000	0.000468465	0.0244149	-30.4167	59603	XR_865317.1	-	Gm39617
chr1	34418001	34419000	5.86408e-35	8.49566e-32	-35.5102	14200	NR_039562.1	-	Mir5103
chr1	34961001	34962000	6.91223e-15	3.31807e-12	-29.66	109926	XM_006495898.3	+	Plekhb2
chr1	36010001	36011000	1.03391e-55	3.20055e-52	-40.8825	5	XR_865338.1	-	Gm33222
chr1	36683001	36684000	4.50406e-60	1.6319e-56	-25.8188	0	XM_017321451.1	-	Fam178b
chr1	37196001	37197000	5.67151e-23	4.69991e-20	-30.3122	-21241	XM_017313748.1	+	Cnga3
chr1	39609001	39610000	1.18474e-21	9.1516e-19	-26.1984	-31564	XR_373259.3	-	Rnf149
chr1	40069001	40070000	2.01499e-22	1.62017e-19	-27.0132	-13308	XM_017317722.1	+	Il1r2
chr1	40195001	40196000	6.72007e-44	1.36453e-40	-56.6131	-29014	XM_006495722.2	+	Il1r1
chr1	42334001	42335000	2.66206e-10	7.87551e-08	-27.5424	15941	XR_001778901.1	-	Gm46088
chr1	42952001	42953000	3.75354e-27	3.80713e-24	36.2441	0	XR_865396.2	-	Gm39633
chr1	44481001	44482000	8.79074e-12	3.13221e-09	-36.2013	69458	XR_865406.1	-	Gm39635
chr1	44795001	44796000	1.30461e-08	2.98213e-06	-33.0459	-50053	NR_040602.1	-	4930521E06Rik
chr1	45325001	45326000	0.000130788	0.00951343	-26.9966	13465	NM_009930.2	+	Col3a1
chr1	47105001	47106000	3.1807e-11	1.06091e-08	-36.7742	-145863	XR_865414.2	+	Gm39638
chr1	47181001	47182000	1.376e-22	1.1176e-19	-30.32	-69863	XR_865414.2	+	Gm39638
chr1	48545001	48546000	1.19513e-20	8.6273e-18	-69.6067	-698616	XR_104575.1	+	-
chr1	50294001	50295000	0.00123878	0.0473026	-26.8266	27049	XR_865416.1	-	Gm39640
chr1	50449001	50450000	0.000514777	0.0261228	-40.9938	-126954	XR_865416.1	-	Gm39640
chr1	50467001	50468000	0.000561562	0.0277883	-28.6626	-144954	XR_865416.1	-	Gm39640
chr1	51717001	51718000	1.4377e-29	1.66123e-26	-35.0778	94529	XR_373396.1	+	Gm31636
chr1	52399001	52400000	6.40503e-12	2.31582e-09	-27.6729	55712	XR_373400.1	+	Gm31955
chr1	55025001	55026000	5.18321e-16	2.73306e-13	-39.559	1374	XM_017312972.1	-	-
chr1	56380001	56381000	5.62663e-06	0.000720871	-28.8889	256452	NM_027661.2	-	Hsfy2
chr1	56714001	56715000	1.17155e-93	1.15674e-89	-53.5329	-76551	NM_027661.2	-	Hsfy2
chr1	57070001	57071000	8.14399e-50	2.06657e-46	-60.1552	-56309	XR_865434.1	+	-
chr1	59426001	59427000	8.02251e-15	3.83161e-12	-26.666	-7075	XR_865451.1	-	Gm33724
chr1	60634001	60635000	0.000135448	0.00977716	27.8995	-34366	XR_865458.2	-	Gm38388
chr1	61419001	61420000	7.0303e-38	1.14604e-34	-32.1844	40571	NR_040483.1	+	9530026F06Rik
chr1	61499001	61500000	6.21878e-78	3.93791e-74	-65.7489	120571	NR_040483.1	+	9530026F06Rik
chr1	61514001	61515000	3.20184e-123	6.00943e-119	-66.4528	-123667	XM_011238602.2	+	Pard3b
chr1	62295001	62296000	1.04906e-14	4.96375e-12	-30.4664	-158661	XR_865475.1	-	-
chr1	65979001	65980000	5.96166e-35	8.62505e-32	-52.1281	52481	NM_027010.2	+	Crygf
chr1	65980001	65981000	1.21855e-20	8.79333e-18	-32.5231	53481	NM_027010.2	+	Crygf
chr1	66277001	66278000	3.57252e-08	7.59227e-06	-35.0304	-24119	XM_006495748.3	+	Map2
chr1	68385001	68386000	2.48479e-24	2.21034e-21	-45.5961	592546	XR_865495.1	+	-
chr1	68386001	68387000	9.71527e-18	5.82447e-15	-30.9788	593546	XR_865495.1	+	-
chr1	68589001	68590000	1.55928e-35	2.33368e-32	-37.3462	518060	NM_010154.2	-	Erbb4
chr1	68624001	68625000	1.14015e-05	0.00131829	-25.4268	483060	NM_010154.2	-	Erbb4
chr1	68625001	68626000	2.9648e-41	5.40861e-38	-61.9575	482060	NM_010154.2	-	Erbb4
chr1	73323001	73324000	8.40082e-43	1.6372e-39	-40.9745	-37286	XR_865542.1	+	-
chr1	74387001	74388000	4.71733e-46	1.03232e-42	-33.6709	-3609	NM_153088.2	+	Ctdsp1
chr1	78247001	78248000	5.71101e-29	6.42434e-26	-30.0612	-28024	XM_006496587.3	-	-
chr1	79126001	79127000	1.7368e-37	2.77617e-34	-35.7774	97512	XR_373574.3	-	-
chr1	79380001	79381000	5.34161e-17	3.04135e-14	-25.8289	59091	NM_009129.2	-	Scg2
chr1	79393001	79394000	0.0011901	0.0460931	-26.4007	46091	NM_009129.2	-	Scg2
chr1	80150001	80151000	1.43155e-15	7.30798e-13	-30.1423	-56989	XR_373578.2	+	2310015K22Rik
chr1	80804001	80805000	0.000973488	0.0403921	-28.0018	-45296	XR_373539.3	-	Dock10
chr1	81502001	81503000	0.00052188	0.0263824	-25.2309	424686	NM_172849.3	+	Nyap2
chr1	82771001	82772000	5.73921e-34	7.9924e-31	-28.9292	-2546	NM_025453.3	-	Tm4sf20
chr1	82960001	82961000	2.73142e-71	1.40158e-67	-39.9021	66345	XM_006496580.3	-	-
chr1	84331001	84332000	2.51782e-20	1.78416e-17	-36.6738	7843	XM_017313047.1	-	Pid1
chr1	85057001	85058000	1.4363e-26	1.41949e-23	-29.9078	42937	XM_017321386.1	-	A530032D15Rik
chr1	85993001	85994000	0.00069221	0.0320794	-26.3211	-1431	XM_017320337.1	-	Gpr55
chr1	86278001	86279000	3.88641e-07	6.75509e-05	-29.1935	20282	XR_001779056.1	-	Gm16341
chr1	86380001	86381000	1.79836e-10	5.44323e-08	-28.1613	7142	NM_010341.1	-	Nmur1
chr1	86456001	86457000	1.73911e-07	3.25002e-05	-27.4973	8318	XR_878334.2	-	Gm32758
chr1	86467001	86468000	1.3677e-47	3.19793e-44	-37.4637	0	XR_878336.1	-	Gm41907
chr1	87447001	87448000	2.19541e-10	6.57149e-08	29.1593	-22130	XM_006529895.3	+	-
chr1	88155001	88156000	4.35237e-14	1.94788e-11	-29.1049	-10012	NM_201643.2	+	Ugt1a5
chr1	88328001	88329000	4.85872e-31	6.00729e-28	-36.0835	9215	XM_006529225.1	+	Trpm8
chr1	88455001	88456000	3.58547e-09	8.97583e-07	-29.1735	-4175	XR_387232.2	+	Gm28888
chr1	90623001	90624000	1.80956e-07	3.37199e-05	-30.1081	19549	XM_006529064.2	+	Cops8
chr1	90627001	90628000	1.60973e-64	6.80241e-61	-54.2098	-21078	XR_387261.2	+	Gm35242
chr1	90628001	90629000	7.19508e-80	4.88263e-76	-54.3535	-20078	XR_387261.2	+	Gm35242
chr1	90706001	90707000	0.000952819	0.039828	26.5501	-2112	XR_878399.2	-	Gm35332
chr1	91130001	91131000	1.23767e-37	1.99263e-34	-43.0921	-13973	XM_006529704.1	+	Rbm44
chr1	91131001	91132000	1.22086e-32	1.61694e-29	-41.1499	-12973	XM_006529704.1	+	Rbm44
chr1	94151001	94152000	4.5519e-28	4.84572e-25	-39.647	-98449	NM_008798.2	-	Pdcd1
chr1	94729001	94730000	1.10621e-05	0.00128418	-31.0808	-67442	NR_040473.1	+	4930440C22Rik
chr1	96240001	96241000	2.67078e-29	3.05552e-26	-37.0069	-218244	NR_040467.1	-	1700063A18Rik
chr1	96567001	96568000	0.0011283	0.0445353	-28.5908	-10273	XR_878411.1	-	-
chr1	96601001	96602000	8.45201e-06	0.00102106	-34.2069	-44273	XR_878411.1	-	-
chr1	97423001	97424000	3.26899e-16	1.75525e-13	-27.8524	76821	XM_981747.7	+	Gm7135
chr1	99965001	99966000	0.000563432	0.0278554	27.1852	192238	NM_172851.2	+	Cntnap5b
chr1	103419001	103420000	3.73913e-105	4.74988e-101	-54.862	902995	XR_878424.1	-	Gm41924
chr1	104335001	104336000	0.00108341	0.0433273	-43.8095	-12008	XR_878424.1	-	Gm41924
chr1	104543001	104544000	0.00108371	0.0433333	-29.0236	-220008	XR_878424.1	-	Gm41924
chr1	106119001	106120000	4.25361e-114	6.97767e-110	-36.9783	45814	XR_878431.1	+	-
chr1	107659001	107660000	0.000445542	0.0235434	-35.8333	-27008	XR_387297.2	+	Gm15389
chr1	107823001	107824000	2.93645e-103	3.66322e-99	-74.3883	-93259	NR_102306.1	+	D830032E09Rik
chr1	108328001	108329000	3.34821e-23	2.81721e-20	-44.0348	-352284	XR_878436.1	-	-
chr1	109034001	109035000	0.000167393	0.0114837	-30.1246	-947190	XM_017320693.1	+	Cdh7
chr1	109871001	109872000	1.59652e-49	4.01214e-46	-60.0209	-110190	XM_017320693.1	+	Cdh7
chr1	111580001	111581000	1.10576e-06	0.000172082	-26.5433	283919	NM_001081316.1	-	Dsel
chr1	111581001	111582000	8.41294e-66	3.65905e-62	-43.1093	282919	NM_001081316.1	-	Dsel
chr1	111949001	111950000	9.3491e-05	0.00733438	-25.385	-84033	XM_017321184.1	-	-
chr1	114230001	114231000	1.08443e-28	1.19726e-25	-50.2026	287213	XR_878443.1	+	-
chr1	114434001	114435000	0.000507111	0.0258425	-30.2415	428090	XR_387306.2	-	Gm33042
chr1	114557001	114558000	3.82031e-29	4.32551e-26	-45.5314	305090	XR_387306.2	-	Gm33042
chr1	114771001	114772000	1.61328e-28	1.76615e-25	-41.2308	91090	XR_387306.2	-	Gm33042
chr1	114809001	114810000	1.07533e-29	1.25224e-26	-55.4117	53090	XR_387306.2	-	Gm33042
chr1	115447001	115448000	5.73248e-72	2.99314e-68	-54.5691	-236502	XM_006529775.3	+	-
chr1	115799001	115800000	4.15968e-14	1.86606e-11	-27.7692	113866	NM_001077425.1	+	Cntnap5a
chr1	116862001	116863000	1.64467e-08	3.69541e-06	-28.2223	-863867	XM_017313131.1	+	-
chr1	117928001	117929000	3.3496e-05	0.00322502	-27.417	146868	XM_006530012.1	+	-
chr1	119075001	119076000	9.4567e-16	4.89961e-13	-28.3134	-21383	NM_001081125.1	-	Gli2
chr1	119744001	119745000	6.29446e-82	4.5851e-78	-57.811	-2574	XM_011247943.2	-	-
chr1	120327001	120328000	5.03662e-24	4.40508e-21	-31.256	-12582	NM_207233.1	+	C1ql2
chr1	120994001	120995000	5.19982e-12	1.89519e-09	-46.1377	-330	XR_387341.2	-	Gm34698
chr1	122086001	122087000	2.72067e-26	2.6598e-23	-36.2225	-118145	XR_387344.1	+	-
chr1	122092001	122093000	0.000394895	0.0216175	25.9597	-112145	XR_387344.1	+	-
chr1	123857001	123858000	3.28248e-68	1.53673e-64	-47.4819	187327	XM_017320879.1	-	Dpp10
chr1	124141001	124142000	1.4512e-45	3.13622e-42	-62.5154	-95443	NM_199021.3	-	Dpp10
chr1	124972001	124973000	2.23899e-55	6.8395e-52	-46.3917	125881	XR_387345.2	+	Gm35355
chr1	125134001	125135000	3.17801e-22	2.52703e-19	-45.3244	287881	XR_387345.2	+	Gm35355
chr1	127021001	127022000	1.71685e-07	3.21391e-05	-54.5093	1312	XR_878500.1	-	Gm41945
chr1	127990001	127991000	1.33885e-12	5.1903e-10	-25.8528	28891	XR_001779396.1	+	Gm28800
chr1	129337001	129338000	4.30622e-08	9.02086e-06	-32.0904	26464	XM_011247965.1	+	-
chr1	129436001	129437000	3.36526e-34	4.74352e-31	-54.5966	125464	XM_011247965.1	+	-
chr1	130491001	130492000	4.39541e-08	9.19475e-06	-41.1371	-23048	XR_878517.1	+	Gm16083
chr1	131680001	131681000	4.12396e-57	1.34453e-53	-47.3756	-7681	XM_006529431.3	+	Rab7b
chr1	131820001	131821000	2.59553e-25	2.42698e-22	-26.1582	-7012	NM_173865.3	+	Slc41a1
chr1	132140001	132141000	1.29896e-52	3.59382e-49	-33.7042	-45	XR_387152.3	-	Cdk18
chr1	132521001	132522000	2.95961e-30	3.5395e-27	-25.533	14773	NM_029025.3	+	Tmem81
chr1	134518001	134519000	5.54151e-19	3.60211e-16	-25.2309	-102	XM_017313796.1	+	-
chr1	136173001	136174000	1.61004e-05	0.00176196	29.7515	39441	XR_001779468.1	-	-
chr1	136375001	136376000	3.16978e-98	3.43941e-94	-37.498	-28603	XM_006529832.2	-	Camsap2
chr1	136571001	136572000	6.76194e-39	1.14345e-35	-30.5455	48355	XM_006530037.2	+	-
chr1	136707001	136708000	6.25916e-75	3.57256e-71	-31.0586	10792	NR_037986.1	+	Platr22
chr1	137350001	137351000	7.18057e-66	3.13615e-62	-38.6794	-2553	XR_387445.2	+	Gm34244
chr1	138312001	138313000	1.58249e-15	8.04109e-13	-34.2754	38265	NM_177397.3	+	Atp6v1g3
chr1	139158001	139159000	6.52733e-25	5.98527e-22	-38.1736	8692	XR_878582.2	-	Gm41960
chr1	139641001	139642000	3.96131e-113	6.44741e-109	-46.303	-9017	XR_878586.1	-	-
chr1	139716001	139717000	1.13269e-61	4.35382e-58	-70.0123	-55016	XM_006530025.3	-	-
chr1	139717001	139718000	1.07863e-25	1.02189e-22	-55.1515	-56016	XM_006530025.3	-	-
chr1	140034001	140035000	0.000848222	0.0368803	25.905	148412	NM_009888.3	-	Cfh
chr1	140591001	140592000	0.000910483	0.0386272	-28.3019	64403	NR_040604.1	-	4930590L20Rik
chr1	141190001	141191000	6.83862e-32	8.78905e-29	-61.3393	-533600	NR_040604.1	-	4930590L20Rik
chr1	142727001	142728000	0.000815958	0.0359281	27.3042	616575	XR_387453.1	-	-
chr1	143862001	143863000	6.44384e-25	5.91392e-22	-40.8355	-75609	XR_878589.1	+	Gm41964
chr1	145255001	145256000	1.38389e-09	3.69485e-07	-26.5762	-479581	NM_022881.4	-	Rgs18
chr1	145738001	145739000	0.000498946	0.0255403	-25.9909	574227	XR_878590.1	-	Gm41965
chr1	146805001	146806000	1.32192e-40	2.34382e-37	-51.28	307316	NM_001145807.1	+	Brinp3
chr1	146806001	146807000	1.22152e-19	8.27314e-17	-39.5575	308316	NM_001145807.1	+	Brinp3
chr1	148154001	148155000	6.65294e-05	0.00559805	26.7769	-557771	XR_878597.1	+	Gm41966
chr1	148522001	148523000	5.36925e-16	2.82615e-13	-32.095	-189771	XR_878597.1	+	Gm41966
chr1	148534001	148535000	0.000849082	0.0369038	26.8421	-177771	XR_878597.1	+	Gm41966
chr1	149059001	149060000	0.000206397	0.0134562	25.6757	346232	XR_878597.1	+	Gm41966
chr1	149301001	149302000	1.9265e-05	0.0020424	-35	147932	XR_878598.1	-	Gm29398
chr1	150232001	150233000	7.21495e-68	3.31081e-64	-66.3019	33069	XR_878599.2	-	-
chr1	150233001	150234000	3.0543e-157	1.29859e-152	-55.4003	32069	XR_878599.2	-	-
chr1	152242001	152243000	5.99471e-156	2.40171e-151	-61.7751	46993	XR_001779484.1	-	Gm36920
chr1	153076001	153077000	3.91717e-20	2.73208e-17	-26.311	109238	XM_011247926.2	-	Lamc2
chr1	153081001	153082000	9.3464e-11	2.93777e-08	-38.631	104238	XM_011247926.2	-	Lamc2
chr1	153082001	153083000	8.75903e-48	2.06424e-44	-68.5381	103238	XM_011247926.2	-	Lamc2
chr1	153083001	153084000	1.44344e-79	9.75907e-76	-47.1502	102238	XM_011247926.2	-	Lamc2
chr1	156522001	156523000	5.86046e-24	5.10206e-21	-28.3836	-35171	XM_006496616.3	+	Abl2
chr1	156937001	156938000	8.78813e-67	3.98011e-63	-48.2492	696	XM_006497032.3	-	Ralgps2
chr1	157451001	157452000	5.9915e-34	8.32704e-31	-27.5599	-3718	XM_017319995.1	+	Cryzl2
chr1	157612001	157613000	3.11247e-55	9.42481e-52	-30.4814	-17295	XR_373636.2	-	Gm30903
chr1	158332001	158333000	5.17239e-16	2.72804e-13	-46.3575	23261	NM_207583.2	-	Brinp2
chr1	158333001	158334000	3.26652e-13	1.34971e-10	-49.0385	22261	NM_207583.2	-	Brinp2
chr1	158879001	158880000	4.09696e-10	1.17972e-07	-25.6005	77439	NM_001085376.2	-	Pappa2
chr1	158880001	158881000	2.89547e-23	2.44317e-20	-54.3502	76439	NM_001085376.2	-	Pappa2
chr1	159021001	159022000	1.80525e-12	6.90838e-10	-43.2088	20279	XR_865667.1	-	Gm39687
chr1	159022001	159023000	6.1957e-61	2.31735e-57	-56.7329	19279	XR_865667.1	-	Gm39687
chr1	162063001	162064000	1.10215e-27	1.15153e-24	-37.3591	58034	NR_040562.1	+	2810442N19Rik
chr1	162550001	162551000	8.9845e-08	1.773e-05	-26.2957	-1657	NM_144877.1	-	Eef1aknmt
chr1	164464001	164465000	0.000828905	0.0363117	-37.8626	-1183	XR_001779523.1	-	-
chr1	165026001	165027000	7.7925e-31	9.52716e-28	-25.08	64931	NR_040480.1	-	4930568G15Rik
chr1	165526001	165527000	1.28553e-10	3.9665e-08	-31.5496	-11464	XM_011238823.2	+	Adcy10
chr1	166238001	166239000	7.88411e-113	1.25383e-108	-45.4681	0	NM_175296.4	-	Mael
chr1	166475001	166476000	1.11745e-55	3.45403e-52	-46.2044	-19514	XR_373680.1	-	-
chr1	166912001	166913000	3.14449e-55	9.50796e-52	-44.0726	55740	XR_001779528.1	-	-
chr1	166940001	166941000	1.4162e-114	2.3416e-110	-37.8828	27740	XR_001779528.1	-	-
chr1	167306001	167307000	6.62402e-19	4.27906e-16	-30.1149	-1670	NM_001039483.1	+	Tmco1
chr1	168629001	168630000	1.68764e-78	1.09189e-74	-68.5162	80129	XR_373692.2	-	Gm34320
chr1	168720001	168721000	2.74378e-37	4.3502e-34	-35.5605	-9874	XR_373693.2	-	Gm34320
chr1	169174001	169175000	1.03906e-50	2.72632e-47	-52.5008	-1129	XR_865720.1	-	Gm39697
chr1	169175001	169176000	2.66064e-31	3.32712e-28	-49.0723	-2129	XR_865720.1	-	Gm39697
chr1	171043001	171044000	5.82477e-17	3.30471e-14	-28.6338	-8984	XR_373703.2	-	Gm35090
chr1	171046001	171047000	5.52967e-38	9.0638e-35	-45.7468	-11984	XR_373703.2	-	Gm35090
chr1	171190001	171191000	2.48246e-27	2.54141e-24	-27.8345	5269	NM_025557.1	-	Pcp4l1
chr1	171413001	171414000	8.44687e-20	5.7678e-17	-26.0534	1322	NM_009480.3	+	Usf1
chr1	172468001	172469000	1.47212e-14	6.87339e-12	-26.064	-6360	NM_029612.4	+	Slamf9
chr1	172786001	172787000	0.000263342	0.0161275	30.7439	87947	NM_007768.4	+	Crp
chr1	174254001	174255000	1.23815e-48	2.99939e-45	-51.4787	-3026	NM_146715.2	-	Olfr419
chr1	174943001	174944000	6.57279e-70	3.22194e-66	-41.1376	-21087	XM_006496826.3	-	Grem2
chr1	177105001	177106000	3.16279e-05	0.00307572	25.5913	-31934	XM_006496821.3	-	-
chr1	178303001	178304000	6.12431e-09	1.46958e-06	27.7056	-3089	XR_001779565.1	-	-
chr1	178407001	178408000	5.553e-13	2.24156e-10	-25.2939	1122	NM_026626.2	+	Efcab2
chr1	179651001	179652000	4.23467e-21	3.15303e-18	-27.505	-16029	XM_017321470.1	+	Sccpdh
chr1	180554001	180555000	7.33306e-21	5.37927e-18	-44.713	13796	XR_001779573.1	-	-
chr1	181845001	181846000	2.47145e-54	7.24167e-51	-36.259	-2601	NM_133815.2	-	Lbr
chr1	182258001	182259000	1.95401e-06	0.000285512	-26.6131	-1983	XM_017314070.1	+	-
chr1	184154001	184155000	6.4899e-27	6.50027e-24	-38.8723	118632	XM_006497188.2	+	Dusp10
chr1	184634001	184635000	6.08879e-41	1.09259e-37	-36.7725	-76311	NR_040472.1	-	1700112H15Rik
chr1	184890001	184891000	9.0129e-51	2.37681e-47	-26.0818	-6966	NM_178692.3	-	C130074G19Rik
chr1	185155001	185156000	1.64491e-68	7.71818e-65	-59.5785	-36637	XR_865823.1	-	Gm34797
chr1	186967001	186968000	1.53454e-223	2.1313e-218	-45.6989	0	NM_033077.3	+	D1Pas1
chr1	187062001	187063000	3.37624e-18	2.08409e-15	-31.9435	59059	XR_001779605.1	-	-
chr1	187063001	187064000	4.35934e-95	4.3874e-91	-77.7717	58059	XR_001779605.1	-	-
chr1	189692001	189693000	5.65816e-06	0.000724109	-28.0317	-3897	XM_006497119.2	-	Cenpf
chr1	190481001	190482000	5.78081e-40	1.00395e-36	-35.6143	-15308	XR_865863.1	-	-
chr1	191308001	191309000	1.04927e-19	7.11809e-17	-25.4291	9119	NM_025424.2	-	Nenf
chr1	194816001	194817000	0.000115669	0.00865354	-32.2797	-5001	NR_039539.1	+	Mir3962
chr10	3621001	3622000	2.12397e-50	5.53115e-47	-55.0852	80724	NM_027391.3	+	Iyd
chr10	4243001	4244000	3.37352e-80	2.31952e-76	-45.539	-22329	NM_031185.3	+	Akap12
chr10	5089001	5090000	7.48514e-53	2.08754e-49	-45.9629	-19939	NM_022027.2	-	Syne1
chr10	5090001	5091000	7.52848e-59	2.59244e-55	-65.7725	-20939	NM_022027.2	-	Syne1
chr10	5718001	5719000	4.86455e-24	4.25817e-21	-40.7685	-2485	XM_011243103.1	+	Gm40595
chr10	6100001	6101000	8.45468e-14	3.68259e-11	-25.7474	-177602	NM_019958.4	-	Rgs17
chr10	7473001	7474000	1.06841e-09	2.9039e-07	-26.671	0	XM_006512492.3	-	Ulbp1
chr10	7491001	7492000	9.24591e-14	4.01212e-11	30.0215	4662	XR_871427.1	-	-
chr10	7617001	7618000	4.22926e-30	5.03193e-27	-28.5591	27203	NM_172784.3	+	Lrp11
chr10	10573001	10574000	9.94343e-13	3.91487e-10	-40.2313	-14795	NM_026405.3	-	Rab32
chr10	11636001	11637000	6.53704e-37	1.02397e-33	-44.4328	292558	NM_010146.2	+	Epm2a
chr10	12386001	12387000	1.00374e-34	1.44115e-31	-52.1024	161875	XM_017313925.1	-	Utrn
chr10	13003001	13004000	1.04246e-37	1.68485e-34	-53.384	-4450	NM_175102.4	+	Sf3b5
chr10	13605001	13606000	9.95082e-47	2.24602e-43	-30.8556	51825	XM_011243200.2	+	Adat2
chr10	13869001	13870000	5.42658e-21	4.01753e-18	-25.6031	0	XM_006512812.3	-	Aig1
chr10	13893001	13894000	9.30708e-17	5.21788e-14	-73.545	-9737	XR_380120.1	-	Gm32105
chr10	14923001	14924000	6.28833e-121	1.15935e-116	-51.7926	162714	NM_008703.2	+	Nmbr
chr10	14930001	14931000	0.000311564	0.0182467	-25.2646	169714	NM_008703.2	+	Nmbr
chr10	15634001	15635000	8.66518e-18	5.21745e-15	-27.35	104188	XR_380123.1	-	Gm32283
chr10	16303001	16304000	1.01188e-20	7.34008e-18	-34.0376	511226	NR_131087.1	+	C330004P14Rik
chr10	16304001	16305000	4.46706e-34	6.25426e-31	-29.6949	512226	NR_131087.1	+	C330004P14Rik
chr10	17143001	17144000	1.04207e-42	2.02516e-39	-37.3209	-47220	NR_038020.1	-	Gm20125
chr10	18139001	18140000	9.56161e-70	4.64334e-66	-40.2607	70891	NM_001195036.1	-	Ect2l
chr10	18591001	18592000	2.50971e-43	4.9986e-40	-30.2979	-44926	NM_019487.3	-	Hebp2
chr10	19044001	19045000	0.000684763	0.0318483	-31.0552	-28592	NM_009397.3	-	Tnfaip3
chr10	19985001	19986000	2.01277e-42	3.83997e-39	-31.8757	50477	NM_008580.4	+	Map3k5
chr10	22413001	22414000	0.000616237	0.0296166	-37.4174	-2266	XR_871505.1	-	-
chr10	22433001	22434000	0.000827845	0.0362795	-30.9091	-22266	XR_871505.1	-	-
chr10	23726001	23727000	1.17626e-106	1.59126e-102	-46.0172	-14515	XR_871511.1	-	Gm35291
chr10	23812001	23813000	2.2934e-18	1.43308e-15	-40.886	15017	NM_183116.2	+	Slc18b1
chr10	24329001	24330000	0.000611307	0.0294546	-36.5854	105486	NM_021509.5	+	Moxd1
chr10	25419001	25420000	3.3656e-38	5.56037e-35	-45.8165	10635	NM_013511.3	+	Epb41l2
chr10	25783001	25784000	8.77439e-17	4.92587e-14	-36.1912	53438	NR_045349.1	-	4930401C15Rik
chr10	25942001	25943000	7.2028e-66	3.13928e-62	-69.3259	53501	XM_006512921.3	-	Tmem200a
chr10	26371001	26372000	3.08685e-21	2.31911e-18	-34.6802	2545	XM_017313935.1	-	-
chr10	28526001	28527000	1.51277e-10	4.62382e-08	-29.8687	-141327	XR_871437.1	+	-
chr10	29243001	29244000	5.03515e-94	5.01906e-90	-40.7463	31360	NM_001162537.2	+	9330159F19Rik
chr10	29875001	29876000	3.98897e-10	1.15097e-07	-38.9557	-172378	XR_001779752.1	-	Gm46219
chr10	30216001	30217000	3.42398e-05	0.00328328	-30.7692	-15398	XM_006512814.3	-	Cenpw
chr10	30498001	30499000	1.55653e-47	3.62725e-44	-34.881	47483	XR_871567.1	+	Gm40622
chr10	31055001	31056000	7.19726e-34	9.97619e-31	-38.6256	10232	XR_380235.2	-	Gm30676
chr10	31672001	31673000	1.00615e-07	1.9671e-05	-34.7692	-62277	NM_001146349.1	-	Rnf217
chr10	32182001	32183000	1.38023e-135	3.26756e-131	-62.9074	-572277	NM_001146349.1	-	Rnf217
chr10	32972001	32973000	4.52639e-30	5.37318e-27	-56.6164	-77913	XM_011243189.2	-	-
chr10	33509001	33510000	3.81528e-16	2.03859e-13	-37.8085	113373	XM_017313882.1	-	-
chr10	34434001	34435000	1.49319e-10	4.56732e-08	-37.2514	-15413	XM_006512764.2	-	Nt5dc1
chr10	38264001	38265000	3.59255e-29	4.07649e-26	-29.3138	88229	NR_131035.1	+	4930591E09Rik
chr10	38732001	38733000	9.90922e-05	0.00767154	28.7669	88780	NM_001177783.1	-	Rfpl4b
chr10	38772001	38773000	7.26153e-127	1.49783e-122	-68.5104	48780	NM_001177783.1	-	Rfpl4b
chr10	38932001	38933000	3.10014e-27	3.15978e-24	-48.931	-32515	NM_010681.4	+	Lama4
chr10	38933001	38934000	1.29584e-78	8.48949e-75	-74.8706	-31515	NM_010681.4	+	Lama4
chr10	40010001	40011000	2.32241e-05	0.00238471	-30.6194	-2823	XM_006512696.3	-	Mfsd4b1
chr10	41019001	41020000	9.34201e-10	2.56118e-07	-29.1198	51585	NM_199058.1	-	Gpr6
chr10	42841001	42842000	1.59988e-27	1.65907e-24	-25.7939	-14411	XR_380276.2	+	-
chr10	43255001	43256000	6.00179e-86	4.75424e-82	-34.9955	33517	NM_001168289.1	+	Pdss2
chr10	45336001	45337000	1.96926e-43	3.9297e-40	27.6314	0	XM_006512736.3	+	Bves
chr10	45839001	45840000	2.88166e-07	5.14697e-05	-27.0347	31299	NR_040624.1	+	D030045P18Rik
chr10	47438001	47439000	6.41215e-17	3.62709e-14	-45.9612	-335212	XR_380299.2	-	-
chr10	47805001	47806000	1.78973e-15	9.0412e-13	-41.8497	-702212	XR_380299.2	-	-
chr10	50679001	50680000	2.31287e-14	1.06157e-11	-51.6883	74209	XM_006512923.3	+	-
chr10	51132001	51133000	5.76241e-23	4.77334e-20	-35.3238	51264	XR_380307.2	-	Gm35917
chr10	51744001	51745000	1.5121e-63	6.22568e-60	-34.829	12195	NR_045158.1	-	4933411G06Rik
chr10	51991001	51992000	5.76501e-73	3.0875e-69	-39.7892	-20602	XR_871644.1	-	Gm40646
chr10	52545001	52546000	6.08633e-79	4.01259e-75	-29.8705	0	NR_037920.1	-	Zfa-ps
chr10	52766001	52767000	1.20997e-08	2.778e-06	-38.8024	5004	XR_001779769.1	-	-
chr10	52767001	52768000	1.29089e-11	4.50402e-09	-30.7994	4004	XR_001779769.1	-	-
chr10	52950001	52951000	0.000573595	0.0282002	-35.3881	145647	XR_871645.2	+	Gm40647
chr10	52951001	52952000	9.03769e-23	7.43325e-20	-34.6939	146647	XR_871645.2	+	Gm40647
chr10	54619001	54620000	5.65726e-23	4.68997e-20	-44.8262	-253779	XR_380313.1	-	Gm36335
chr10	54907001	54908000	5.48403e-10	1.55294e-07	-35.0757	-541779	XR_380313.1	-	Gm36335
chr10	56031001	56032000	1.16368e-09	3.14317e-07	-31.8519	-51830	XM_006512876.3	+	Msl3l2
chr10	56751001	56752000	0.000615087	0.029577	-26.7093	183235	XR_380321.2	-	Gm36769
chr10	57099001	57100000	2.55645e-35	3.79069e-32	-32.0221	-17264	XR_871657.1	+	Gm40652
chr10	57333001	57334000	1.74753e-70	8.77269e-67	-65.8158	-152187	XM_006512564.2	+	Hsf2
chr10	59868001	59869000	3.06338e-34	4.32386e-31	-25.2368	-10591	NM_019965.2	+	Dnajb12
chr10	61466001	61467000	1.59513e-36	2.46161e-33	-32.3993	-8800	XM_017313884.1	+	Lrrc20
chr10	63365001	63366000	2.52781e-20	1.79002e-17	-26.1591	-16443	NM_001253685.1	+	Dnajc12
chr10	63366001	63367000	5.18784e-37	8.14465e-34	-31.9272	-15443	NM_001253685.1	+	Dnajc12
chr10	63421001	63422000	3.86149e-45	8.15068e-42	-33.7126	-8098	NM_177612.3	+	Ctnna3
chr10	63422001	63423000	9.73073e-26	9.25674e-23	-29.6663	-7098	NM_177612.3	+	Ctnna3
chr10	63723001	63724000	5.97476e-21	4.40614e-18	-29.4646	94225	XR_380491.2	-	Gm30644
chr10	64785001	64786000	3.72106e-87	3.04007e-83	-48.1211	334388	XR_380492.1	-	-
chr10	65172001	65173000	3.01783e-16	1.62584e-13	-39.7034	-51615	XR_380492.1	-	-
chr10	66072001	66073000	5.09872e-18	3.1123e-15	-53.339	51065	NR_038039.1	-	-
chr10	66190001	66191000	1.62207e-09	4.28085e-07	-33.2382	9466	XR_380498.1	-	-
chr10	66468001	66469000	1.44153e-31	1.82342e-28	-40.8593	43513	XR_871771.1	-	Gm40677
chr10	66582001	66583000	6.08457e-07	0.000101045	-42.1154	-69490	XR_871771.1	-	Gm40677
chr10	66968001	66969000	5.56421e-30	6.58265e-27	-33.1774	-36075	NR_110511.1	+	Gm31763
chr10	66969001	66970000	1.12525e-12	4.40238e-10	-28.3297	-35075	NR_110511.1	+	Gm31763
chr10	67082001	67083000	3.03231e-11	1.01499e-08	-30.7229	13229	XM_006513726.3	-	Reep3
chr10	67083001	67084000	9.54226e-25	8.70004e-22	-27.3755	12229	XM_006513726.3	-	Reep3
chr10	67084001	67085000	3.28184e-14	1.48698e-11	-25.8598	11229	XM_006513726.3	-	Reep3
chr10	68212001	68213000	4.06746e-09	1.00807e-06	27.5915	30403	XM_006514132.2	-	Arid5b
chr10	69196001	69197000	6.56238e-67	2.99159e-63	-37.681	-11552	NM_001252636.1	+	Rhobtb1
chr10	69197001	69198000	2.45134e-30	2.94178e-27	-45.2973	-10552	NM_001252636.1	+	Rhobtb1
chr10	69235001	69236000	3.63544e-187	2.5246e-182	-77.1564	-10861	XM_006514051.3	+	Rhobtb1
chr10	71310001	71311000	1.27181e-17	7.57024e-15	-31.8774	0	XR_871821.1	+	-
chr10	72937001	72938000	5.23313e-12	1.90666e-09	-31.9856	35143	XR_001779814.1	-	-
chr10	72938001	72939000	1.20476e-68	5.66567e-65	-48.0258	34143	XR_001779814.1	-	-
chr10	73508001	73509000	0.000230275	0.0145946	-25.463	301836	XR_001779433.1	+	-
chr10	73764001	73765000	7.69136e-28	8.105e-25	-46.9489	-56131	XR_001779440.1	+	-
chr10	74612001	74613000	0.00123459	0.0471935	-25.0428	-354090	XM_006513237.2	+	-
chr10	75446001	75447000	1.49791e-15	7.63922e-13	-26.9399	-2510	NR_045841.1	+	4933407G14Rik
chr10	77196001	77197000	1.04676e-10	3.26409e-08	-28.6424	-9387	XR_871847.2	+	Gm35837
chr10	77759001	77760000	0.00129831	0.0487777	-29.2059	0	XM_006514353.1	-	-
chr10	78048001	78049000	3.98178e-22	3.14336e-19	-54.7023	-842	NM_019448.4	+	Dnmt3l
chr10	78049001	78050000	2.10433e-63	8.62993e-60	-42.3448	0	NM_001284197.1	+	Dnmt3l
chr10	78895001	78896000	1.31507e-05	0.00148606	-25.8929	19454	NM_207571.2	+	Olfr1355
chr10	78940001	78941000	2.00233e-27	2.06e-24	-38.5771	-14207	NM_207201.1	+	Olfr8
chr10	79912001	79913000	1.34091e-42	2.58423e-39	-29.1405	-3061	XM_011243402.2	-	-
chr10	80139001	80140000	3.05737e-27	3.11924e-24	27.8047	0	XM_006512973.2	-	Cbarp
chr10	81281001	81282000	6.52457e-86	5.14878e-82	-33.7951	3782	NM_001282096.1	-	Tjp3
chr10	81284001	81285000	1.01909e-29	1.19075e-26	-28.293	782	NM_001282096.1	-	Tjp3
chr10	81470001	81471000	1.29878e-27	1.35425e-24	-30.6068	1926	XM_006513748.3	-	Celf5
chr10	82812001	82813000	3.42863e-118	6.00247e-114	-32.7305	0	NR_038042.1	+	1700028I16Rik
chr10	84155001	84156000	2.98803e-14	1.35858e-11	-31.5231	-44578	XR_871912.1	-	Gm40727
chr10	86234001	86235000	7.03386e-84	5.27115e-80	-57.5995	58593	XR_871925.2	+	-
chr10	88252001	88253000	0.000847658	0.0368681	-28.6739	50898	XM_006513980.2	+	-
chr10	88459001	88460000	9.77705e-49	2.37675e-45	-31.1869	0	NM_011517.2	+	Sycp3
chr10	88460001	88461000	4.50669e-18	2.76062e-15	-48.9325	416	NM_011517.2	+	Sycp3
chr10	88497001	88498000	0.000168774	0.0115575	-28.8676	5966	XM_006513454.2	-	Chpt1
chr10	89703001	89704000	1.51951e-21	1.16469e-18	-42.8743	16640	NR_130956.1	+	1500026H17Rik
chr10	91169001	91170000	2.80666e-40	4.91773e-37	-28.0193	551	NM_001283048.1	-	Tmpo
chr10	91814001	91815000	8.27538e-05	0.00665803	-27.2222	-73586	XR_380675.1	+	-
chr10	93433001	93434000	3.03699e-118	5.36188e-114	-71.2477	0	NR_106161.1	+	Mir7688
chr10	93819001	93820000	5.9564e-35	8.62343e-32	-26.8425	0	XM_011243487.2	+	Usp44
chr10	94426001	94427000	1.62321e-12	6.23696e-10	-26.3877	1629	XR_871962.2	-	-
chr10	94450001	94451000	4.2895e-13	1.74915e-10	-28.4884	-21374	XR_380688.3	-	-
chr10	95245001	95246000	2.70048e-33	3.6747e-30	-34.3453	77753	XM_006513178.3	-	-
chr10	95248001	95249000	1.03114e-14	4.88338e-12	-27.0219	74753	XM_006513178.3	-	-
chr10	95456001	95457000	1.89223e-05	0.00201385	-25.07	38628	NR_045338.1	+	5730420D15Rik
chr10	96081001	96082000	1.20945e-36	1.87615e-33	-31.6472	-98918	XR_871973.1	+	Gm40746
chr10	97693001	97694000	5.87627e-26	5.65458e-23	-28.241	0	NM_025724.2	+	Ccer1
chr10	98090001	98091000	2.34099e-38	3.88609e-35	-26.4485	-122912	NR_033537.1	-	Gm10754
chr10	98120001	98121000	0.00106635	0.0428823	-29.2017	-152912	NR_033537.1	-	Gm10754
chr10	99599001	99600000	1.48784e-73	8.11254e-70	-35.597	-9171	NR_038019.1	+	Gm20110
chr10	99608001	99609000	7.87911e-57	2.54887e-53	-33.3528	-171	NR_038019.1	+	Gm20110
chr10	99609001	99610000	1.83179e-64	7.7251e-61	-35.0151	0	NR_038019.1	+	Gm20110
chr10	99739001	99740000	3.41988e-12	1.27068e-09	-30.8977	19659	NM_027945.3	-	Csl
chr10	102512001	102513000	8.28267e-07	0.000132959	-27.422	0	NM_146240.4	+	Rassf9
chr10	103034001	103035000	1.5536e-06	0.000233508	-28.0462	-4545	XM_006513529.2	-	Alx1
chr10	103661001	103662000	3.16168e-44	6.51513e-41	-41.3428	-291637	XR_380754.2	-	6430590A10Rik
chr10	103754001	103755000	2.25187e-12	8.51583e-10	-31.7398	-384637	XR_380754.2	-	6430590A10Rik
chr10	103878001	103879000	0.000636829	0.030298	-37.5598	-263987	NM_001270898.1	+	Gm21293
chr10	104765001	104766000	5.46257e-13	2.20591e-10	-29.7197	166625	XR_872003.1	-	Gm40751
chr10	106206001	106207000	1.76282e-24	1.58299e-21	-40.5252	-263270	XM_017313986.1	+	-
chr10	106390001	106391000	2.06538e-24	1.84989e-21	-36.4277	-79270	XM_017313986.1	+	-
chr10	106391001	106392000	2.38742e-61	9.0432e-58	-70.886	-78270	XM_017313986.1	+	-
chr10	107366001	107367000	1.26609e-17	7.53839e-15	-43.4149	93609	NM_001284329.1	+	Lin7a
chr10	107367001	107368000	7.64465e-05	0.00624658	-28.3727	94609	NM_001284329.1	+	Lin7a
chr10	111913001	111914000	1.28724e-48	3.11467e-45	-26.1193	-38626	NR_046029.1	-	Gm20758
chr10	112425001	112426000	7.13471e-71	3.61652e-67	-43.8008	117149	XM_011243456.2	+	Kcnc2
chr10	112587001	112588000	2.32039e-53	6.57704e-50	-45.6977	72342	XR_872043.1	-	Gm40764
chr10	112699001	112700000	8.31179e-17	4.67246e-14	-34.7358	-26926	NR_040579.1	+	1700010J16Rik
chr10	114535001	114536000	4.61692e-13	1.87752e-10	-36.0332	225840	XR_872046.1	-	Gm40766
chr10	115036001	115037000	2.38688e-44	4.9479e-41	-52.1633	88111	XR_380811.3	+	Gm31267
chr10	115201001	115202000	0.000780511	0.0348338	-38.6364	-15980	NM_173391.3	-	Tph2
chr10	115808001	115809000	4.13349e-05	0.00382524	-42.5439	-7817	XM_006513542.2	+	Tspan8
chr10	116710001	116711000	5.30555e-30	6.28735e-27	-31.4607	18178	NR_045345.1	-	1700030O20Rik
chr10	116715001	116716000	8.34789e-24	7.20736e-21	-33.7018	13178	NR_045345.1	-	1700030O20Rik
chr10	116716001	116717000	6.23355e-09	1.49287e-06	-33.0063	12178	NR_045345.1	-	1700030O20Rik
chr10	117391001	117392000	1.6556e-10	5.03892e-08	-31.8763	-14012	XM_006513855.2	-	Cpsf6
chr10	117411001	117412000	7.74403e-15	3.70285e-12	-28.8607	2452	XR_872063.2	-	-
chr10	117424001	117425000	9.06409e-05	0.00715092	-27.0683	-5897	XR_001779648.1	-	Gm40770
chr10	117640001	117641000	1.19557e-36	1.85601e-33	-27.5789	10503	NM_027468.1	+	Cpm
chr10	118034001	118035000	3.40287e-64	1.4207e-60	-28.0847	20870	XR_872079.1	+	Gm32663
chr10	118035001	118036000	4.56354e-53	1.28477e-49	-32.3638	21870	XR_872079.1	+	Gm32663
chr10	120061001	120062000	7.7849e-63	3.10105e-59	-43.2384	50966	NM_080446.2	-	Helb
chr10	120162001	120163000	2.9492e-17	1.71384e-14	-29.2174	10756	XM_006514227.3	-	-
chr10	120571001	120572000	9.66109e-06	0.001143	-28.6434	42559	XR_380876.2	+	Gm34952
chr10	120637001	120638000	7.53909e-06	0.000925592	-29.7253	-50412	XR_872122.1	+	Gm35062
chr10	121336001	121337000	3.69821e-46	8.11861e-43	-31.6229	15297	XM_006514412.3	-	-
chr10	121337001	121338000	7.62983e-42	1.4256e-38	-27.8239	14297	XM_006514412.3	-	-
chr10	121507001	121508000	2.50359e-98	2.73078e-94	-32.509	-1947	XR_872133.1	+	Gm35696
chr10	121944001	121945000	2.10224e-28	2.28821e-25	-70.2335	101505	XM_006513140.1	-	-
chr10	122391001	122392000	4.85649e-09	1.18543e-06	-29.7267	4104	XR_872144.2	+	-
chr10	122392001	122393000	2.27242e-24	2.02776e-21	-32.1355	5104	XR_872144.2	+	-
chr10	125916001	125917000	2.21882e-19	1.48157e-16	-32.6383	21615	XR_380919.1	-	Gm29944
chr10	127238001	127239000	1.57193e-53	4.47383e-50	-27.3681	24364	NM_001039000.4	-	Kif5a
chr10	127333001	127334000	1.29862e-35	1.94637e-32	-27.1197	7580	NM_010296.2	-	Gli1
chr10	128262001	128263000	4.04744e-129	8.78345e-125	-45.3592	-4997	NM_133997.2	+	Apof
chr10	128823001	128824000	4.10621e-08	8.63788e-06	-26.3428	1232	NM_025364.2	+	Sarnp
chr10	129189001	129190000	2.69688e-49	6.74486e-46	-66.1481	-1583	NM_207008.2	-	Olfr773
chr10	129593001	129594000	2.6533e-80	1.84872e-76	-60.2564	14480	NM_146931.1	-	Olfr796
chr10	130298001	130299000	1.00502e-07	1.96526e-05	26.1907	-17762	NM_007501.4	-	Neurod4
chr11	3602001	3603000	1.3989e-05	0.00156602	-41.6843	-28764	XR_872226.1	-	Gm39567
chr11	3954001	3955000	1.53095e-08	3.45929e-06	-25.984	-8808	XM_017314702.1	+	-
chr11	3955001	3956000	4.19388e-38	6.90688e-35	-35.1122	-7808	XM_017314702.1	+	-
chr11	4605001	4606000	6.92758e-19	4.46961e-16	-31.3128	-10140	XM_006514848.3	-	Mtmr3
chr11	5699001	5700000	8.366e-40	1.4488e-36	-31.0249	7700	NM_026080.2	-	Mrps24
chr11	5708001	5709000	2.31327e-45	4.92771e-42	-39.2059	-285	XM_006514770.2	-	-
chr11	6531001	6532000	3.72566e-34	5.23736e-31	-48.3523	-2242	NR_045893.1	-	Snhg15
chr11	7775001	7776000	6.08978e-05	0.00521818	-34.3006	346127	XR_381035.3	+	Gm36720
chr11	8045001	8046000	8.93963e-13	3.536e-10	-27.369	457903	XM_006514743.3	-	Tns3
chr11	9972001	9973000	3.48794e-12	1.29459e-09	-34.7889	468868	XM_017314871.1	-	-
chr11	11277001	11278000	6.65515e-10	1.8608e-07	-25.9613	-22612	XR_872241.1	-	Gm39578
chr11	11287001	11288000	1.95314e-303	1.01726e-297	-63.7436	-32612	XR_872241.1	-	Gm39578
chr11	11288001	11289000	2.0857e-129	4.57387e-125	-47.4144	-33612	XR_872241.1	-	Gm39578
chr11	12129001	12130000	4.81205e-52	1.31735e-48	-59.3543	-81880	XR_872245.2	-	Gm30423
chr11	12756001	12757000	6.28192e-63	2.52163e-59	-50.0362	-291042	XM_006514485.3	-	Cobl
chr11	13379001	13380000	1.20302e-29	1.39704e-26	-50.7405	575733	XR_381054.1	-	Gm30770
chr11	13615001	13616000	3.30073e-12	1.22794e-09	-49.6074	339733	XR_381054.1	-	Gm30770
chr11	13946001	13947000	6.68256e-64	2.77883e-60	-42.9625	8733	XR_381054.1	-	Gm30770
chr11	13947001	13948000	2.95337e-80	2.04413e-76	-56.3477	7733	XR_381054.1	-	Gm30770
chr11	14127001	14128000	1.1805e-10	3.65596e-08	-28.6319	51042	NR_131011.1	-	4930554G24Rik
chr11	14128001	14129000	6.35266e-29	7.12306e-26	-28.871	50042	NR_131011.1	-	4930554G24Rik
chr11	16961001	16962000	5.43216e-133	1.25744e-128	-53.6977	9593	NM_176982.2	+	Fbxo48
chr11	18052001	18053000	6.18306e-13	2.4853e-10	-26.7699	-42986	NR_131129.1	+	Gm12018
chr11	18300001	18301000	4.50845e-05	0.00410698	-30.404	192278	XR_381065.3	-	-
chr11	18337001	18338000	1.1243e-176	6.50631e-172	-64.3336	155278	XR_381065.3	-	-
chr11	18390001	18391000	0.000903775	0.0384382	26.9947	102278	XR_381065.3	-	-
chr11	19409001	19410000	0.000219415	0.0140975	-34.187	208744	XR_872268.1	-	Gm39601
chr11	19836001	19837000	8.56376e-14	3.7262e-11	-34.8416	-87442	NM_033523.4	+	Spred2
chr11	19837001	19838000	9.67009e-211	9.59329e-206	-58.8129	-86442	NM_033523.4	+	Spred2
chr11	19838001	19839000	4.01783e-53	1.13267e-49	-27.4484	-85442	NM_033523.4	+	Spred2
chr11	20663001	20664000	2.91982e-12	1.09268e-09	-26.3052	15955	XM_006514766.3	+	Sertad2
chr11	21634001	21635000	2.9571e-41	5.3993e-38	-46.7602	-17226	XM_006514639.2	+	-
chr11	21907001	21908000	3.80036e-33	5.14116e-30	-42.1523	-90501	XR_381086.3	+	-
chr11	24596001	24597000	3.8721e-21	2.89237e-18	-36.64	114094	NR_045857.2	+	4933430M04Rik
chr11	24608001	24609000	9.66448e-07	0.000152555	-27.6284	121723	NR_033491.1	-	Gm10466
chr11	24882001	24883000	1.11731e-11	3.92998e-09	-27.2289	43381	XR_381111.2	-	-
chr11	26669001	26670000	9.02226e-41	1.61065e-37	-27.6638	-74988	XM_006514801.3	-	Vrk2
chr11	29030001	29031000	6.95243e-69	3.29935e-65	-43.0901	-99232	XM_011243751.2	+	Pnpt1
chr11	29069001	29070000	2.40923e-74	1.34203e-70	-35.7341	-60232	XM_011243751.2	+	Pnpt1
chr11	29070001	29071000	3.70158e-14	1.66773e-11	-33.8453	-59232	XM_011243751.2	+	Pnpt1
chr11	29332001	29333000	2.19748e-50	5.71542e-47	-45.1394	-40641	XM_006514450.3	+	-
chr11	31981001	31982000	1.10441e-63	4.57422e-60	-42.7583	15370	NM_026262.1	+	4930524B15Rik
chr11	31982001	31983000	5.23478e-59	1.81158e-55	-38.2756	16370	NM_026262.1	+	4930524B15Rik
chr11	32113001	32114000	6.04041e-09	1.45079e-06	-27.6929	-11774	NR_130637.1	-	Gm12108
chr11	33544001	33545000	2.94154e-17	1.71035e-14	-28.1431	0	XR_872360.1	-	Gm36005
chr11	33782001	33783000	8.32196e-18	5.01368e-15	-31.7024	60586	NM_001190885.1	-	Kcnip1
chr11	33783001	33784000	8.8229e-10	2.42909e-07	-29.9267	59586	NM_001190885.1	-	Kcnip1
chr11	37752001	37753000	1.97155e-62	7.72065e-59	-68.2367	93014	NR_131154.1	+	Gm12128
chr11	39818001	39819000	0.00110876	0.0439958	-33.9286	-189194	XR_388581.1	+	Gm12132
chr11	40248001	40249000	1.83347e-15	9.25095e-13	-33.1801	180193	XR_388582.3	-	Gm34173
chr11	40419001	40420000	6.81537e-13	2.7305e-10	-42.8571	9193	XR_388582.3	-	Gm34173
chr11	40536001	40537000	3.75678e-35	5.51168e-32	-30.5155	30315	XR_879802.2	-	Gm34281
chr11	41218001	41219000	7.41898e-07	0.000120506	-48.4773	-462687	XM_011248706.1	-	-
chr11	43220001	43221000	4.40312e-07	7.56858e-05	-36.6751	1143	XR_879805.1	-	Gm12146
chr11	43304001	43305000	1.56553e-30	1.88417e-27	-33.0739	69462	NR_029558.1	-	Mir146
chr11	44306001	44307000	2.29083e-45	4.88989e-42	-30.0419	-93063	NM_001303244.1	+	Il12b
chr11	45367001	45368000	1.43639e-11	4.98247e-09	-30.3542	-250074	NR_045100.1	-	Gm12159
chr11	45724001	45725000	1.7312e-33	2.36968e-30	-56.1228	20198	XR_388601.1	+	Gm35282
chr11	46014001	46015000	5.59978e-149	2.0114e-144	-44.08	33693	NM_173384.2	+	Sox30
chr11	46766001	46767000	1.42007e-25	1.33867e-22	-62.1212	14835	NM_134248.2	+	Havcr1
chr11	47467001	47468000	8.78024e-05	0.00697274	-25.8333	-87285	XM_011249012.1	-	-
chr11	47468001	47469000	8.03019e-44	1.6258e-40	-38.767	-88285	XM_011249012.1	-	-
chr11	47848001	47849000	0.000885688	0.0379437	-34.7222	139852	XM_006533306.3	-	Sgcd
chr11	47851001	47852000	3.03222e-12	1.13271e-09	-27.8362	136852	XM_006533306.3	-	Sgcd
chr11	48777001	48778000	4.56433e-43	9.01324e-40	-29.3195	21412	XR_001780202.1	-	-
chr11	48821001	48822000	1.58619e-101	1.86698e-97	-38.5157	-3235	XM_006532760.3	-	-
chr11	49023001	49024000	3.86501e-12	1.42792e-09	-27.5521	-26733	NM_010999.2	+	Olfr56
chr11	50360001	50361000	1.12022e-11	3.93886e-09	-29.7872	-2123	NR_030529.1	-	Mir804
chr11	51668001	51669000	9.36859e-44	1.89126e-40	-42.8485	-10912	XR_388627.1	-	Gm30058
chr11	52359001	52360000	1.56678e-34	2.23415e-31	-25.0884	-862	NM_011694.5	+	Vdac1
chr11	52397001	52398000	5.72111e-21	4.22657e-18	-25.4623	575	NM_153117.2	+	9530068E07Rik
chr11	53237001	53238000	4.07091e-220	4.46369e-215	-64.8502	62480	NM_008300.3	-	Hspa4
chr11	53737001	53738000	3.76077e-35	5.51365e-32	-25.7754	16209	NM_010558.1	+	Il5
chr11	53750001	53751000	6.53866e-07	0.000107709	-27.3351	12655	NR_106131.1	-	Mir7671
chr11	54388001	54389000	1.10164e-22	9.00385e-20	-41.3518	17351	NM_029105.2	+	Meikin
chr11	55387001	55388000	1.41007e-27	1.46808e-24	-31.4181	-2700	XR_879860.1	-	-
chr11	56328001	56329000	0.000452542	0.0238061	-25.8426	-57928	XR_879873.1	-	-
chr11	57011001	57012000	1.72211e-10	5.22763e-08	47.4655	0	NM_008165.4	+	Gria1
chr11	57543001	57544000	0.000338191	0.0193616	-31.9039	24185	XM_006532850.2	+	Mfap3
chr11	57559001	57560000	4.01004e-79	2.67763e-75	-27.4775	40185	XM_006532850.2	+	Mfap3
chr11	57560001	57561000	7.23055e-09	1.71358e-06	-47.3705	41185	XM_006532850.2	+	Mfap3
chr11	57825001	57826000	1.87092e-70	9.34707e-67	-38.1029	6148	NM_008213.2	-	Hand1
chr11	58905001	58906000	1.81343e-13	7.67411e-11	-30.9496	735	XR_879895.1	+	Gm12257
chr11	59375001	59376000	1.48189e-45	3.19591e-42	-26.2211	0	XM_017314450.1	-	Prss38
chr11	60584001	60585000	1.26737e-13	5.43168e-11	-32.3466	2050	XM_017314873.1	-	-
chr11	61102001	61103000	6.49627e-27	6.50352e-24	-43.7037	-23741	XM_006533851.3	+	Tnfrsf13b
chr11	62511001	62512000	2.19974e-26	2.16066e-23	-28.3426	26803	XM_006534333.3	-	Cenpv
chr11	62955001	62956000	5.46403e-11	1.77393e-08	-25.6272	3810	NM_025496.1	+	Cdrt4
chr11	63646001	63647000	2.88357e-19	1.90954e-16	-36.8052	26811	XR_388737.2	+	Gm29958
chr11	63926001	63927000	3.08232e-22	2.45281e-19	-25.3776	-3718	NM_018805.2	-	Hs3st3b1
chr11	66981001	66982000	3.70466e-29	4.20141e-26	-29.1159	23109	NR_130646.1	+	Tmem238l
chr11	67083001	67084000	4.50963e-38	7.41516e-35	-29.0946	4703	NM_001099635.1	+	Myh3
chr11	68648001	68649000	6.0205e-14	2.65959e-11	-34.1879	-42915	NM_175260.2	+	Myh10
chr11	69237001	69238000	5.25995e-35	7.64169e-32	-28.8622	0	XM_006532244.2	-	Gucy2e
chr11	69251001	69252000	1.53694e-39	2.64623e-36	-25.7752	10081	XR_879967.1	-	-
chr11	69604001	69605000	3.90291e-22	3.0846e-19	33.5684	0	XM_017314232.1	-	Atp1b2
chr11	69713001	69714000	1.40808e-46	3.15768e-43	-44.0981	-16904	NM_011614.3	-	Tnfsf12
chr11	69719001	69720000	9.42485e-20	6.41457e-17	-26.2282	-22904	NM_011614.3	-	Tnfsf12
chr11	70674001	70675000	1.85077e-20	1.32228e-17	-28.9025	-4586	NM_001167669.1	-	Spag7
chr11	71564001	71565000	0.000578086	0.0283387	41.1255	10277	XR_388800.1	-	Gm33351
chr11	72375001	72376000	3.67565e-20	2.57052e-17	-28.0759	10775	XR_001780254.1	+	Gm34317
chr11	73469001	73470000	3.87884e-27	3.92466e-24	-52.2301	-14792	NM_147025.1	-	Olfr380
chr11	73551001	73552000	0.00118634	0.0459871	26.8717	-33805	NM_146443.1	-	Olfr382
chr11	73830001	73831000	0.000548389	0.0273059	26.1408	-13125	NM_147006.2	-	Olfr392
chr11	73888001	73889000	0.000236034	0.0148749	-45	0	NM_147007.1	-	Olfr394
chr11	74306001	74307000	2.34859e-14	1.07654e-11	-42.9207	22194	NM_011002.2	+	Olfr59
chr11	74461001	74462000	2.84099e-21	2.13903e-18	-29.8176	-3717	XM_006533629.2	-	Rap1gap2
chr11	79635001	79636000	8.8456e-12	3.14851e-09	-25.0145	8150	XR_001780096.1	-	Gm30718
chr11	79636001	79637000	8.56292e-13	3.39409e-10	-32.2564	7150	XR_001780096.1	-	Gm30718
chr11	79977001	79978000	1.4661e-18	9.24723e-16	-27.2262	3781	XR_388886.3	+	Gm30875
chr11	83236001	83237000	5.88735e-28	6.24185e-25	-26.3021	12427	NR_015519.1	+	AI662270
chr11	83237001	83238000	3.2908e-42	6.22687e-39	-28.6559	13427	NR_015519.1	+	AI662270
chr11	84587001	84588000	3.36575e-10	9.81241e-08	-26.7421	61343	NR_038057.1	+	Lhx1os
chr11	86814001	86815000	6.82994e-07	0.00011196	-31.1574	-6066	XM_017314718.1	-	Dhx40
chr11	86815001	86816000	7.86614e-13	3.1334e-10	-37.8678	-7066	XM_017314718.1	-	Dhx40
chr11	87403001	87404000	9.70388e-21	7.04892e-18	-27.7073	496	NM_053269.3	-	Rad51c
chr11	88046001	88047000	6.64971e-47	1.51074e-43	-28.5878	0	XR_388324.3	+	Srsf1
chr11	88275001	88276000	7.72348e-12	2.76469e-09	26.668	1578	XR_388945.2	+	Gm34366
chr11	88895001	88896000	2.59225e-34	3.66632e-31	-31.4237	-9928	NR_045955.1	+	Scpep1os
chr11	88896001	88897000	1.00255e-56	3.22321e-53	-27.5007	-8928	NR_045955.1	+	Scpep1os
chr11	90029001	90030000	3.91993e-35	5.74295e-32	-29.7553	-348	NM_026433.2	+	Tmem100
chr11	90350001	90351000	1.50519e-09	3.99362e-07	-25.129	38584	XM_006533006.1	-	Hlf
chr11	92694001	92695000	1.96806e-124	3.90486e-120	-50.5401	-403141	XM_006534319.3	+	-
chr11	92845001	92846000	0.000265297	0.0162182	-28.63	-252141	XM_006534319.3	+	-
chr11	94731001	94732000	8.69162e-37	1.35433e-33	-31.3861	-26503	NM_001007584.2	-	Gm11541
chr11	94732001	94733000	6.65643e-34	9.23268e-31	-26.1973	-27503	NM_001007584.2	-	Gm11541
chr11	94872001	94873000	4.73855e-35	6.91795e-32	-37.7414	14126	XR_880154.1	-	A430060F13Rik
chr11	94952001	94953000	0.00120831	0.0465276	-27.3246	-14593	NM_018792.2	+	H1f9
chr11	96899001	96900000	6.55542e-05	0.00553482	26.8275	2536	XR_880184.1	-	Gm38961
chr11	97337001	97338000	2.46875e-38	4.09491e-35	-28.1365	8220	XM_006533025.1	-	Gpr179
chr11	97598001	97599000	3.20019e-54	9.33758e-51	-35.4683	0	NR_045496.1	+	2410003L11Rik
chr11	98067001	98068000	0	0	-63.611	-13528	XR_001779960.1	-	-
chr11	101227001	101228000	7.18586e-16	3.7473e-13	-25.3705	-539	NM_007970.3	-	Ezh1
chr11	101347001	101348000	7.14993e-17	4.0302e-14	-30.7913	11586	XM_017314230.1	+	Aoc3
chr11	102665001	102666000	5.37232e-96	5.48641e-92	-33.4071	0	NM_001127576.2	+	Meioc
chr11	104030001	104031000	1.48485e-66	6.59577e-63	-39.8549	0	XR_389070.2	+	Gm35420
chr11	104179001	104180000	1.22548e-31	1.5577e-28	-29.7657	-6327	NM_199019.2	+	Sppl2c
chr11	104648001	104649000	1.95963e-08	4.3422e-06	-26.4049	39807	XM_006532312.2	+	Itgb3
chr11	105164001	105165000	2.74134e-59	9.63085e-56	-31.1113	-2515	XR_001780005.1	+	-
chr11	105165001	105166000	8.00998e-127	1.63602e-122	-28.8944	-1515	XR_001780005.1	+	-
chr11	105166001	105167000	1.16139e-58	3.98609e-55	-27.8559	-515	XR_001780005.1	+	-
chr11	106723001	106724000	1.00173e-35	1.50572e-32	-27.5665	-7643	XM_006532474.1	-	-
chr11	107013001	107014000	1.66905e-51	4.49827e-48	-29.2733	2812	XR_880255.2	+	Gm39424
chr11	107014001	107015000	2.8499e-33	3.87297e-30	-29.2214	3812	XR_880255.2	+	Gm39424
chr11	107532001	107533000	1.73223e-14	8.04456e-12	-25.4374	1144	XR_001780123.1	-	A830035A12Rik
chr11	109900001	109901000	2.00593e-15	1.00942e-12	-26.2382	29589	XR_880288.2	-	Gm39444
chr11	110406001	110407000	6.23035e-39	1.05527e-35	-30.6244	6881	NM_011943.2	+	Map2k6
chr11	110407001	110408000	1.13136e-08	2.6093e-06	-25.6833	7881	NM_011943.2	+	Map2k6
chr11	113173001	113174000	3.04145e-69	1.45328e-65	-25.5769	27839	NR_015556.1	-	2610035D17Rik
chr11	113458001	113459000	1.14417e-22	9.34039e-20	-30.8046	60346	XR_880300.1	+	-
chr11	113903001	113904000	1.19603e-73	6.53996e-70	-34.5662	-14645	XM_006533255.3	-	Sdk2
chr11	114628001	114629000	3.83542e-47	8.80972e-44	-29.3371	-1808	XR_389145.2	-	Gm31781
chr11	114642001	114643000	3.42932e-47	7.88564e-44	-32.7679	-15808	XR_389145.2	-	Gm31781
chr11	114667001	114668000	8.46841e-20	5.78061e-17	-26.1704	0	XM_017314720.1	+	Rpl38
chr11	114822001	114823000	1.31649e-32	1.74138e-29	-35.2484	18602	XM_006533066.2	+	-
chr11	114880001	114881000	4.61096e-05	0.00418343	46.2963	-7654	XM_011248947.2	+	-
chr11	116221001	116222000	1.49767e-87	1.26321e-83	-30.0908	-3260	XR_001780371.1	+	-
chr11	116389001	116390000	3.86789e-30	4.60988e-27	-26.3545	23028	XM_006533104.1	-	Rnf157
chr11	116426001	116427000	4.58987e-34	6.42188e-31	-27.676	-7094	NM_176902.3	+	Ubald2
chr11	116488001	116489000	2.17765e-20	1.54679e-17	-31.915	1347	NM_026364.1	-	Prpsap1
chr11	116881001	116882000	1.1764e-22	9.59598e-20	-27.2059	26922	XM_006534146.3	+	Mfsd11
chr11	116891001	116892000	6.36716e-24	5.52933e-21	-25.8566	-26856	XR_001780011.1	+	Mgat5b
chr11	116900001	116901000	6.45654e-13	2.59123e-10	-31.6732	-17856	XR_001780011.1	+	Mgat5b
chr11	116969001	116970000	5.04593e-109	7.56281e-105	-29.6336	35468	XR_389169.2	+	Gm33829
chr11	117038001	117039000	4.27447e-35	6.25358e-32	-28.0553	-515	XR_880323.1	-	-
chr11	117402001	117403000	9.7382e-154	3.68869e-149	-54.2757	8285	XR_389175.2	-	Gm34128
chr11	118736001	118737000	7.87834e-12	2.81722e-09	26.1315	24042	NM_001285438.1	-	Rbfox3
chr11	119661001	119662000	4.9348e-11	1.61242e-08	-26.6026	5054	XM_006534362.1	+	Rptor
chr11	120634001	120635000	8.303e-49	2.03265e-45	-28.4666	-455	NM_010756.3	-	Mafg
chr12	3357001	3358000	4.52139e-55	1.3612e-51	-41.6677	0	XR_872445.1	-	-
chr12	4046001	4047000	5.64309e-10	1.59538e-07	-34.3633	-6908	XM_011243888.1	-	Efr3b
chr12	6235001	6236000	2.80478e-63	1.14349e-59	-46.0212	101171	XR_381229.2	+	Gm32631
chr12	6774001	6775000	1.78062e-05	0.00191662	-26.4803	523732	XR_381230.2	-	-
chr12	7859001	7860000	4.2135e-46	9.23036e-43	-39.4955	0	XR_381231.3	-	-
chr12	8638001	8639000	1.15451e-07	2.2318e-05	-27.4432	2353	XR_872471.1	-	-
chr12	9683001	9684000	7.12595e-16	3.71792e-13	-48.2747	101037	XR_872473.1	+	-
chr12	9935001	9936000	0.000268335	0.0163588	-26.8367	15409	XR_381243.2	+	Gm33734
chr12	10161001	10162000	0.000287702	0.0172195	-26.6968	83352	XR_001780522.1	+	Gm46324
chr12	11031001	11032000	6.51373e-13	2.61367e-10	-27.5659	-15813	NR_045860.1	+	7420701I03Rik
chr12	12987001	12988000	2.13744e-48	5.13015e-45	-27.4184	0	XR_381276.2	+	Gm35208
chr12	13425001	13426000	1.97438e-22	1.58936e-19	-52.2982	155876	NM_027706.1	+	Nbas
chr12	13998001	13999000	0.000157625	0.0109651	-25.3131	153039	NM_029007.2	-	Lratd1
chr12	15026001	15027000	2.45847e-07	4.45372e-05	-56.124	23390	NR_045960.1	-	4930448C13Rik
chr12	15377001	15378000	4.86329e-68	2.26156e-64	-53.9602	-228333	XR_872503.1	+	Gm40287
chr12	15378001	15379000	8.98598e-56	2.8067e-52	-57.5547	-227333	XR_872503.1	+	Gm40287
chr12	15423001	15424000	1.70961e-17	1.0104e-14	-40.2843	-182333	XR_872503.1	+	Gm40287
chr12	16415001	16416000	1.79524e-34	2.55469e-31	-48.4812	173721	XM_006514986.3	-	Lpin1
chr12	18345001	18346000	4.13564e-218	4.30793e-213	-57.884	-41474	XM_017315299.1	+	-
chr12	18741001	18742000	0.00020879	0.0135727	36.4643	-31052	XR_001780520.1	+	-
chr12	19243001	19244000	7.4819e-10	2.07885e-07	-28.1225	0	XR_872518.1	+	Gm40843
chr12	19360001	19361000	6.0946e-17	3.45309e-14	-30.5677	-26533	XR_381331.3	+	-
chr12	19489001	19490000	6.88544e-10	1.92209e-07	-41.1905	-220	XM_011243937.1	+	Gm3973
chr12	19511001	19512000	6.48728e-05	0.00548837	-26.8491	11736	XM_006515301.3	+	-
chr12	19607001	19608000	2.5541e-41	4.68398e-38	-26.0281	405	XM_006515300.3	+	Gm9257
chr12	19953001	19954000	1.84108e-19	1.23409e-16	-30.1472	-19726	XM_017315275.1	+	Gm40853
chr12	20233001	20234000	1.49439e-45	3.21955e-42	-30.7199	-9269	XM_017315287.1	+	-
chr12	20234001	20235000	6.05348e-57	1.96745e-53	-33.0369	-8269	XM_017315287.1	+	-
chr12	20512001	20513000	5.73829e-05	0.00498188	-28.2646	76842	XM_006515297.3	+	Gm29758
chr12	20700001	20701000	4.24577e-10	1.2192e-07	-37.425	-65349	XR_001780516.1	+	-
chr12	21898001	21899000	1.03259e-65	4.4817e-62	-29.0708	-14396	XR_872550.1	-	-
chr12	21917001	21918000	0.000190784	0.012692	-31.7308	-33396	XR_872550.1	-	-
chr12	22905001	22906000	7.93375e-23	6.54078e-20	-25.9858	104244	NR_015504.1	-	2410018L13Rik
chr12	23026001	23027000	1.36282e-34	1.94599e-31	-56.479	-15759	NR_015504.1	-	2410018L13Rik
chr12	24669001	24670000	0.000352944	0.0199418	-34.9359	-9276	XR_872578.2	+	Gm36129
chr12	25141001	25142000	6.89334e-23	5.69657e-20	-28.3649	1348	XR_381342.3	+	Gm36287
chr12	26048001	26049000	2.41806e-22	1.93382e-19	-37.0879	68960	XR_381359.2	+	Gm29835
chr12	26049001	26050000	5.36259e-33	7.2031e-30	-55.692	69960	XR_381359.2	+	Gm29835
chr12	27259001	27260000	3.50967e-24	3.0969e-21	-27.3543	-50951	XR_872613.1	-	Gm40872
chr12	27423001	27424000	2.52724e-31	3.1641e-28	-25.2107	77864	XR_381385.3	+	-
chr12	27903001	27904000	3.68555e-26	3.58794e-23	-28.724	-42177	XR_381390.2	+	Gm45941
chr12	28552001	28553000	1.07965e-65	4.67621e-62	-25.5564	0	XM_006515186.3	-	-
chr12	30991001	30992000	2.59186e-25	2.42464e-22	-60.8861	79330	XR_872407.1	+	-
chr12	31531001	31532000	7.388e-08	1.48196e-05	-30.5367	27872	XM_017315068.1	-	Slc26a4
chr12	31532001	31533000	2.55459e-51	6.84948e-48	-28.0326	26872	XM_017315068.1	-	Slc26a4
chr12	32418001	32419000	0.000617638	0.0296598	-32.8836	-18450	XR_872665.1	-	Gm40375
chr12	34733001	34734000	2.64429e-21	1.99453e-18	-37.124	-18403	XM_017315250.1	-	Hdac9
chr12	36204001	36205000	1.64403e-08	3.69437e-06	-27.4043	13203	NM_027699.2	-	Lrrc72
chr12	36342001	36343000	1.69205e-119	3.06529e-115	-75.4802	11670	XR_872685.1	+	Gm34215
chr12	36343001	36344000	2.13899e-22	1.7159e-19	-27.4275	12670	XR_872685.1	+	Gm34215
chr12	38047001	38048000	7.28897e-12	2.6168e-09	-26.8339	166287	XM_006515069.2	+	-
chr12	38074001	38075000	9.47928e-11	2.9763e-08	-26.9232	193287	XM_006515069.2	+	-
chr12	42566001	42567000	1.05219e-43	2.11792e-40	-70.45	439452	XR_872727.2	-	-
chr12	42629001	42630000	5.68764e-13	2.29324e-10	-25.7624	376452	XR_872727.2	-	-
chr12	42667001	42668000	2.11945e-13	8.92743e-11	-41.4212	338452	XR_872727.2	-	-
chr12	42745001	42746000	5.7706e-85	4.43617e-81	-52.2857	260452	XR_872727.2	-	-
chr12	42746001	42747000	3.33381e-49	8.2782e-46	-56.1096	259452	XR_872727.2	-	-
chr12	43036001	43037000	7.27884e-13	2.90835e-10	-38.3693	-1777	XR_872729.1	-	-
chr12	43349001	43350000	1.02843e-22	8.43195e-20	-26.6016	-314777	XR_872729.1	-	-
chr12	44716001	44717000	6.14435e-09	1.47388e-06	-26.7886	188306	XM_006515947.3	+	-
chr12	44717001	44718000	1.86496e-23	1.59039e-20	-25.5584	189306	XM_006515947.3	+	-
chr12	44848001	44849000	1.78779e-07	3.33562e-05	-33.8567	-76017	XR_381565.3	+	Gm33548
chr12	45296001	45297000	1.07191e-22	8.76769e-20	-35.9262	-169282	XR_381572.3	+	Gm33680
chr12	45962001	45963000	9.78209e-13	3.8546e-10	-34.8255	-7693	XR_381573.1	+	Gm33811
chr12	47280001	47281000	1.77333e-53	5.04014e-50	-66.0954	-460808	XM_006516154.3	-	-
chr12	48340001	48341000	9.54846e-44	1.92384e-40	-34.1253	215278	XR_381574.2	-	Gm1818
chr12	48849001	48850000	4.30161e-12	1.58067e-09	-25.9848	-289028	XR_001538.5	-	Gm1818
chr12	49057001	49058000	4.31844e-50	1.10933e-46	-59.5238	323901	XR_381575.2	-	-
chr12	49192001	49193000	6.0854e-29	6.83442e-26	-26.57	188901	XR_381575.2	-	-
chr12	49193001	49194000	5.10907e-16	2.69601e-13	-26.7474	187901	XR_381575.2	-	-
chr12	49251001	49252000	3.12029e-12	1.16352e-09	-47.4996	129901	XR_381575.2	-	-
chr12	49372001	49373000	0.00133983	0.0498039	25.9916	8901	XR_381575.2	-	-
chr12	49894001	49895000	0.00011888	0.00884677	-30.9091	-225252	XR_872735.1	+	Gm40418
chr12	50402001	50403000	1.16828e-32	1.54927e-29	-36.2235	32430	XM_006515590.3	-	Prkd1
chr12	50789001	50790000	8.03571e-10	2.22353e-07	-33.6332	-139754	XM_006515591.1	-	Prkd1
chr12	51047001	51048000	7.57197e-21	5.54672e-18	-25.0268	41847	NR_126468.1	+	1700008C04Rik
chr12	52207001	52208000	3.58405e-235	7.46674e-230	-55.3922	-57695	XM_006516362.2	+	Nubpl
chr12	52735001	52736000	9.21486e-30	1.07973e-26	-34.6283	35620	NM_198111.2	+	Akap6
chr12	54113001	54114000	1.50448e-26	1.48545e-23	-30.0604	27918	XR_872757.1	-	Gm35818
chr12	55632001	55633000	1.82376e-54	5.35894e-51	-47.7696	33086	NM_020287.2	+	Insm2
chr12	57231001	57232000	3.87027e-41	7.01132e-38	-36.4443	578	NM_001164370.1	+	Mipol1
chr12	58314001	58315000	3.1098e-61	1.17581e-57	-48.8542	-44744	NM_025809.5	-	Clec14a
chr12	58607001	58608000	7.90475e-88	6.72169e-84	-48.9585	-88745	XR_872781.1	-	Gm40427
chr12	58770001	58771000	3.96701e-29	4.48917e-26	-56.2477	241018	NM_009147.2	-	Sec23a
chr12	60739001	60740000	4.28657e-06	0.000569317	-34.4595	421115	XM_006516450.1	+	Gm32936
chr12	61633001	61634000	1.11603e-10	3.46699e-08	-43.1798	109592	XM_017315056.1	+	Lrfn5
chr12	61705001	61706000	3.97461e-18	2.44331e-15	-37.2488	181592	XM_017315056.1	+	Lrfn5
chr12	62548001	62549000	3.76257e-59	1.30644e-55	-65.5063	-138787	NR_131949.1	+	Spanxn4
chr12	62959001	62960000	2.2442e-13	9.41859e-11	-25.4158	271216	NR_131949.1	+	Spanxn4
chr12	62960001	62961000	7.21382e-60	2.60012e-56	-54.4787	272216	NR_131949.1	+	Spanxn4
chr12	62985001	62986000	1.85759e-59	6.5704e-56	-58.4858	297216	NR_131949.1	+	Spanxn4
chr12	63048001	63049000	6.94697e-08	1.40186e-05	-25.8341	360216	NR_131949.1	+	Spanxn4
chr12	63691001	63692000	1.13752e-60	4.20182e-57	-62.5332	710137	XR_872786.1	-	Gm30915
chr12	64119001	64120000	0.00112663	0.0444905	-28.0233	282137	XR_872786.1	-	Gm30915
chr12	65862001	65863000	1.69709e-05	0.00184202	28.7247	421402	NM_001162933.1	-	Rpl10l
chr12	68388001	68389000	3.66008e-05	0.00346313	-29.6273	-261834	XR_381636.1	+	Gm31307
chr12	69547001	69548000	9.23843e-20	6.29592e-17	-49.6849	-3118	XM_017315325.1	+	Gm46353
chr12	69594001	69595000	5.26544e-21	3.901e-18	-25.0418	-10893	XR_381512.2	-	-
chr12	70183001	70184000	2.49743e-108	3.63842e-104	-46.2082	28832	NM_001195033.1	+	Abhd12b
chr12	70184001	70185000	4.63527e-130	1.02732e-125	-63.3016	29832	NM_001195033.1	+	Abhd12b
chr12	70192001	70193000	2.46669e-70	1.22355e-66	-30.2307	34684	NM_133198.2	-	Pygl
chr12	71596001	71597000	3.88298e-76	2.27873e-72	-42.583	-16614	XR_872812.1	+	9630002D21Rik
chr12	72083001	72084000	4.10752e-19	2.69266e-16	-27.5927	1314	NM_026038.2	-	L3hypdh
chr12	72203001	72204000	1.49079e-37	2.39276e-34	-60.6035	-17973	NM_028687.1	-	Ccdc175
chr12	72774001	72775000	9.54381e-06	0.00113222	-31.0767	12101	XM_006515603.3	+	-
chr12	73448001	73449000	1.66373e-35	2.48465e-32	-32.0483	0	XR_381681.2	+	Gm33929
chr12	73449001	73450000	1.26132e-42	2.43535e-39	-32.3678	693	XR_381681.2	+	Gm33929
chr12	73551001	73552000	1.14912e-25	1.08768e-22	-34.1288	2520	NR_044985.1	+	2210039B01Rik
chr12	74926001	74927000	2.85843e-58	9.65161e-55	-56.3527	100703	XR_872827.1	+	Gm39473
chr12	75379001	75380000	1.05451e-174	5.63306e-170	-61.6781	35818	XM_017315024.1	-	Gphb5
chr12	75380001	75381000	4.05715e-17	2.33297e-14	-43.7348	34818	XM_017315024.1	-	Gphb5
chr12	75617001	75618000	8.76563e-35	1.25942e-31	-34.0779	-376	XR_381696.3	-	Gm34666
chr12	76222001	76223000	2.29217e-08	5.02883e-06	-33.0088	17247	XM_006516393.2	-	Tex21
chr12	77553001	77554000	2.48561e-65	1.06769e-61	-72.5623	0	XR_381705.3	+	Gm35240
chr12	77912001	77913000	6.90066e-09	1.64094e-06	-26.0331	-99167	XR_381712.3	-	Gm35488
chr12	77927001	77928000	2.24366e-10	6.70915e-08	-31.3064	-114167	XR_381712.3	-	Gm35488
chr12	77928001	77929000	2.44277e-19	1.6259e-16	-27.6493	-115167	XR_381712.3	-	Gm35488
chr12	78410001	78411000	6.27709e-19	4.06376e-16	-33.6859	-115128	XM_017315080.1	+	Gphn
chr12	78411001	78412000	2.56949e-17	1.4982e-14	-42.298	-114128	XM_017315080.1	+	Gphn
chr12	80524001	80525000	2.36916e-28	2.56393e-25	-27.0151	5013	NM_001081421.1	+	Galnt16
chr12	81531001	81532000	1.25129e-12	4.86897e-10	-26.4122	912	NM_001309848.1	-	Gm20498
chr12	82789001	82790000	1.30782e-09	3.50161e-07	-28.216	137160	XM_011244138.2	+	-
chr12	83289001	83290000	0.000643809	0.0305207	-37.3377	166122	XR_872868.1	+	1700030I03Rik
chr12	84539001	84540000	2.83105e-14	1.28946e-11	-29.5172	-29828	NM_007701.3	+	Vsx2
chr12	84668001	84669000	8.78561e-45	1.84137e-41	-31.7034	25107	NM_001033776.2	+	Vrtn
chr12	84670001	84671000	6.37192e-21	4.69405e-18	-28.8543	27107	NM_001033776.2	+	Vrtn
chr12	85271001	85272000	1.94527e-14	8.97592e-12	-25.8087	-357	XM_006515703.3	-	Mlh3
chr12	86470001	86471000	4.13726e-104	5.22378e-100	-32.6915	1838	XM_006515881.2	+	Esrrb
chr12	87598001	87599000	2.13835e-16	1.16712e-13	-44.8432	-3665	NM_178657.5	+	Oog1
chr12	88370001	88371000	0.000128452	0.00939071	-27.1461	1516	XM_006516245.3	+	Adck1
chr12	88850001	88851000	8.9412e-07	0.000142248	-34.2976	55499	NM_001198587.3	+	Nrxn3
chr12	89814001	89815000	4.06174e-09	1.00689e-06	-28.4239	760	XM_006515568.3	+	-
chr12	90061001	90062000	0.000502803	0.025691	-25.2763	247760	XM_006515568.3	+	-
chr12	90564001	90565000	2.99615e-59	1.04907e-55	-44.0957	-155151	XR_872905.1	-	Gm40538
chr12	90841001	90842000	2.43777e-35	3.61727e-32	-49.9606	-101965	NM_010050.3	-	Dio2
chr12	90976001	90977000	1.08176e-14	5.11498e-12	-25.256	-68848	NR_045858.1	+	5430427M07Rik
chr12	91473001	91474000	4.21015e-92	4.04198e-88	-65.2716	63159	XR_872910.1	-	Gm40541
chr12	91474001	91475000	1.9309e-142	5.43607e-138	-62.6848	62159	XR_872910.1	-	Gm40541
chr12	91943001	91944000	1.76075e-57	5.79495e-54	-47.9756	-57818	XR_872912.1	+	-
chr12	93258001	93259000	2.88184e-18	1.78578e-15	-38.7409	47543	XR_381814.1	+	Gm34869
chr12	93259001	93260000	1.19343e-31	1.51789e-28	-56.7338	48543	XR_381814.1	+	Gm34869
chr12	93590001	93591000	1.78001e-07	3.32169e-05	-25.3701	-145179	NR_126436.1	-	4930559C10Rik
chr12	95340001	95341000	1.06382e-51	2.88202e-48	-58.0054	217893	XR_872915.2	-	Gm40551
chr12	95585001	95586000	1.25651e-85	9.87816e-82	-57.813	-26110	XR_872915.2	-	Gm40551
chr12	95822001	95823000	2.86081e-08	6.17232e-06	-26.7996	126846	XM_006516055.3	+	Flrt2
chr12	96006001	96007000	2.22921e-07	4.07659e-05	-32.0748	40223	NR_103800.1	-	1700019M22Rik
chr12	96510001	96511000	7.37195e-23	6.08485e-20	42.8694	-462780	NR_103800.1	-	1700019M22Rik
chr12	96848001	96849000	5.41682e-47	1.23333e-43	-39.346	-393256	XR_872918.1	+	Gm40552
chr12	97037001	97038000	9.80689e-16	5.07474e-13	-32.2454	-204256	XR_872918.1	+	Gm40552
chr12	97132001	97133000	0.000646013	0.0305931	-27.7124	-109256	XR_872918.1	+	Gm40552
chr12	98699001	98700000	1.38331e-07	2.6321e-05	-26.8105	34646	NM_011877.2	-	Ptpn21
chr12	98929001	98930000	2.70698e-18	1.68193e-15	-32.4001	8391	NM_198311.1	+	Ttc8
chr12	99148001	99149000	3.31483e-13	1.36885e-10	-40.2178	13809	NR_038130.1	-	4930474N09Rik
chr12	99972001	99973000	7.89684e-37	1.23233e-33	-30.0345	7504	NM_001164427.1	+	Kcnk13
chr12	101143001	101144000	1.0808e-08	2.49933e-06	-30.3248	-1609	NR_033653.1	+	Kif4-ps
chr12	101446001	101447000	6.1409e-10	1.72558e-07	-35.721	41330	NM_173023.2	+	Catsperb
chr12	101736001	101737000	5.59583e-49	1.37964e-45	-26.5277	-17000	XR_001780495.1	-	Tc2n
chr12	102412001	102413000	1.27926e-29	1.48226e-26	-37.4008	26171	XR_001780433.1	-	-
chr12	102756001	102757000	2.08954e-32	2.74475e-29	-32.524	811	NM_001142939.1	-	Gm20604
chr12	104201001	104202000	1.91539e-40	3.3788e-37	-30.4498	-12544	NM_001168295.1	+	Serpina3f
chr12	104202001	104203000	1.33642e-06	0.000203985	-26.4243	-11544	NM_001168295.1	+	Serpina3f
chr12	105054001	105055000	4.02842e-47	9.22252e-44	-29.0129	6099	XR_872957.1	+	Gm31884
chr12	106212001	106213000	3.82721e-13	1.56986e-10	-25.2297	65114	XR_381896.3	+	Gm32776
chr12	106446001	106447000	1.39977e-42	2.69268e-39	-28.3026	667	NR_036593.1	-	1700121N20Rik
chr12	107028001	107029000	6.89519e-53	1.92818e-49	-36.0614	70866	XR_381902.2	-	Gm16086
chr12	108465001	108466000	1.86124e-27	1.92148e-24	-28.8711	40961	XM_017315171.1	+	-
chr12	109542001	109543000	9.7506e-42	1.8121e-38	-32.7212	1007	NR_027652.1	+	Meg3
chr12	109543001	109544000	1.83736e-08	4.09042e-06	-26.2995	-541	NR_035440.1	+	Mir1906-1
chr12	110830001	110831000	1.76212e-42	3.37104e-39	-37.5118	3195	XM_017315071.1	-	Mok
chr12	115449001	115450000	8.21394e-06	0.000996233	29.6716	41389	XR_382001.2	+	-
chr12	115951001	115952000	1.98779e-06	0.000289737	-27.6889	-95707	XM_011244150.2	+	Zfp386
chr12	115989001	115990000	4.979e-100	5.57681e-96	-43.4727	-57707	XM_011244150.2	+	Zfp386
chr12	116648001	116649000	0.000241934	0.0151546	-26.1616	108633	XR_001780737.1	-	-
chr12	119346001	119347000	1.2632e-21	9.74325e-19	-33.8164	19758	XR_001780539.1	+	Gm46331
chr12	119520001	119521000	1.08591e-06	0.000169347	-53.9013	76593	NM_001163136.1	+	Macc1
chr12	119993001	119994000	1.67499e-61	6.39352e-58	-37.4307	47041	NM_001294146.1	+	Tmem196
chr13	3531001	3532000	1.47498e-21	1.13181e-18	-28.696	-6075	NM_008112.4	+	Gdi2
chr13	4415001	4416000	1.31986e-07	2.52219e-05	-25.918	-18311	XM_006516510.1	+	Akr1c6
chr13	4982001	4983000	3.54478e-21	2.65454e-18	-38.68	242245	XR_873107.2	+	Gm40658
chr13	5178001	5179000	7.75508e-34	1.07351e-30	-55.6616	-79802	XR_873108.1	+	Gm40659
chr13	6778001	6779000	2.09149e-05	0.00218545	-26.6788	-129210	XR_001780793.1	-	Pfkp
chr13	7130001	7131000	0.000101051	0.00778961	-30.8484	30135	XR_873114.1	-	-
chr13	13415001	13416000	5.25126e-54	1.52369e-50	-40.0729	-20766	XM_006516805.3	-	Gpr137b
chr13	13816001	13817000	8.82229e-05	0.0069987	-26.5244	31696	NM_010317.3	+	Gng4
chr13	13880001	13881000	0.00103948	0.042159	-25.3725	-73474	XR_873137.1	+	B3galnt2
chr13	14696001	14697000	5.60569e-36	8.51821e-33	-39.5821	65745	NM_134067.4	+	AW209491
chr13	14763001	14764000	0.000124528	0.00916906	-26.7917	132745	NM_134067.4	+	AW209491
chr13	14892001	14893000	0.00133743	0.0497457	-26.087	126559	XR_382092.2	-	-
chr13	15063001	15064000	0.000209229	0.0135944	-33.7432	-43444	XR_382092.2	-	-
chr13	15149001	15150000	0.00102918	0.0418879	-27.0202	-129444	XR_382092.2	-	-
chr13	15252001	15253000	2.45933e-31	3.08278e-28	-49.8681	-122624	XR_105531.1	+	Gm20043
chr13	15263001	15264000	5.55581e-05	0.00485529	-27.2104	-111624	XR_105531.1	+	Gm20043
chr13	15276001	15277000	2.42543e-08	5.29382e-06	-49.4253	-98624	XR_105531.1	+	Gm20043
chr13	15384001	15385000	1.30564e-05	0.00147718	-26.5459	8379	XR_105531.1	+	Gm20043
chr13	15795001	15796000	4.44812e-10	1.27345e-07	-27.0822	6631	NR_045507.1	-	4933412O06Rik
chr13	16099001	16100000	0.00108779	0.0434463	-27.013	84528	NM_008380.1	+	Inhba
chr13	16148001	16149000	4.37558e-06	0.000579439	-32.0781	112350	XR_382099.2	-	Gm31711
chr13	16160001	16161000	4.9433e-05	0.00442356	-29.0256	100350	XR_382099.2	-	Gm31711
chr13	16187001	16188000	4.4236e-06	0.000584906	-33.5294	73350	XR_382099.2	-	Gm31711
chr13	16577001	16578000	0.000960836	0.040053	-41.6842	-315653	XR_382100.2	-	Gm31711
chr13	17393001	17394000	5.85856e-06	0.000746083	-40.0265	291779	XR_873148.2	-	Gm40826
chr13	17409001	17410000	5.78034e-06	0.000737751	-27.1399	275779	XR_873148.2	-	Gm40826
chr13	18019001	18020000	1.50155e-13	6.4011e-11	-50.1158	-25651	NM_025904.3	-	Yae1d1
chr13	18619001	18620000	1.33417e-05	0.00150463	-25.8006	-97292	NM_172120.4	+	Vps41
chr13	19136001	19137000	1.17375e-20	8.48474e-18	-30.4987	56712	XR_873150.2	-	Gm31887
chr13	19137001	19138000	9.71782e-49	2.36511e-45	-42.8718	55712	XR_873150.2	-	Gm31887
chr13	19265001	19266000	1.10405e-49	2.79138e-46	-27.784	-71291	XR_873150.2	-	Gm31887
chr13	19438001	19439000	7.77419e-248	1.79957e-242	-62.3368	16362	XR_001780868.1	+	-
chr13	20016001	20017000	8.75862e-49	2.13665e-45	-30.2975	-73507	NM_080288.2	+	Elmo1
chr13	21329001	21330000	2.30985e-74	1.29012e-70	-43.0996	16800	NM_145451.3	+	Gpx6
chr13	21330001	21331000	2.59357e-47	5.99029e-44	-46.2831	-15930	NM_146533.1	+	Olfr1367
chr13	21423001	21424000	3.6769e-07	6.42902e-05	-27.0597	16711	NM_001162919.1	-	Pgbd1
chr13	21880001	21881000	3.17339e-14	1.44035e-11	-34.5979	16050	NR_035500.1	-	Mir1983
chr13	22423001	22424000	1.43782e-48	3.46694e-45	-60.1691	-17272	NM_134211.2	+	Vmn1r-ps103
chr13	23176001	23177000	1.92363e-58	6.52693e-55	-37.0758	7525	NM_134237.1	-	Vmn1r220
chr13	23324001	23325000	4.23878e-12	1.55828e-09	-37.1444	10478	NR_131052.1	+	4930586N03Rik
chr13	23326001	23327000	2.15474e-15	1.08065e-12	-27.4231	12478	NR_131052.1	+	4930586N03Rik
chr13	23328001	23329000	8.19406e-13	3.25593e-10	-30.9314	14478	NR_131052.1	+	4930586N03Rik
chr13	23329001	23330000	1.30611e-40	2.31776e-37	-45.3743	15478	NR_131052.1	+	4930586N03Rik
chr13	23934001	23935000	1.23221e-144	3.72042e-140	-35.9635	0	NM_175658.2	+	H2ac1
chr13	24028001	24029000	1.78931e-07	3.33799e-05	-26.4998	-36672	XM_006516638.3	-	Scgn
chr13	25052001	25053000	4.97118e-16	2.62632e-13	-32.6142	-2232	XM_011244294.2	+	Dcdc2a
chr13	26245001	26246000	1.21297e-29	1.40703e-26	-44.2117	66407	NR_045933.1	-	1700092E19Rik
chr13	26246001	26247000	9.06321e-11	2.85307e-08	-44.186	65407	NR_045933.1	-	1700092E19Rik
chr13	26442001	26443000	1.66832e-19	1.12081e-16	-43.36	-129596	NR_045933.1	-	1700092E19Rik
chr13	29072001	29073000	5.65972e-79	3.7551e-75	-53.9779	55748	NR_045074.1	+	A330102I10Rik
chr13	29255001	29256000	1.00999e-47	2.37756e-44	-74.4552	238748	NR_045074.1	+	A330102I10Rik
chr13	31123001	31124000	0.000795286	0.0353029	-30.3905	42106	XR_382159.2	+	Gm35302
chr13	32096001	32097000	6.14917e-05	0.00525804	27.907	88708	XR_001780886.1	+	Gm35672
chr13	32948001	32949000	6.15909e-06	0.000778177	27.451	-7374	XM_017315534.1	-	Serpinb1c
chr13	33373001	33374000	2.49569e-24	2.21909e-21	-65.1034	14141	XR_873213.1	+	Gm40906
chr13	34520001	34521000	2.27492e-06	0.00032672	-36.1111	-13503	XR_873225.1	-	Gm40909
chr13	34741001	34742000	1.22108e-35	1.83146e-32	-38.3127	1361	NM_138746.2	+	Fam50b
chr13	37455001	37456000	7.74887e-16	4.03109e-13	-47.7332	-19920	XR_382201.1	-	-
chr13	37513001	37514000	1.05725e-15	5.45464e-13	-30.9104	3511	XR_001780900.1	+	-
chr13	38580001	38581000	2.14182e-46	4.76211e-43	-27.6847	25228	XR_873270.1	+	Gm40922
chr13	38589001	38590000	6.90154e-29	7.71773e-26	-25.1189	34228	XR_873270.1	+	Gm40922
chr13	38660001	38661000	2.25715e-24	2.01732e-21	-65.2045	-974	NM_025380.2	-	Eef1e1
chr13	39441001	39442000	3.58591e-59	1.25136e-55	-40.3642	205353	XR_382222.2	-	Gm32243
chr13	39673001	39674000	8.52502e-05	0.00681597	-25.1142	-25650	XR_382222.2	-	Gm32243
chr13	40587001	40588000	1.63053e-12	6.26391e-10	-25.7368	-139808	NR_125899.1	+	Gm26688
chr13	42309001	42310000	1.17609e-10	3.64285e-08	-27.3461	7527	NM_010104.4	+	Edn1
chr13	44704001	44705000	1.1697e-32	1.55017e-29	-25.3103	-24535	XM_006516856.3	+	-
chr13	44870001	44871000	6.06989e-21	4.47471e-18	-29.4138	29183	XM_006516860.2	+	Jarid2
chr13	45985001	45986000	1.18536e-09	3.19782e-07	-41.8127	19941	XR_141159.4	+	-
chr13	46944001	46945000	7.74827e-08	1.54752e-05	-28.8889	-12700	XM_006516861.3	-	Kif13a
chr13	48097001	48098000	4.79324e-24	4.1975e-21	-27.8916	12118	XR_873366.2	-	Gm36346
chr13	48297001	48298000	7.31619e-90	6.65589e-86	-57.4165	-23118	NR_045162.1	-	A330048O09Rik
chr13	48526001	48527000	4.02505e-15	1.97958e-12	-28.5443	9115	NR_029656.1	-	Mirlet7d
chr13	50212001	50213000	5.51402e-05	0.00482687	31.5155	-5358	XR_382346.1	+	Gm31217
chr13	50899001	50900000	6.55645e-19	4.23804e-16	-34.5477	13733	XM_017315670.1	+	-
chr13	50964001	50965000	3.45829e-56	1.09328e-52	-34.1231	26410	XR_873395.2	-	Gm32613
chr13	50965001	50966000	3.10133e-35	4.58232e-32	-35.5053	25410	XR_873395.2	-	Gm32613
chr13	51638001	51639000	8.87271e-27	8.83169e-24	-26.656	-6232	NM_025415.3	+	Cks2
chr13	54152001	54153000	6.93823e-11	2.21757e-08	-27.5287	26334	XR_873433.1	-	Gm34640
chr13	54828001	54829000	2.44124e-15	1.21847e-12	-25.3308	38598	NM_028841.3	+	Tspan17
chr13	55185001	55186000	1.63025e-46	3.65197e-43	-28.7953	-23782	NM_008739.3	+	Nsd1
chr13	56651001	56652000	0.00088276	0.0378622	-28.078	13464	XR_873496.1	-	-
chr13	57017001	57018000	1.71693e-40	3.03386e-37	-33.8502	23291	XR_382498.2	+	Gm33140
chr13	57260001	57261000	5.82779e-08	1.19089e-05	-27.0403	-13547	XR_382499.2	-	Gm33197
chr13	57371001	57372000	4.65302e-13	1.89109e-10	-25.6754	-61964	XR_873508.1	+	Gm33294
chr13	57984001	57985000	9.77476e-28	1.02538e-24	-25.039	38201	NR_030544.1	-	Mir874
chr13	58066001	58067000	3.67032e-48	8.69904e-45	-36.1308	-4690	XR_001780960.1	+	-
chr13	59054001	59055000	1.02537e-45	2.22982e-42	-43.4271	28250	XR_001780969.1	-	-
chr13	59107001	59108000	2.29487e-07	4.18501e-05	-36.7075	-23753	XR_382521.3	-	-
chr13	59882001	59883000	1.11193e-17	6.64519e-15	-30.4351	32926	XR_873549.1	-	-
chr13	60455001	60456000	1.25681e-24	1.13841e-21	-27.2822	-20019	XR_873552.1	-	Gm35333
chr13	61397001	61398000	3.88772e-43	7.69903e-40	-42.4621	-38712	XM_006517297.1	-	-
chr13	61463001	61464000	4.10953e-14	1.84515e-11	-25.7624	77840	NM_022326.3	-	Ctsm
chr13	61534001	61535000	4.65426e-07	7.95041e-05	-36.8964	6840	NM_022326.3	-	Ctsm
chr13	61796001	61797000	0.00112532	0.0444573	-25.1613	24423	NR_028430.1	+	BC052688
chr13	62419001	62420000	1.04502e-87	8.85009e-84	-69.5574	-5379	XM_011244443.1	-	-
chr13	62420001	62421000	0.000438189	0.0232552	-39.4349	-6379	XM_011244443.1	-	-
chr13	63043001	63044000	1.22439e-11	4.28491e-09	-50.8551	50752	XR_001780981.1	-	Gm46422
chr13	64974001	64975000	1.08558e-09	2.94711e-07	-28.4916	56597	NM_030047.2	+	Spata31
chr13	64997001	64998000	1.402e-41	2.58938e-38	-58.5144	-35058	NM_001083890.2	+	Spata31d1c
chr13	65451001	65452000	8.93961e-29	9.94877e-26	-30.8793	-9756	XR_001780988.1	+	-
chr13	65658001	65659000	0.0011638	0.0454201	-26.3458	18235	XR_001780986.1	+	Gm19448
chr13	65662001	65663000	4.73887e-07	8.07971e-05	-33.0409	22235	XR_001780986.1	+	Gm19448
chr13	65672001	65673000	0.000545092	0.0271936	-33.3333	26243	XM_017315679.1	-	-
chr13	66716001	66717000	6.45784e-05	0.00546776	-33.3333	20658	XR_873610.2	+	Gm40988
chr13	67234001	67235000	2.90236e-106	3.82693e-102	-59.4475	34069	NM_001001152.2	-	Zfp458
chr13	67235001	67236000	3.78544e-17	2.18154e-14	-44.6643	33069	NM_001001152.2	-	Zfp458
chr13	67236001	67237000	7.32324e-07	0.000119109	-31.2613	32069	NM_001001152.2	-	Zfp458
chr13	67237001	67238000	3.38065e-23	2.84335e-20	-32.2293	31069	NM_001001152.2	-	Zfp458
chr13	67863001	67864000	3.65514e-49	9.04374e-46	-28.7084	0	NM_001001185.3	+	BC048507
chr13	67909001	67910000	7.59882e-16	3.95671e-13	-26.7588	-19020	XM_017315686.1	-	-
chr13	69158001	69159000	1.61087e-27	1.66963e-24	-33.3844	16785	XR_382618.2	+	-
chr13	70007001	70008000	3.53532e-102	4.23287e-98	-51.1925	-13959	NR_131156.1	+	Gm3772
chr13	70486001	70487000	1.02769e-11	3.62944e-09	-35.4741	-86241	NR_045934.1	+	1700100L14Rik
chr13	71428001	71429000	4.61357e-63	1.85888e-59	-68.8392	-33706	XR_873656.1	-	Gm40998
chr13	72392001	72393000	3.0008e-93	2.92132e-89	-64.7486	144565	XR_873663.1	-	Gm41000
chr13	74591001	74592000	6.528e-31	8.0141e-28	-28.1766	25775	XM_017315689.1	-	-
chr13	75172001	75173000	5.69024e-16	2.98906e-13	-29.5058	82016	NM_013628.2	+	Pcsk1
chr13	75954001	75955000	5.9813e-11	1.93313e-08	-27.6467	-4970	XM_006517446.2	+	Spata9
chr13	76032001	76033000	2.39773e-07	4.35429e-05	26.8123	-13290	NM_001131069.1	-	Rfesd
chr13	76262001	76263000	0.00043675	0.0231979	30.8548	0	XR_382665.2	+	Gm31219
chr13	76265001	76266000	0.000153166	0.0107345	-30.0274	2308	XR_382665.2	+	Gm31219
chr13	76275001	76276000	0.000392926	0.0215413	27.0892	2920	XM_017315694.1	-	Fam81b
chr13	76345001	76346000	5.37494e-08	1.10573e-05	-35.4571	-38108	XM_006517472.3	+	Mctp1
chr13	76346001	76347000	5.34434e-16	2.81374e-13	-37.5929	-37108	XM_006517472.3	+	Mctp1
chr13	76527001	76528000	1.21719e-06	0.000187517	29.3846	19359	XR_001781007.1	+	Gm46431
chr13	76791001	76792000	8.97948e-10	2.46894e-07	32.0279	158611	XM_006517470.3	+	Mctp1
chr13	76809001	76810000	6.03796e-05	0.0051853	30.9639	176611	XM_006517470.3	+	Mctp1
chr13	77214001	77215000	5.09548e-06	0.000661349	28.9216	78467	NM_001081353.1	+	2210408I21Rik
chr13	77290001	77291000	4.39279e-08	9.1902e-06	29.7819	154467	NM_001081353.1	+	2210408I21Rik
chr13	77537001	77538000	2.00512e-37	3.19855e-34	-50.6281	132436	XR_001590.5	-	-
chr13	80007001	80008000	0.000160174	0.0111058	39.7129	-875338	XR_382418.1	+	-
chr13	80024001	80025000	4.42003e-13	1.80097e-10	-57.2419	-858338	XR_382418.1	+	-
chr13	81728001	81729000	7.27309e-32	9.33017e-29	-32.9994	16586	NM_028372.1	+	Mblac2
chr13	82335001	82336000	1.35092e-39	2.32788e-36	-35.1174	333135	XR_873703.1	+	Gm41009
chr13	82336001	82337000	3.03845e-36	4.64082e-33	-50.9174	334135	XR_873703.1	+	Gm41009
chr13	82848001	82849000	4.66518e-06	0.000613113	26.0862	-149669	NR_039537.1	-	Mir3961
chr13	84707001	84708000	1.78259e-05	0.0019183	30.6366	29826	XR_382707.3	+	Gm34246
chr13	84962001	84963000	7.56969e-05	0.00619869	-30	-55835	XR_873710.1	-	Gm34196
chr13	85112001	85113000	1.49841e-54	4.44681e-51	-45.425	-76377	XM_006517325.3	+	Ccnh
chr13	85845001	85846000	4.12619e-31	5.11982e-28	-62.3754	192908	XR_382709.2	-	Gm34526
chr13	86590001	86591000	3.09685e-57	1.01443e-53	-44.3471	-543207	NM_007749.3	-	Cox7c
chr13	87240001	87241000	4.04464e-05	0.00375855	44	558958	XR_873712.1	-	Gm41012
chr13	87569001	87570000	5.74869e-14	2.54492e-11	-44.0885	229958	XR_873712.1	-	Gm41012
chr13	90593001	90594000	5.24438e-34	7.31307e-31	-55.7353	-43837	XR_382721.2	-	Gm35111
chr13	91815001	91816000	8.76204e-57	2.82572e-53	-50.9527	-7005	XM_006517361.3	-	Zcchc9
chr13	93612001	93613000	9.886e-34	1.36215e-30	-26.3895	-13618	XR_873809.1	-	Gm31977
chr13	94024001	94025000	1.03104e-52	2.86016e-49	-45.0729	-32654	XM_011244639.2	+	Lhfpl2
chr13	94025001	94026000	6.69404e-38	1.09208e-34	-36.3291	-31654	XM_011244639.2	+	Lhfpl2
chr13	95223001	95224000	1.08173e-09	2.93741e-07	-30.8745	0	XM_006517588.3	-	Pde8b
chr13	95536001	95537000	1.76393e-08	3.94337e-06	-25.0174	-10762	NM_007974.4	-	F2rl1
chr13	96941001	96942000	1.26354e-44	2.63764e-41	-27.5143	15443	XM_006517601.3	+	Gcnt4
chr13	97065001	97066000	6.58465e-61	2.45402e-57	-39.2122	-1287	NM_001146045.1	+	Fam169a
chr13	97259001	97260000	5.07405e-78	3.22283e-74	-31.5465	17898	NM_007930.4	+	Enc1
chr13	97296001	97297000	2.12161e-38	3.53035e-35	-36.1165	2132	XR_382781.1	-	Gm33390
chr13	97372001	97373000	1.29477e-05	0.00146686	-34.2406	-3180	XR_001780846.1	+	Gm33447
chr13	97409001	97410000	3.95318e-111	6.19229e-107	-49.3716	-24970	NR_110432.1	+	Lncenc1
chr13	97587001	97588000	2.72285e-10	8.03823e-08	-56.854	27003	NR_046157.1	+	Gm5086
chr13	98025001	98026000	1.63378e-174	8.50924e-170	-48.1447	4138	XM_006517522.3	-	Arhgef28
chr13	98410001	98411000	2.3129e-09	5.9746e-07	-36.775	-18333	XR_001781028.1	+	Gm46437
chr13	98994001	98995000	2.17271e-44	4.52193e-41	-34.1562	0	XR_873855.1	+	Gm35279
chr13	99028001	99029000	5.39918e-56	1.69146e-52	-32.7916	33761	XR_873855.1	+	Gm35279
chr13	99029001	99030000	1.21659e-59	4.36241e-56	-65.1403	34761	XR_873855.1	+	Gm35279
chr13	101049001	101050000	4.47909e-08	9.35572e-06	-30.6501	-18847	XR_873872.1	+	Gm41042
chr13	102295001	102296000	5.3525e-36	8.13941e-33	-29.8314	-53730	XR_382833.3	+	Gm36703
chr13	103582001	103583000	1.55627e-22	1.26058e-19	-28.1839	8360	XR_001780852.1	-	-
chr13	104661001	104662000	6.20167e-57	2.01247e-53	-27.607	154954	NM_026072.1	-	Cwc27
chr13	105793001	105794000	1.68814e-17	9.97999e-15	-26.9645	306331	XR_873898.1	+	Gm41050
chr13	106679001	106680000	1.4971e-50	3.90846e-47	-32.4398	42045	XR_873901.1	-	Gm45940
chr13	108127001	108128000	0.000292668	0.0174311	-33.3726	30626	NM_001127346.1	-	Ndufaf2
chr13	108509001	108510000	1.69513e-24	1.52483e-21	-58.7216	-10313	XR_382890.2	-	Gm27572
chr13	109372001	109373000	4.7193e-56	1.4807e-52	-58.4365	27143	XR_382896.3	-	-
chr13	110309001	110310000	1.38272e-134	3.23669e-130	-54.2626	-27955	XM_006517740.3	-	-
chr13	110310001	110311000	3.11562e-19	2.05667e-16	-38.1448	-28955	XM_006517740.3	-	-
chr13	111074001	111075000	8.82614e-52	2.39735e-48	-37.9482	154432	NR_045908.1	-	3110015C05Rik
chr13	112031001	112032000	4.66491e-73	2.50477e-69	-25.3927	9559	XR_873961.1	-	Gm41061
chr13	112145001	112146000	1.29297e-12	5.02458e-10	-25.3958	-36285	XR_873963.1	+	Gm41063
chr13	112439001	112440000	1.75373e-22	1.41722e-19	-25.6548	-24070	NM_010560.3	+	Il6st
chr13	112440001	112441000	8.59435e-36	1.29464e-32	-29.5066	-23070	NM_010560.3	+	Il6st
chr13	112652001	112653000	1.03137e-151	3.76962e-147	-36.7805	0	XM_006517524.3	-	Ddx4
chr13	113022001	113023000	1.46195e-31	1.84701e-28	-31.3069	-9954	XM_006517655.2	+	Cdc20b
chr13	113285001	113286000	1.57632e-37	2.52614e-34	-54.5076	-6423	XR_001781057.1	+	-
chr13	113515001	113516000	6.21028e-19	4.02301e-16	-28.9723	11238	XR_382932.2	-	Gm34528
chr13	113606001	113607000	1.46081e-126	2.95471e-122	-51.3993	11565	NM_130796.4	-	Snx18
chr13	114377001	114378000	4.17049e-13	1.70295e-10	-27.7746	10095	NM_010887.2	-	Ndufs4
chr13	116096001	116097000	9.16292e-53	2.54864e-49	-45.4068	212689	NM_021459.4	-	Isl1
chr13	116097001	116098000	3.18661e-35	4.70498e-32	-50.6004	211689	NM_021459.4	-	Isl1
chr13	117358001	117359000	3.04508e-32	3.95997e-29	-26.2672	137430	NM_010330.4	+	Emb
chr13	118269001	118270000	1.13287e-166	5.61935e-162	-52.5103	117253	NM_021556.3	-	Mrps30
chr13	119487001	119488000	3.89921e-47	8.94638e-44	-35.6804	-39	NM_001039244.3	+	Tmem267
chr13	120041001	120042000	0.000197481	0.0130281	-26.4706	3515	XM_011244609.1	-	-
chr13	120290001	120291000	8.77307e-82	6.36834e-78	-40.2692	-7802	XR_874010.1	-	Gm39470
chr14	3116001	3117000	9.7526e-37	1.51852e-33	-30.8325	-13653	XM_011244803.2	+	Gm10340
chr14	3287001	3288000	2.59606e-14	1.1871e-11	-35.56	-4299	XR_001781481.1	-	Gm46491
chr14	3972001	3973000	2.71825e-05	0.0027162	-34.4322	-13109	XR_874076.2	+	-
chr14	4930001	4931000	0.000396081	0.021659	28	0	XM_011244813.1	+	Gm10410
chr14	5839001	5840000	3.64737e-05	0.00345346	28.2941	-8680	XM_011244854.1	-	Gm3424
chr14	6001001	6002000	3.47466e-06	0.000474025	-51.3566	-39156	XM_017316327.1	-	Gm3248
chr14	7059001	7060000	2.23149e-13	9.37659e-11	-25.8814	12080	XM_006518121.2	+	Gm31035
chr14	7774001	7775000	3.46915e-48	8.26928e-45	-25.3331	17343	XM_017316348.1	-	Gm10044
chr14	9860001	9861000	3.40789e-37	5.39493e-34	-30.8745	-23095	NR_030680.1	+	Mnd1-ps
chr14	10086001	10087000	7.28834e-20	5.00295e-17	-26.6563	201908	NR_030680.1	+	Mnd1-ps
chr14	10608001	10609000	7.74548e-43	1.51089e-39	-43.0832	-129553	NR_131139.1	+	Fhitos
chr14	12061001	12062000	4.24785e-05	0.00391075	-35.9359	-127942	XM_006517957.3	+	-
chr14	13198001	13199000	3.76502e-05	0.00354344	-45.5901	85639	NR_121588.1	-	Gm5087
chr14	13693001	13694000	2.23735e-40	3.93343e-37	-46.3456	22127	NM_177624.3	+	Sntn
chr14	13907001	13908000	6.33083e-14	2.78723e-11	-35.0448	6522	XM_011244864.1	-	Gm281
chr14	14347001	14348000	9.09874e-12	3.23475e-09	-25.3149	0	XM_006517940.1	+	Il3ra
chr14	14621001	14622000	3.07034e-14	1.3951e-11	-42.7881	-81011	XM_011244756.2	+	-
chr14	17025001	17026000	3.06217e-41	5.58135e-38	-46.5887	56332	NM_001289760.1	-	Rarb
chr14	17026001	17027000	5.95394e-25	5.47395e-22	-45.2381	55332	NM_001289760.1	-	Rarb
chr14	17707001	17708000	2.21062e-05	0.00228933	-26.4312	46043	NM_001113417.1	+	Thrb
chr14	19311001	19312000	9.61693e-17	5.3887e-14	-25.812	0	XR_383116.3	-	Gm33022
chr14	19312001	19313000	1.52998e-28	1.67584e-25	-33.3297	-313	XR_383116.3	-	Gm33022
chr14	19472001	19473000	1.95655e-09	5.09326e-07	-38.4279	-11733	XR_874378.2	+	Gm41101
chr14	22835001	22836000	3.09132e-197	2.38527e-192	-67.5744	-33127	XR_383249.1	-	Gm30926
chr14	22836001	22837000	5.76403e-14	2.55062e-11	-27.994	-34127	XR_383249.1	-	Gm30926
chr14	22956001	22957000	0.000619475	0.0297139	-26.4528	-23646	XR_001781183.1	-	-
chr14	23121001	23122000	8.60475e-13	3.40937e-10	-30.0574	-26431	NR_033550.1	-	Gm10248
chr14	24324001	24325000	9.8484e-11	3.08208e-08	-31.5161	30639	NM_001033214.2	+	E330034G19Rik
chr14	25980001	25981000	4.80609e-05	0.00432644	-26.3978	0	XM_006519079.1	+	Duxbl1
chr14	26867001	26868000	1.19157e-58	4.08292e-55	-38.0077	-26588	XM_006518555.3	+	Asb14
chr14	27023001	27024000	1.9047e-20	1.35941e-17	-27.0994	-14989	XM_006518667.3	+	Il17rd
chr14	27273001	27274000	4.19122e-08	8.80474e-06	-31.9797	-7488	XR_383313.2	-	Gm34848
chr14	30429001	30430000	5.1105e-33	6.87335e-30	-28.2609	-28036	NR_131095.1	+	4831407H17Rik
chr14	32835001	32836000	8.7277e-76	5.07894e-72	-32.2891	1041	NM_001164485.1	+	Fam170b
chr14	32836001	32837000	6.7758e-35	9.77574e-32	-25.6346	2041	NM_001164485.1	+	Fam170b
chr14	34541001	34542000	1.20247e-35	1.80486e-32	-25.9558	-18201	NM_030062.1	-	9230112D13Rik
chr14	34591001	34592000	1.52825e-56	4.87569e-53	-31.7639	-679	XM_017316019.1	-	Ldb3
chr14	35432001	35433000	2.84144e-25	2.65455e-22	-35.1634	288858	XR_874524.1	+	Gm41133
chr14	37198001	37199000	9.63145e-11	3.01781e-08	-28.1747	-62680	NM_078478.5	-	Ghitm
chr14	38322001	38323000	6.7886e-12	2.44898e-09	-28.8961	42788	XR_874529.2	+	Gm31456
chr14	38323001	38324000	4.39454e-07	7.55571e-05	-25.7236	43788	XR_874529.2	+	Gm31456
chr14	40097001	40098000	4.28261e-62	1.66456e-58	-67.6826	441340	NR_045936.1	+	1700109I08Rik
chr14	41053001	41054000	1.024e-16	5.72858e-14	-34.8192	8949	XM_006519559.1	-	Dydc2
chr14	41259001	41260000	1.33233e-20	9.59442e-18	-29.0398	-4674	XM_017316249.1	+	Gm2832
chr14	41723001	41724000	7.00076e-37	1.09578e-33	-25.7421	-21127	XM_011245308.1	-	-
chr14	42587001	42588000	3.89485e-41	7.04849e-38	-55.5528	12142	XM_017316263.1	-	-
chr14	43090001	43091000	4.95306e-05	0.00443039	-35.2778	306	XM_011245273.2	+	-
chr14	43218001	43219000	9.47997e-10	2.59598e-07	-56.6667	8805	XM_017316257.1	+	-
chr14	43249001	43250000	1.33992e-07	2.55748e-05	28.3258	-5738	XR_001781238.1	+	-
chr14	43669001	43670000	8.79358e-12	3.13267e-09	-35.3041	7070	XR_001781247.1	-	-
chr14	44299001	44300000	2.58669e-74	1.43322e-70	-38.318	13294	XR_874570.1	+	-
chr14	44675001	44676000	1.38313e-05	0.0015517	27.5156	48847	XM_017316129.1	-	-
chr14	44729001	44730000	0.00108065	0.0432611	-28.1834	-4015	NM_001162954.1	-	Gm8267
chr14	45363001	45364000	5.41522e-16	2.84962e-13	-34.6607	11817	NM_019637.3	+	Styx
chr14	45444001	45445000	1.07962e-66	4.8266e-63	-39.6053	2068	XR_383393.2	-	Gm34250
chr14	45445001	45446000	2.60383e-28	2.81214e-25	-25.8451	1068	XR_383393.2	-	Gm34250
chr14	45550001	45551000	1.53656e-20	1.1027e-17	-27.8565	6293	NR_045809.1	+	4930527F14Rik
chr14	45551001	45552000	6.63634e-59	2.28901e-55	-27.4349	7293	NR_045809.1	+	4930527F14Rik
chr14	45552001	45553000	6.13698e-29	6.88863e-26	-27.735	8293	NR_045809.1	+	4930527F14Rik
chr14	46745001	46746000	7.84041e-37	1.22445e-33	-35.6142	-14465	XM_006519594.3	+	Cdkn3
chr14	46746001	46747000	1.72251e-12	6.60508e-10	-43.2361	-13465	XM_006519594.3	+	Cdkn3
chr14	47569001	47570000	4.61571e-31	5.71361e-28	-26.2864	-568	NM_172599.4	-	Atg14
chr14	49362001	49363000	0.000242539	0.015184	-27.7027	-115676	XM_011245156.2	-	ccdc198
chr14	49607001	49608000	1.30077e-07	2.48777e-05	-26.4082	64795	XR_383419.2	-	-
chr14	49884001	49885000	2.45606e-37	3.90295e-34	-52.9264	16942	NM_146494.2	-	Olfr722
chr14	50008001	50009000	1.25371e-39	2.16216e-36	-40.6894	26402	XM_017316023.1	-	Olfr725
chr14	50557001	50558000	1.91024e-42	3.6477e-39	-40.6677	23589	NM_001177508.1	+	Olfr743
chr14	50558001	50559000	4.32706e-101	5.0099e-97	-50.4454	24589	NM_001177508.1	+	Olfr743
chr14	51207001	51208000	0.000126926	0.00930625	-29.6552	3308	NM_017389.2	+	Ear14
chr14	51382001	51383000	2.22176e-63	9.09361e-60	-35.4238	20933	XR_001781257.1	+	-
chr14	51434001	51435000	1.68608e-54	4.96138e-51	-35.1001	-16962	NR_104384.1	+	Vmn2r89
chr14	51487001	51488000	6.16263e-06	0.000778577	-42.2025	34961	XM_017315985.1	+	-
chr14	51516001	51517000	2.10394e-29	2.42031e-26	-28.4181	-35767	XM_006519216.1	+	-
chr14	51555001	51556000	9.08495e-11	2.85905e-08	-29.2437	2213	NM_001013816.1	+	Gm5622
chr14	52629001	52630000	0.000215697	0.0139123	36.1149	-84270	XM_017316339.1	-	-
chr14	53012001	53013000	8.42752e-34	1.16505e-30	-58.8714	-467270	XM_017316339.1	-	-
chr14	53013001	53014000	7.75678e-21	5.67013e-18	-31.7237	-468270	XM_017316339.1	-	-
chr14	53935001	53936000	3.94163e-102	4.69239e-98	-56.9815	10528	XR_874625.1	-	Gm30392
chr14	53936001	53937000	1.90176e-250	4.95247e-245	-55.7071	9528	XR_874625.1	-	Gm30392
chr14	54329001	54330000	5.64666e-15	2.73705e-12	-26.0057	-30841	NM_026936.3	+	Oxa1l
chr14	55482001	55483000	1.11153e-12	4.35278e-10	-27.535	3245	NM_001037938.2	+	Dhrs4
chr14	56195001	56196000	7.45858e-46	1.62708e-42	-52.9639	15408	NM_010374.3	-	Gzmf
chr14	56402001	56403000	5.66038e-44	1.15612e-40	-28.3666	0	XM_006519110.3	+	Rnf17
chr14	56998001	56999000	5.94908e-98	6.38858e-94	-52.7006	-2163	XM_017316282.1	+	Gm36789
chr14	59164001	59165000	1.50906e-15	7.69044e-13	-35.6049	13750	NM_001004158.2	-	Gm5142
chr14	59774001	59775000	9.60711e-54	2.76065e-50	-42.4256	148722	NM_145463.5	+	Shisa2
chr14	59775001	59776000	9.68284e-56	3.00633e-52	-43.6388	149722	NM_145463.5	+	Shisa2
chr14	61277001	61278000	5.84615e-18	3.55707e-15	-39.277	-2144	XM_006519012.2	-	-
chr14	61283001	61284000	7.07544e-07	0.000115548	-29.8413	-8144	XM_006519012.2	-	-
chr14	61565001	61566000	1.83327e-05	0.00196354	-27.6772	-8116	NM_001310603.1	-	Spryd7
chr14	61598001	61599000	3.0954e-63	1.25952e-59	-33.6552	0	NM_001164220.1	+	Trim13
chr14	62261001	62262000	1.64416e-38	2.75125e-35	-36.0086	30980	NM_173419.2	-	Dleu7
chr14	65378001	65379000	1.20971e-63	4.99053e-60	-40.5814	19326	XM_011245097.2	+	Zfp395
chr14	65804001	65805000	5.14901e-47	1.17492e-43	-54.4226	-911	NM_023209.2	+	Pbk
chr14	68081001	68082000	9.58585e-05	0.00747682	-31.0975	1848	XR_383533.3	-	Gm31107
chr14	69013001	69014000	1.75547e-06	0.00026004	-31.1569	-15289	NM_009285.3	+	Stc1
chr14	69249001	69250000	4.05256e-27	4.09248e-24	-28.6239	11829	XR_383543.3	-	-
chr14	70728001	70729000	6.5708e-21	4.83713e-18	-31.9417	-19945	XM_006519361.3	-	-
chr14	71149001	71150000	0.000864778	0.037342	-25.2549	17245	XR_874810.1	-	Gm34757
chr14	72043001	72044000	1.83688e-06	0.000270141	-28.3784	-66	XR_383580.1	-	Gm35079
chr14	72057001	72058000	2.13578e-14	9.8245e-12	-33.3064	-14066	XR_383580.1	-	Gm35079
chr14	72916001	72917000	4.83462e-66	2.1294e-62	-60.2957	-46011	XR_874817.1	-	Gm41207
chr14	73189001	73190000	7.05075e-09	1.67301e-06	-37.4635	16852	NR_030459.1	-	Mir687
chr14	73324001	73325000	6.27858e-09	1.50314e-06	-26.169	792	NM_009029.2	-	Rb1
chr14	74119001	74120000	8.3915e-07	0.000134468	-39.2463	104151	XR_383588.1	+	-
chr14	75067001	75068000	8.49711e-60	3.05738e-56	-40.6941	50976	NM_198642.2	+	Rubcnl
chr14	75879001	75880000	3.11288e-16	1.67574e-13	-29.7179	31080	NR_028481.1	+	Snora31
chr14	76081001	76082000	2.96788e-29	3.38241e-26	-28.098	28816	NM_026177.3	-	Gpalpp1
chr14	76388001	76389000	1.50888e-16	8.32492e-14	-33.2572	-18014	XR_874834.2	-	Gm41215
chr14	76739001	76740000	3.34603e-17	1.93581e-14	-31.1564	0	XR_383619.2	+	-
chr14	76740001	76741000	6.90707e-26	6.61898e-23	-25.2231	160	XR_383619.2	+	-
chr14	77299001	77300000	1.19526e-33	1.64256e-30	-26.4698	71319	XR_874840.1	-	Gm41217
chr14	78997001	78998000	6.26637e-133	1.4346e-128	-76.5957	30680	XM_017315982.1	+	-
chr14	79190001	79191000	6.55067e-20	4.50996e-17	-36.6284	0	XR_874845.1	-	-
chr14	80089001	80090000	5.89549e-42	1.1075e-38	-50.4359	88701	NM_001030294.1	+	Olfm4
chr14	80355001	80356000	5.40942e-47	1.23299e-43	-60.5728	-16603	XR_383661.2	+	-
chr14	80356001	80357000	1.82513e-11	6.26313e-09	-52.5224	-15603	XR_383661.2	+	-
chr14	81501001	81502000	5.37063e-14	2.38464e-11	-25.9735	-182284	XR_874866.1	+	Gm41219
chr14	81560001	81561000	6.78727e-42	1.27159e-38	-35.1596	-123284	XR_874866.1	+	Gm41219
chr14	81797001	81798000	3.15961e-19	2.08504e-16	-51.3262	112719	XR_874866.1	+	Gm41219
chr14	82084001	82085000	6.64762e-18	4.02708e-15	-53.4297	399719	XR_874866.1	+	Gm41219
chr14	83259001	83260000	4.51233e-05	0.00410903	-25.7692	815278	XR_874867.2	-	-
chr14	85079001	85080000	0.000678523	0.0316443	-30.8943	-602578	NR_015539.1	-	9630013A20Rik
chr14	86397001	86398000	1.87345e-08	4.16631e-06	-25.9098	8806	XR_383674.2	-	-
chr14	86398001	86399000	2.27535e-232	3.95024e-227	-56.8395	7806	XR_383674.2	-	-
chr14	88927001	88928000	0.000618258	0.0296781	-26.7857	290954	XR_874883.1	+	Gm41225
chr14	90974001	90975000	1.05287e-05	0.00123145	-38.0607	-282501	XR_383679.3	-	Gm33246
chr14	91976001	91977000	8.68255e-27	8.65067e-24	-28.2601	-1284501	XR_383679.3	-	Gm33246
chr14	92921001	92922000	1.1345e-15	5.83442e-13	-30.5772	859776	XR_383681.2	-	-
chr14	93216001	93217000	1.31699e-34	1.88183e-31	-57.4247	564776	XR_383681.2	-	-
chr14	100055001	100056000	4.45233e-107	6.1428e-103	-45.884	93797	NM_010636.3	-	Klf12
chr14	100389001	100390000	2.12099e-23	1.80503e-20	-37.7939	-27359	XR_874903.1	+	-
chr14	102995001	102996000	3.65104e-23	3.06458e-20	-30.8294	-12365	NM_177715.4	-	Kctd12
chr14	104712001	104713000	9.92667e-56	3.07745e-52	-37.8307	72859	NR_015593.2	+	D130009I18Rik
chr14	105455001	105456000	1.48553e-09	3.9465e-07	-27.2641	27444	NR_045859.1	+	5430440P10Rik
chr14	105456001	105457000	1.20355e-25	1.13792e-22	-29.9748	28444	NR_045859.1	+	5430440P10Rik
chr14	105862001	105863000	4.17674e-21	3.11435e-18	-25.4007	33167	XM_006519016.3	-	Spry2
chr14	106307001	106308000	5.98119e-68	2.76291e-64	-64.8186	38455	XR_383732.3	+	-
chr14	106963001	106964000	5.9828e-07	9.95218e-05	-40.5327	403915	XR_874944.1	+	Gm41241
chr14	107756001	107757000	1.11975e-12	4.38332e-10	-31.1176	-323657	XR_874945.1	+	Gm41242
chr14	109763001	109764000	3.18773e-07	5.64718e-05	-29.7628	434292	XR_874946.1	+	Gm30216
chr14	110486001	110487000	7.0853e-06	0.000876802	-36.369	268150	NM_175499.4	-	Slitrk6
chr14	112367001	112368000	6.79336e-08	1.37419e-05	-25.11	353681	XR_874947.1	-	Gm41243
chr14	114667001	114668000	1.26811e-37	2.03849e-34	-38.041	-163965	NR_045661.1	+	4930524C18Rik
chr14	114903001	114904000	1.20266e-07	2.31627e-05	-32.3262	37736	XR_874955.1	+	Gm31003
chr14	116788001	116789000	1.55861e-41	2.87352e-38	-69.2665	-135657	XM_006518929.3	+	Gpc6
chr14	116833001	116834000	0.000519317	0.0262887	29.9947	-90657	XM_006518929.3	+	Gpc6
chr14	117258001	117259000	1.2874e-21	9.91526e-19	-38.6587	170641	XR_874958.1	+	Gm41246
chr14	117386001	117387000	9.39653e-10	2.57477e-07	53.4483	298641	XR_874958.1	+	Gm41246
chr14	119102001	119103000	4.64651e-13	1.88881e-10	-28.5468	2244	XR_874966.2	+	-
chr14	120061001	120062000	1.58418e-47	3.68756e-44	-31.6049	-18567	NM_001001490.3	-	Oxgr1
chr14	120287001	120288000	4.05322e-39	6.91577e-36	-30.8388	11334	NM_175341.4	+	Mbnl2
chr14	121052001	121053000	1.73611e-12	6.65233e-10	-27.0632	16157	XM_006518915.2	+	Farp1
chr14	121714001	121715000	1.17601e-11	4.12527e-09	-25.0328	-14769	XM_017315765.1	-	Dock9
chr14	122525001	122526000	4.26036e-190	3.06058e-185	-59.7292	-313	XR_001781087.1	+	-
chr14	123609001	123610000	3.24297e-05	0.00313933	-29.4118	-5169	XM_017316066.1	-	Nalcn
chr14	123723001	123724000	7.8179e-31	9.55261e-28	-43.5965	62863	NM_145467.2	+	Itgbl1
chr14	124491001	124492000	6.08277e-27	6.10129e-24	-41.9895	185128	NM_207667.3	-	Fgf14
chr14	124779001	124780000	7.57481e-24	6.54803e-21	-29.4901	-101335	XM_006518549.3	-	Fgf14
chr15	3271001	3272000	2.0283e-22	1.62962e-19	-27.6068	26	NM_009155.3	+	Selenop
chr15	3659001	3660000	0.000363202	0.0203553	28.5714	-44096	XR_875001.1	-	Gm41255
chr15	5267001	5268000	3.61793e-59	1.26042e-55	-69.3085	12364	XR_875007.1	+	Gm41257
chr15	5992001	5993000	2.8262e-07	5.05485e-05	-28.3097	51580	XR_001781688.1	-	-
chr15	7849001	7850000	1.55324e-18	9.77316e-16	-25.6462	33453	NM_001301357.1	+	Gdnf
chr15	8822001	8823000	1.87478e-17	1.10395e-14	-33.2693	29877	XR_875029.2	+	Gm31340
chr15	9357001	9358000	1.61841e-06	0.000241975	-29.0606	21405	NM_144845.3	+	Ugt3a2
chr15	12032001	12033000	5.35483e-09	1.29779e-06	-28.302	-35967	XM_006520042.3	-	Sub1
chr15	12038001	12039000	3.35523e-99	3.7181e-95	-58.3316	41473	XR_875043.2	-	Gm34759
chr15	12039001	12040000	1.27755e-74	7.2325e-71	-37.0164	40473	XR_875043.2	-	Gm34759
chr15	13464001	13465000	4.06533e-06	0.000543537	31.3756	176669	XR_001781699.1	+	Gm46517
chr15	14169001	14170000	2.53876e-15	1.26472e-12	-63.2035	881669	XR_001781699.1	+	Gm46517
chr15	15908001	15909000	9.50605e-31	1.15611e-27	-44.409	129889	XR_383847.1	+	4930557F08Rik
chr15	16131001	16132000	0.000794519	0.0352817	-28.3333	352889	XR_383847.1	+	4930557F08Rik
chr15	16732001	16733000	0.000442026	0.0234012	30.7692	3034	XM_006520020.3	+	Cdh9
chr15	18314001	18315000	3.64871e-48	8.66754e-45	-48.1182	54628	NR_045711.1	-	4921515E04Rik
chr15	21876001	21877000	2.66079e-13	1.10866e-10	-43.1452	123401	XR_875057.1	-	Gm41278
chr15	23297001	23298000	6.53288e-43	1.28155e-39	-63.991	260540	NM_001081299.1	+	Cdh18
chr15	23946001	23947000	0.000445243	0.0235302	-32.9109	-777917	XR_383853.2	+	Gm35827
chr15	24411001	24412000	2.10179e-16	1.14806e-13	-25.2205	-312917	XR_383853.2	+	Gm35827
chr15	25117001	25118000	6.55917e-44	1.33316e-40	-40.7415	61394	XR_001781659.1	-	-
chr15	26248001	26249000	4.28788e-17	2.46157e-14	-42.332	-60048	NM_001310774.1	+	Marchf11
chr15	26280001	26281000	2.75863e-16	1.49082e-13	-29.4293	-28048	NM_001310774.1	+	Marchf11
chr15	26681001	26682000	1.53112e-87	1.28105e-83	-67.9386	-110174	XM_006520106.3	-	Fbxl7
chr15	27421001	27422000	4.2932e-37	6.77585e-34	-29.1941	40836	XR_001781615.1	-	-
chr15	27459001	27460000	4.53156e-15	2.21575e-12	-27.3962	2836	XR_001781615.1	-	-
chr15	28190001	28191000	4.02994e-24	3.54098e-21	-26.1494	-12766	NM_133365.3	+	Dnah5
chr15	29395001	29396000	2.81278e-57	9.22822e-54	-39.1529	-19469	XR_875093.1	-	Gm41281
chr15	30447001	30448000	1.2037e-148	4.17949e-144	-59.3086	-9653	XM_006520033.2	+	Ctnnd2
chr15	30754001	30755000	5.07769e-94	5.03736e-90	-66.2036	32322	XR_875095.1	+	-
chr15	31200001	31201000	1.63704e-55	5.04508e-52	-29.066	-23385	NM_146057.3	+	Dap
chr15	32396001	32397000	2.39883e-14	1.09908e-11	-25.0677	37441	XR_875105.2	-	-
chr15	32833001	32834000	5.57935e-99	6.15005e-95	-57.3555	39653	XR_875108.1	+	-
chr15	33744001	33745000	2.75969e-15	1.37248e-12	-42.9933	-56119	NM_001085421.1	-	Tspyl5
chr15	33745001	33746000	1.93368e-48	4.65182e-45	-51.3945	-57119	NM_001085421.1	-	Tspyl5
chr15	34245001	34246000	2.83362e-10	8.34631e-08	-29.8693	6977	NM_033521.3	+	Laptm4b
chr15	34763001	34764000	1.10936e-69	5.37477e-66	-37.0389	73154	XR_383915.2	-	Gm32970
chr15	35590001	35591000	7.78914e-38	1.26776e-34	-42.6443	13565	XM_006520140.3	+	-
chr15	36202001	36203000	8.08111e-06	0.000982926	-42.852	8085	XR_875137.2	-	Gm41293
chr15	36652001	36653000	3.11172e-33	4.22602e-30	-29.081	-42421	XM_011245339.2	-	Pabpc1
chr15	37320001	37321000	3.67133e-07	6.42035e-05	-29.6073	-86843	XR_875173.1	-	-
chr15	38247001	38248000	6.09101e-69	2.89715e-65	-36.2772	27800	NM_008757.3	+	Odf1
chr15	39173001	39174000	5.44861e-12	1.98136e-09	-27.1613	-24286	NM_001256383.1	+	Rims2
chr15	39245001	39246000	3.43288e-31	4.27228e-28	-54.2354	8560	XM_017316369.1	+	-
chr15	39246001	39247000	9.43973e-56	2.93522e-52	-44.9561	9560	XM_017316369.1	+	-
chr15	39247001	39248000	0.000552726	0.0274659	-28.1948	10560	XM_017316369.1	+	-
chr15	39248001	39249000	7.6688e-40	1.32917e-36	-37.7786	11560	XM_017316369.1	+	-
chr15	39703001	39704000	1.61342e-24	1.45321e-21	-34.3723	-41930	NM_001289512.1	+	Dcstamp
chr15	39989001	39990000	8.78223e-18	5.28487e-15	-51.7105	26354	NR_045719.1	+	AU022793
chr15	41933001	41934000	2.29982e-47	5.32955e-44	-40.1231	-63282	NM_175456.4	-	Abra
chr15	43141001	43142000	4.70784e-29	5.30733e-26	-45.4514	28819	NM_172815.3	-	Rspo2
chr15	43476001	43477000	0.000297074	0.0176312	34.3093	37	NR_046064.1	-	Gm10373
chr15	43593001	43594000	5.13768e-19	3.34692e-16	-41.3815	-89939	XR_001781631.1	-	-
chr15	44016001	44017000	2.80677e-88	2.44661e-84	-71.8836	-145388	XM_006520908.3	-	Tmem74
chr15	44795001	44796000	7.30072e-91	6.88224e-87	-61.3141	-6928	XM_006521067.3	-	Sybu
chr15	45590001	45591000	9.48489e-74	5.20002e-70	-65.7655	-473512	XM_006521297.3	-	Kcnv1
chr15	45689001	45690000	3.57688e-07	6.2694e-05	-25.431	-572512	XM_006521297.3	-	Kcnv1
chr15	45973001	45974000	0.000103179	0.00791759	-31.8134	-350585	NR_045509.1	+	1700022A22Rik
chr15	47180001	47181000	3.2461e-24	2.86676e-21	-40.6989	556698	NR_045811.1	+	4930548G14Rik
chr15	47249001	47250000	3.15943e-08	6.76476e-06	-25.2654	625698	NR_045811.1	+	4930548G14Rik
chr15	50129001	50130000	1.4159e-65	6.09458e-62	-47.1835	756150	XM_011245777.1	-	Trps1
chr15	51607001	51608000	2.32623e-28	2.5241e-25	-53.3361	-15192	XR_384084.2	-	Gm34503
chr15	52027001	52028000	7.36721e-55	2.19575e-51	-68.0144	-12107	NM_175503.3	+	Aard
chr15	52028001	52029000	1.94627e-60	7.15117e-57	-42.5386	-11107	NM_175503.3	+	Aard
chr15	52125001	52126000	1.44942e-57	4.77787e-54	-29.9039	84896	NM_175503.3	+	Aard
chr15	52844001	52845000	5.58655e-35	8.09922e-32	-65.9341	-57752	XR_384091.1	-	Gm34794
chr15	52845001	52846000	1.03171e-49	2.61164e-46	-39.2195	-58752	XR_384091.1	-	Gm34794
chr15	53574001	53575000	4.5048e-24	3.94989e-21	-37.8418	39280	NR_039538.1	-	Mir28c
chr15	53983001	53984000	1.41709e-25	1.33646e-22	-26.6883	-80463	XM_006521083.3	-	Samd12
chr15	54211001	54212000	4.32616e-11	1.42382e-08	-41.5837	66485	NM_008764.3	-	Tnfrsf11b
chr15	54450001	54451000	2.93612e-15	1.45848e-12	-29.7511	27231	XM_011245616.2	+	Colec10
chr15	54455001	54456000	0.000146508	0.010386	-25.5368	32231	XM_011245616.2	+	Colec10
chr15	55279001	55280000	4.52249e-30	5.37161e-27	-41.9481	792	XR_001781718.1	-	Gm35312
chr15	55684001	55685000	2.45348e-45	5.21039e-42	-58.8911	100046	XM_017316361.1	+	Mtbp
chr15	55871001	55872000	0.000286526	0.0171674	-35.5882	34950	NM_016667.3	-	Sntb1
chr15	56885001	56886000	3.50499e-41	6.3662e-38	-49.0021	119602	XR_384106.3	+	Gm38516
chr15	56908001	56909000	6.59525e-70	3.22536e-66	-47.8354	142602	XR_384106.3	+	Gm38516
chr15	57423001	57424000	2.59375e-45	5.50267e-42	-68.0837	53626	NM_172378.2	-	Slc22a22
chr15	58613001	58614000	1.66927e-13	7.08851e-11	-37.5604	-15906	XR_384120.3	-	Gm36451
chr15	60354001	60355000	5.35775e-18	3.26754e-15	-63.2784	212533	XR_875373.1	+	Gm41331
chr15	60387001	60388000	7.01497e-06	0.000869493	28.238	245533	XR_875373.1	+	Gm41331
chr15	60973001	60974000	3.80678e-52	1.04627e-48	-35.084	19699	XR_001781666.1	+	4930402D18Rik
chr15	60974001	60975000	3.03311e-10	8.89116e-08	-27.683	20699	XR_001781666.1	+	4930402D18Rik
chr15	62522001	62523000	2.79357e-45	5.92056e-42	-57.5071	-146184	XR_875377.1	+	Gm41333
chr15	62693001	62694000	5.96077e-29	6.70167e-26	-39.9378	23819	XR_875377.1	+	Gm41333
chr15	62770001	62771000	1.77502e-42	3.3926e-39	-39.1939	100819	XR_875377.1	+	Gm41333
chr15	63334001	63335000	1.35078e-17	8.02424e-15	-42.6842	22027	XR_875379.1	-	Gm41335
chr15	64487001	64488000	8.60401e-06	0.00103624	-27.0672	15555	XR_001781612.1	-	Gm46509
chr15	65272001	65273000	9.59642e-12	3.39834e-09	-34.03	-349706	NM_001291903.1	-	Adcy8
chr15	65273001	65274000	5.51334e-81	3.92016e-77	-66.6174	-350706	NM_001291903.1	-	Adcy8
chr15	65370001	65371000	1.66111e-16	9.143e-14	-43.752	415964	XR_875389.1	-	Gm41339
chr15	65738001	65739000	4.21221e-89	3.75017e-85	-71.1394	47964	XR_875389.1	-	Gm41339
chr15	66057001	66058000	5.06658e-81	3.61484e-77	-61.1964	-35176	XM_011245408.2	-	-
chr15	67910001	67911000	1.38243e-23	1.18471e-20	-57.6896	329527	XM_011245683.2	-	Zfat
chr15	69799001	69800000	2.6285e-06	0.000371003	-25.4312	-124233	NR_045071.1	+	Gm19782
chr15	70082001	70083000	1.24131e-14	5.84419e-12	-26.6003	157770	NR_045071.1	+	Gm19782
chr15	70083001	70084000	1.30904e-12	5.08135e-10	-26.9115	158770	NR_045071.1	+	Gm19782
chr15	71429001	71430000	0.000150141	0.0105776	-26.8405	246170	XM_006521395.2	-	Fam135b
chr15	71530001	71531000	0.000101655	0.00782866	27.6352	145170	XM_006521395.2	-	Fam135b
chr15	72094001	72095000	2.21778e-11	7.54959e-09	-35.9789	55979	XM_006521382.3	-	-
chr15	72095001	72096000	1.08696e-22	8.88734e-20	-32.3414	54979	XM_006521382.3	-	-
chr15	74873001	74874000	2.06662e-24	1.85021e-21	-32.5762	7705	NM_025929.2	-	Ly6m
chr15	76178001	76179000	3.90486e-81	2.8052e-77	-27.1491	16711	NM_201394.2	-	Plec
chr15	76179001	76180000	1.82544e-138	4.5819e-134	-37.0028	15711	NM_201394.2	-	Plec
chr15	76180001	76181000	3.92308e-143	1.15113e-138	-37.4444	14711	NM_201394.2	-	Plec
chr15	76181001	76182000	1.50969e-204	1.36746e-199	-44.5633	13711	NM_201394.2	-	Plec
chr15	77754001	77755000	1.9798e-05	0.00208701	-26.4082	230	NM_001081970.1	-	Apol8
chr15	77843001	77844000	7.20237e-34	9.97663e-31	-27.1316	-827	NM_022410.3	-	Myh9
chr15	78864001	78865000	2.36413e-15	1.1814e-12	-26.8756	3534	XR_875475.2	-	-
chr15	79164001	79165000	2.16058e-09	5.60129e-07	28.2986	0	NM_011437.1	-	Sox10
chr15	79936001	79937000	2.5204e-22	2.01412e-19	-29.4628	-3196	XM_006521144.3	-	Cbx7
chr15	80115001	80116000	4.54491e-31	5.63267e-28	-28.2394	-17154	NM_025609.2	+	Tab1
chr15	81236001	81237000	2.01548e-11	6.89136e-09	25.3395	504	NM_145132.2	+	Mchr1
chr15	81969001	81970000	3.90055e-44	7.99026e-41	-35.6139	-2350	XR_001781586.1	+	-
chr15	83057001	83058000	2.1125e-46	4.70194e-43	-33.3193	23566	XR_384275.2	+	Gm32620
chr15	83252001	83253000	1.18094e-52	3.27164e-49	-30.2363	-228	NM_001004150.3	-	A4galt
chr15	83406001	83407000	1.89958e-15	9.57288e-13	-62.9789	16786	XM_006520982.1	-	Pacsin2
chr15	83749001	83750000	2.13815e-45	4.57337e-42	-45.7625	7019	XR_384284.2	-	Gm33324
chr15	86152001	86153000	3.55743e-20	2.48868e-17	-29.3468	-32723	XR_384308.2	+	-
chr15	86195001	86196000	5.27494e-66	2.31844e-62	-25.7236	-8666	XM_006520831.3	-	-
chr15	89615001	89616000	6.83436e-05	0.00572053	27.7328	-23074	XM_006521326.3	-	Rabl2
chr15	89621001	89622000	6.71614e-53	1.88211e-49	-26.0279	-29074	XM_006521326.3	-	Rabl2
chr15	89765001	89766000	8.28037e-49	2.02949e-45	-26.5088	-1489	XR_384335.3	+	-
chr15	90192001	90193000	4.51662e-37	7.11768e-34	-50.5482	-31311	NM_001033441.3	+	Alg10b
chr15	90193001	90194000	7.10027e-88	6.06236e-84	-71.4288	-30311	NM_001033441.3	+	Alg10b
chr15	91983001	91984000	4.79651e-96	4.92251e-92	-45.9229	-67165	NM_001159648.1	+	Cntn1
chr15	93169001	93170000	2.11684e-36	3.25947e-33	-30.9083	34867	XR_875583.2	-	Gm38535
chr15	93517001	93518000	3.78501e-60	1.37857e-56	-33.2415	6522	XM_006520264.3	-	Prickle1
chr15	93873001	93874000	8.77916e-41	1.56994e-37	-32.1442	53112	NR_045737.1	-	9430014N10Rik
chr15	96493001	96494000	7.12285e-32	9.14307e-29	-35.6664	-472	XR_875620.1	+	Gm41392
chr15	96701001	96702000	4.22475e-24	3.70903e-21	-33.9386	-1278	XM_006521300.3	-	-
chr15	97581001	97582000	6.46083e-30	7.62173e-27	-25.4717	31329	XR_001781756.1	-	Gm41394
chr15	97593001	97594000	5.31508e-23	4.41684e-20	-28.3651	19329	XR_001781756.1	-	Gm41394
chr15	97668001	97669000	2.70024e-36	4.13333e-33	-30.3762	29996	XM_011245735.1	-	Rpap3
chr15	98586001	98587000	5.36057e-14	2.38119e-11	-42.0956	14999	NM_001201322.1	+	Tex49
chr15	99040001	99041000	4.46778e-110	6.89469e-106	-41.9578	-236	XR_875655.1	+	Gm41399
chr15	99106001	99107000	9.13227e-67	4.11807e-63	-30.6506	6519	NM_176835.2	+	Dnajc22
chr15	99421001	99422000	1.1599e-37	1.87177e-34	-28.6115	-10831	XR_001781770.1	+	Nckap5los
chr15	99701001	99702000	1.07407e-50	2.81109e-47	-28.336	-287	NM_031842.2	+	Smarcd1
chr15	100346001	100347000	4.28315e-08	8.98066e-06	-33.6156	-6200	NM_199477.2	+	Mettl7a2
chr15	101231001	101232000	4.46386e-96	4.6038e-92	-31.9655	3276	XM_006521196.3	+	Tamalin
chr15	102001001	102002000	5.77129e-11	1.86758e-08	-26.0823	2343	NM_031170.2	-	Krt8
chr15	102027001	102028000	6.63044e-27	6.63465e-24	-26.0706	-216	NM_010664.2	+	Krt18
chr15	102386001	102387000	2.37574e-31	2.98518e-28	-41.6131	-18962	XM_006520519.3	-	Sp7
chr15	102387001	102388000	6.8995e-15	3.31272e-12	-26.3313	-18316	NM_013672.2	+	Sp1
chr15	103410001	103411000	2.91087e-38	4.82441e-35	-39.7602	18568	XM_011245750.2	-	Gtsf1
chr15	103411001	103412000	4.91453e-21	3.64751e-18	-76.5678	17568	XM_011245750.2	-	Gtsf1
chr15	103655001	103656000	1.65381e-14	7.68894e-12	-35.8948	45469	XR_001781779.1	+	-
chr15	103737001	103738000	2.78428e-05	0.00277008	-25.7671	17499	NR_126081.1	-	Mucl1
chr16	3385001	3386000	3.93071e-38	6.47859e-35	-50.5626	-82460	XR_384619.1	+	Gm35974
chr16	4561001	4562000	3.45053e-37	5.45829e-34	-37.411	-232	XM_006522766.3	-	Tfap4
chr16	5537001	5538000	3.50548e-25	3.26029e-22	-30.8473	53138	XR_875873.1	+	Gm41416
chr16	6635001	6636000	2.6149e-10	7.74478e-08	-31.3787	285844	XM_011245922.2	+	-
chr16	8560001	8561000	1.58547e-39	2.72528e-36	-30.8712	46574	NM_172961.3	+	Abat
chr16	10400001	10401000	1.00548e-82	7.4019e-79	-40.6662	-4537	NM_001291001.1	-	Tekt5
chr16	10993001	10994000	3.20929e-25	2.99016e-22	28.2576	0	NM_019980.2	-	Litaf
chr16	11013001	11014000	2.10832e-85	1.64506e-81	-39.3804	4105	NR_040518.1	+	Gm4262
chr16	12462001	12463000	4.36826e-17	2.50478e-14	-34.0251	221246	XR_875919.1	-	Gm45919
chr16	13750001	13751000	8.08823e-09	1.90228e-06	-25.7739	-3455	XR_384707.3	+	-
chr16	16103001	16104000	1.54895e-09	4.10137e-07	-25.2963	39827	XM_017316947.1	-	-
chr16	16959001	16960000	2.07986e-05	0.00217576	-35.6048	-23379	XM_006522147.3	+	-
chr16	17220001	17221000	2.31862e-06	0.000332218	-26.3054	11868	NM_001033338.3	+	Rimbp3
chr16	17222001	17223000	1.99048e-41	3.66326e-38	-34.0707	-10587	NM_178922.3	+	Hic2
chr16	18011001	18012000	1.72388e-74	9.70647e-71	-40.1546	30438	NM_016983.1	+	Vpreb2
chr16	18012001	18013000	7.05896e-137	1.69036e-132	-47.2252	31438	NM_016983.1	+	Vpreb2
chr16	18725001	18726000	1.56991e-05	0.00172538	-29.1429	-5715	XR_875943.1	+	Gm41428
chr16	18726001	18727000	1.32939e-14	6.23771e-12	-32.634	-4715	XR_875943.1	+	Gm41428
chr16	18975001	18976000	4.06606e-108	5.84201e-104	-53.416	52686	XM_006521802.3	+	-
chr16	18976001	18977000	4.45178e-181	2.72779e-176	-64.4975	53686	XM_006521802.3	+	-
chr16	19348001	19349000	1.30001e-101	1.53883e-97	-67.2838	59018	NM_146466.1	-	Olfr165
chr16	19791001	19792000	1.53423e-25	1.44368e-22	-25.3898	30166	XM_006521706.3	+	B3gnt5
chr16	19811001	19812000	7.91815e-14	3.45902e-11	-25.8407	50166	XM_006521706.3	+	B3gnt5
chr16	20834001	20835000	4.8641e-16	2.57195e-13	-27.5941	-93614	XM_889601.6	+	-
chr16	20908001	20909000	2.28248e-08	5.01122e-06	-27.0551	-19614	XM_889601.6	+	-
chr16	21597001	21598000	3.95654e-27	3.99939e-24	-33.6704	53672	XR_001781925.1	+	Gm50612
chr16	22187001	22188000	2.33527e-37	3.71951e-34	-27.5942	-23703	NM_183029.2	-	Igf2bp2
chr16	23103001	23104000	1.1612e-29	1.34997e-26	-31.6333	0	XR_384751.2	-	Gm30693
chr16	25517001	25518000	1.04669e-09	2.84969e-07	-39.0374	-165763	XM_006522002.1	+	Trp63
chr16	26866001	26867000	1.16048e-17	6.93137e-15	-28.5711	101246	NM_001285916.1	-	Gmnc
chr16	31577001	31578000	7.54681e-31	9.24305e-28	-29.2377	484	XR_001781968.1	-	Gm34032
chr16	31578001	31579000	2.50546e-09	6.44086e-07	-31.1688	0	XR_001781976.1	-	Gm34032
chr16	36770001	36771000	1.27145e-28	1.39928e-25	-36.2432	-6609	XM_006522428.1	-	-
chr16	38832001	38833000	1.33261e-43	2.67462e-40	-32.7489	3139	XR_876078.1	+	Gm15802
chr16	39061001	39062000	0.000804468	0.0355892	-26.9451	-53990	XR_876081.1	+	Gm36585
chr16	41575001	41576000	2.9961e-19	1.98028e-16	-60.8114	41661	NM_175548.3	+	Lsamp
chr16	43143001	43144000	3.16445e-34	4.46349e-31	-39.002	-90918	XM_006522422.3	+	-
chr16	46135001	46136000	7.14864e-05	0.0059254	45.6845	-14754	NM_032465.2	-	Cd96
chr16	47301001	47302000	2.44813e-22	1.95712e-19	-30.7926	-802442	XR_001781847.1	-	Nectin3
chr16	47375001	47376000	1.252e-40	2.22363e-37	-41.7837	782497	XR_876092.2	-	-
chr16	47431001	47432000	0.000888593	0.0380199	32.7742	726497	XR_876092.2	-	-
chr16	47750001	47751000	0.000575634	0.028265	26.6967	407497	XR_876092.2	-	-
chr16	48021001	48022000	1.87027e-58	6.35625e-55	-54.6154	136497	XR_876092.2	-	-
chr16	48022001	48023000	1.19004e-66	5.30884e-63	-56.6443	135497	XR_876092.2	-	-
chr16	48497001	48498000	1.61979e-44	3.37454e-41	-52.7554	65766	NM_010816.1	+	Morc1
chr16	48855001	48856000	3.43154e-14	1.55042e-11	-34.4023	12451	NM_020509.3	+	Retnla
chr16	48856001	48857000	1.23938e-37	1.99385e-34	-47.5527	13451	NM_020509.3	+	Retnla
chr16	50602001	50603000	4.219e-15	2.07007e-12	-27.2465	-10848	NM_027046.3	-	Ccdc54
chr16	53819001	53820000	0.000462956	0.0242011	-26.6876	957055	XR_876111.2	+	4930405D01Rik
chr16	53824001	53825000	1.0598e-26	1.05038e-23	-53.3861	962055	XR_876111.2	+	4930405D01Rik
chr16	54432001	54433000	5.44079e-10	1.54133e-07	-25.4513	850238	NM_178720.4	-	Zpld1
chr16	54861001	54862000	3.55367e-05	0.00338103	25.1515	421238	NM_178720.4	-	Zpld1
chr16	54867001	54868000	2.37548e-55	7.23522e-52	-57.1466	415238	NM_178720.4	-	Zpld1
chr16	54868001	54869000	1.02866e-41	1.91001e-38	-48.2001	414238	NM_178720.4	-	Zpld1
chr16	56940001	56941000	1.97141e-12	7.51249e-10	-27.1682	-11805	XM_006522828.3	-	-
chr16	57175001	57176000	1.76462e-11	6.06645e-09	-35.97	-7670	NM_023175.1	-	Nit2
chr16	57593001	57594000	2.58108e-56	8.197e-53	-47.1315	5988	XR_001781914.1	-	-
chr16	58977001	58978000	2.82859e-43	5.61759e-40	-54.6275	-17404	NM_146485.2	+	Olfr183
chr16	59177001	59178000	4.15416e-71	2.11601e-67	-77.6333	-4890	XM_017316986.1	-	Olfr196
chr16	59178001	59179000	3.52177e-49	8.72413e-46	-60.6714	-5890	XM_017316986.1	-	Olfr196
chr16	59900001	59901000	1.18184e-65	5.10818e-62	-38.0636	-260591	XM_006522398.3	-	-
chr16	60022001	60023000	4.71503e-33	6.34556e-30	-31.5434	-382591	XM_006522398.3	-	-
chr16	60554001	60555000	0.000664322	0.0311898	-31.25	50048	XM_006521787.2	-	Epha6
chr16	60748001	60749000	2.09252e-19	1.39903e-16	-59.9675	-137247	XM_011245826.2	-	Epha6
chr16	61369001	61370000	6.57821e-12	2.37678e-09	-31.1742	-758247	XM_011245826.2	-	Epha6
chr16	61370001	61371000	1.07034e-24	9.73739e-22	-29.1114	-759247	XM_011245826.2	-	Epha6
chr16	61853001	61854000	5.21573e-07	8.81389e-05	-32.3609	501966	XR_384919.1	-	Gm33797
chr16	62081001	62082000	6.84042e-05	0.00572384	-26.1341	273966	XR_384919.1	-	Gm33797
chr16	62253001	62254000	7.49784e-05	0.00615262	-40.8907	101966	XR_384919.1	-	Gm33797
chr16	62664001	62665000	2.43556e-124	4.78685e-120	-47.8659	121717	NM_178925.3	-	Nsun3
chr16	63723001	63724000	0.000139881	0.0100195	-36.3329	116386	XR_876127.1	-	Gm41466
chr16	63968001	63969000	8.02101e-17	4.51144e-14	-33.4083	-103845	NM_010140.3	-	Epha3
chr16	64450001	64451000	2.80741e-29	3.20654e-26	-31.9252	28135	NM_173861.2	-	Csnka2ip
chr16	65047001	65048000	9.71229e-10	2.65675e-07	-39.2774	57785	NM_008310.3	-	Htr1f
chr16	66229001	66230000	3.72061e-31	4.62483e-28	-50.3181	413161	XM_006523098.2	+	-
chr16	68547001	68548000	1.86295e-09	4.866e-07	-25.5388	-925800	XR_001781826.1	-	Cadm2
chr16	69208001	69209000	3.49539e-50	9.02358e-47	-56.7842	591382	NR_130991.1	-	4930428D20Rik
chr16	69347001	69348000	0.000241814	0.0151493	26.5083	452382	NR_130991.1	-	4930428D20Rik
chr16	69706001	69707000	1.94175e-46	4.33116e-43	-29.4931	93382	NR_130991.1	-	4930428D20Rik
chr16	69892001	69893000	1.34587e-15	6.88236e-13	-42.1533	9081	XR_876149.1	+	Gm41471
chr16	69893001	69894000	5.71461e-37	8.96489e-34	-58.0948	10081	XR_876149.1	+	Gm41471
chr16	71938001	71939000	2.30602e-05	0.00237118	-28.4553	-88551	XM_006522960.3	+	Robo1
chr16	72451001	72452000	1.17401e-48	2.84732e-45	-30.7373	-19368	XM_011246105.2	+	-
chr16	72624001	72625000	5.3818e-116	9.11546e-112	-72.2554	37910	XR_384959.3	-	-
chr16	73998001	73999000	8.6442e-20	5.89482e-17	-34.9818	343068	NR_030464.1	-	Mir691
chr16	74205001	74206000	2.67524e-29	3.05894e-26	-40.3098	136068	NR_030464.1	-	Mir691
chr16	76142001	76143000	1.41868e-11	4.92512e-09	-57.8947	-2268	XM_011246162.2	-	-
chr16	76519001	76520000	1.01394e-27	1.06149e-24	-36.3596	-28798	XR_384975.2	+	-
chr16	77155001	77156000	3.76566e-15	1.85463e-12	-42.9504	85950	XM_006523057.1	+	Usp25
chr16	77192001	77193000	3.8425e-08	8.11143e-06	-56.3077	110677	XR_384983.3	-	Gm31258
chr16	78351001	78352000	4.25633e-20	2.9607e-17	-33.3117	20998	XM_017316864.1	+	Cxadr
chr16	79661001	79662000	3.77869e-41	6.85734e-38	-35.0175	-337382	XM_001473318.2	+	-
chr16	80681001	80682000	0.0012798	0.0483189	39.6739	386098	XR_876185.1	+	Gm41479
chr16	81664001	81665000	2.97889e-21	2.23881e-18	-31.3654	463306	NM_001113208.1	+	Ncam2
chr16	81747001	81748000	1.045e-07	2.03617e-05	-28.7392	-424441	XR_876186.1	+	Gm41480
chr16	81859001	81860000	8.51649e-38	1.3829e-34	-65.3289	-312441	XR_876186.1	+	Gm41480
chr16	82091001	82092000	3.31533e-21	2.48987e-18	-39.5822	-80441	XR_876186.1	+	Gm41480
chr16	82507001	82508000	4.84684e-11	1.58567e-08	-41.1882	334562	XR_876186.1	+	Gm41480
chr16	82918001	82919000	9.31957e-19	5.95208e-16	-34.4457	745562	XR_876186.1	+	Gm41480
chr16	83262001	83263000	1.48516e-19	9.9935e-17	-63.3015	794453	XR_876187.1	-	Gm41481
chr16	86052001	86053000	2.84768e-05	0.00282331	-31.0436	-150877	NM_011782.2	-	Adamts5
chr16	86492001	86493000	0.000262769	0.0161005	-29.7297	255911	XR_385003.2	+	Gm32357
chr16	87112001	87113000	1.58959e-43	3.18426e-40	-57.5488	15518	XR_385016.3	-	-
chr16	87854001	87855000	6.38424e-07	0.0001055	-46.9697	25276	XR_876214.1	+	2810407A14Rik
chr16	87855001	87856000	3.50044e-08	7.44669e-06	-30	26276	XR_876214.1	+	2810407A14Rik
chr16	87856001	87857000	1.65063e-09	4.3496e-07	-25.3036	27276	XR_876214.1	+	2810407A14Rik
chr16	88029001	88030000	9.96125e-63	3.93785e-59	-51.3813	16637	XR_385024.2	+	Gm33207
chr16	89329001	89330000	1.37096e-37	2.20213e-34	-56.6579	40617	XM_006523144.1	+	-
chr16	89636001	89637000	2.63566e-58	8.91385e-55	-45.4652	-64819	NM_001113406.1	-	Krtap11-1
chr16	90291001	90292000	1.73305e-45	3.72218e-42	-29.9856	-6499	XM_006523012.2	-	-
chr16	90297001	90298000	5.00287e-28	5.32036e-25	-34.7481	-12499	XM_006523012.2	-	-
chr16	91045001	91046000	7.5467e-129	1.62085e-124	-38.7111	-392	XR_384945.3	-	-
chr16	91114001	91115000	1.819e-34	2.58674e-31	-28.3259	-44378	XM_017317151.1	-	-
chr16	91192001	91193000	5.33388e-17	3.03778e-14	32.7892	7553	XR_876242.1	-	Gm41492
chr16	91248001	91249000	3.69663e-61	1.39012e-57	-46.345	-20769	NM_016968.4	+	Olig1
chr16	91891001	91892000	8.64351e-49	2.11105e-45	-27.3074	39631	NM_138597.2	-	Atp5o
chr16	91935001	91936000	1.74125e-29	2.0053e-26	-25.1396	-3372	NM_138597.2	-	Atp5o
chr16	92475001	92476000	3.81054e-48	9.02112e-45	-32.4944	-2742	NM_029740.1	+	2410124H12Rik
chr16	92571001	92572000	2.94363e-88	2.55522e-84	-38.7328	24159	XR_385059.3	-	-
chr16	92709001	92710000	4.99084e-32	6.44608e-29	-30.2764	-11673	NM_009821.3	-	Runx1
chr16	93974001	93975000	1.7145e-28	1.87401e-25	-34.0261	33838	NM_019500.4	-	Cldn14
chr16	93975001	93976000	6.78768e-109	1.01007e-104	-36.532	32838	NM_019500.4	-	Cldn14
chr16	94066001	94067000	2.36781e-51	6.35685e-48	-30.4187	18097	XR_876270.1	-	Gm31175
chr16	94798001	94799000	3.27661e-102	3.9458e-98	-54.2719	45275	XR_001781952.1	+	-
chr16	95088001	95089000	3.4864e-14	1.57453e-11	-37.867	90007	XR_385080.3	+	Gm31407
chr16	95346001	95347000	5.40018e-06	0.000695623	41.6099	52881	XM_006522952.3	+	Kcnj15
chr16	95782001	95783000	2.33412e-38	3.87777e-35	-37.8976	-14797	XR_876300.1	+	Gm41509
chr16	96327001	96328000	1.02516e-28	1.13603e-25	-32.8316	-24081	XR_876303.1	+	Gm41510
chr16	97761001	97762000	4.71779e-05	0.00426092	29.1054	1485	XM_011246154.2	-	Ripk4
chr17	3592001	3593000	1.78669e-06	0.00026399	-32.4765	29000	XR_876341.1	+	Gm34155
chr17	6300001	6301000	4.00588e-06	0.00053676	30.6122	16475	NM_001166629.2	-	Dynlt1a
chr17	6325001	6326000	1.05496e-42	2.04639e-39	-43.7901	-7528	NM_001166629.2	-	Dynlt1a
chr17	8508001	8509000	3.52832e-13	1.45356e-10	27.6776	-16185	XM_006523318.3	+	Pde10a
chr17	9145001	9146000	0.000230125	0.0145873	-29.146	22023	NR_027881.1	-	6530411M01Rik
chr17	10930001	10931000	0.00112403	0.044426	-38.3333	89580	XM_017317576.1	+	Prkn
chr17	10974001	10975000	2.1203e-19	1.4167e-16	-32.0896	133580	XM_017317576.1	+	Prkn
chr17	11092001	11093000	9.01256e-14	3.91413e-11	-32.161	41238	XR_876407.1	-	Gm41526
chr17	13090001	13091000	1.95417e-14	9.01301e-12	-53.5607	7473	NR_024558.1	-	Gm11166
chr17	13844001	13845000	4.18081e-20	2.91012e-17	-81.7413	-82608	NM_022311.2	-	Tcte2
chr17	14094001	14095000	6.21185e-36	9.42555e-33	-28.7919	12535	XM_011246737.1	-	4930488N24Rik
chr17	14095001	14096000	2.57665e-32	3.37397e-29	-46.0799	11535	XM_011246737.1	-	4930488N24Rik
chr17	14586001	14587000	6.91995e-20	4.75635e-17	-28.046	-63576	XR_385417.2	-	-
chr17	16131001	16132000	7.73807e-27	7.73185e-24	-25.4797	-103526	XR_876635.1	+	Gm41534
chr17	17554001	17555000	2.60318e-54	7.61695e-51	-38.2722	62604	XR_876643.1	+	-
chr17	18367001	18368000	0.000686265	0.0318947	-28.9394	-56104	NM_001102581.1	+	Vmn2r95
chr17	18607001	18608000	4.68756e-25	4.33261e-22	-44	25276	NM_001104547.1	+	Vmn2r96
chr17	19103001	19104000	1.26529e-47	2.96847e-44	-46.4232	49510	NM_001104550.1	+	Vmn2r98
chr17	19104001	19105000	5.5922e-15	2.71254e-12	-54.7581	50510	NM_001104550.1	+	Vmn2r98
chr17	20061001	20062000	0.000579892	0.0284012	-31.539	-12797	NM_001104566.1	-	Vmn2r104
chr17	20331001	20332000	0.000874086	0.0376085	30	-13425	NM_001104569.1	+	Vmn2r107
chr17	20825001	20826000	5.90575e-06	0.000751226	-32.7781	10508	NM_134190.1	+	Vmn1r229
chr17	21204001	21205000	5.40862e-68	2.50955e-64	-38.8614	2624	XR_876652.1	+	Gm41539
chr17	21237001	21238000	1.22579e-05	0.00140053	35.8929	8177	NM_134198.1	+	Vmn1r234
chr17	21551001	21552000	1.69504e-13	7.18992e-11	-58.2696	-14607	XM_011246513.2	+	-
chr17	22154001	22155000	1.79857e-06	0.000265499	-27.3684	10978	NM_177596.3	-	Zfp947
chr17	23448001	23449000	2.54968e-32	3.34076e-29	-45.9325	30598	NM_001104581.1	-	Vmn2r117
chr17	23643001	23644000	2.35912e-41	4.33022e-38	-36.9622	435	XM_017317466.1	-	Mmp25
chr17	23684001	23685000	2.84055e-18	1.76072e-15	31.3812	0	NM_020293.3	-	Cldn9
chr17	23785001	23786000	3.15723e-12	1.17666e-09	27.7619	78	NM_029798.3	-	Flywch2
chr17	24031001	24032000	2.59139e-73	1.39863e-69	-28.0654	-6243	NM_175440.4	+	Prss27
chr17	26826001	26827000	7.88917e-28	8.30504e-25	-25.2642	14566	NM_008700.2	-	Nkx2-5
chr17	27048001	27049000	3.31222e-41	6.02658e-38	-31.4943	-8261	XM_006523712.3	+	Itpr3
chr17	27178001	27179000	1.48243e-59	5.2974e-56	-36.6587	-10238	NM_173027.2	-	Ip6k3
chr17	28088001	28089000	3.0639e-10	8.97763e-08	-26.5054	-7234	XM_006524010.3	-	-
chr17	28538001	28539000	2.92921e-58	9.87459e-55	-26.0001	-4172	XR_876706.1	-	-
chr17	28684001	28685000	3.11049e-27	3.16878e-24	-26.0432	4988	NM_001290320.1	-	Slc26a8
chr17	29211001	29212000	4.55841e-31	5.64604e-28	-31.6948	-818	XM_006524251.1	-	Cpne5
chr17	29747001	29748000	2.01065e-23	1.71253e-20	-28.1932	-29985	NM_026782.2	-	Ccdc167
chr17	29897001	29898000	2.08312e-21	1.58445e-18	-40.4432	2654	XR_876728.1	+	-
chr17	29981001	29982000	9.18814e-30	1.07781e-26	-25.2482	-23039	XM_006524027.1	+	-
chr17	30874001	30875000	1.79813e-62	7.06809e-59	-28.9489	-14770	XR_876733.1	-	Gm41561
chr17	31289001	31290000	5.06548e-41	9.11315e-38	-41.4787	2442	XR_001782201.1	-	Gm30139
chr17	31642001	31643000	3.03114e-64	1.27059e-60	-35.6007	-4769	XM_006523550.3	-	Cbs
chr17	32370001	32371000	5.24956e-25	4.83703e-22	-35.5235	-4945	XM_006524065.3	-	-
chr17	32371001	32372000	2.18281e-11	7.43663e-09	-61.2121	-5945	XM_006524065.3	-	-
chr17	32374001	32375000	2.28604e-11	7.76928e-09	-30.2308	-8945	XM_006524065.3	-	-
chr17	32375001	32376000	2.22267e-07	4.0658e-05	-30.399	-9945	XM_006524065.3	-	-
chr17	33278001	33279000	1.6686e-27	1.72775e-24	-59.1693	9277	NM_146937.1	+	Olfr63
chr17	33362001	33363000	8.90971e-40	1.5404e-36	-29.2132	-3124	NM_207541.1	-	Zfp81
chr17	33414001	33415000	4.75597e-75	2.73708e-71	-44.9868	-17899	NM_183282.2	+	Actl9
chr17	33807001	33808000	1.46734e-56	4.703e-53	-50.2546	-2523	NM_030697.2	+	Kank3
chr17	33904001	33905000	3.01695e-15	1.49721e-12	-36.8468	-135	NR_040470.1	+	-
chr17	33905001	33906000	6.14352e-09	1.47385e-06	-33.3656	0	NR_040470.1	+	-
chr17	34646001	34647000	4.18133e-51	1.11252e-47	-26.3413	-146	NM_017406.4	+	Atf6b
chr17	35318001	35319000	1.3627e-06	0.000207465	33.9423	-1523	XM_011246300.2	+	H2-Q1
chr17	35642001	35643000	1.9673e-19	1.31743e-16	-30.9364	696	NM_001033366.3	-	Mucl3
chr17	35723001	35724000	1.68506e-27	1.74392e-24	-27.0766	-18372	XM_006523536.3	-	Ddr1
chr17	36235001	36236000	5.88107e-14	2.5991e-11	-29.0739	21847	NM_026308.2	-	Rpp21
chr17	36707001	36708000	2.66784e-42	5.06651e-39	-48.347	-34805	NM_177636.2	-	H2-M1
chr17	38159001	38160000	7.16863e-06	0.000885589	34.0084	10413	NM_146831.1	+	Olfr133
chr17	38275001	38276000	0.00112951	0.0445646	-26.2084	230	NM_130868.1	+	Olfr138
chr17	38412001	38413000	0.000564263	0.0278822	-35.188	7186	XM_011246226.1	-	-
chr17	39141001	39142000	0.000511957	0.026026	-30.4161	-63965	NM_001177582.1	-	Esp23
chr17	39768001	39769000	5.53127e-17	3.14589e-14	-43.5358	127046	NM_001244651.1	+	Esp15
chr17	39769001	39770000	2.90797e-31	3.63422e-28	-29.4249	128046	NM_001244651.1	+	Esp15
chr17	39992001	39993000	7.234e-17	4.07538e-14	-41.4074	41483	NM_001256051.1	+	Esp38
chr17	40179001	40180000	1.133e-11	3.98179e-09	-26.4676	28610	NM_031190.2	-	Pgk2
chr17	40371001	40372000	4.13567e-77	2.49016e-73	-63.3573	-51759	XM_006523500.3	-	-
chr17	40372001	40373000	3.81473e-33	5.15724e-30	-48.106	-52759	XM_006523500.3	-	-
chr17	40965001	40966000	3.89069e-20	2.71634e-17	-40.5548	25266	XM_017317291.1	+	Mmut
chr17	41918001	41919000	0.000154705	0.010814	-32.5617	-396812	XM_006524754.3	+	Ptchd4
chr17	44253001	44254000	1.58115e-26	1.56042e-23	-37.1647	64431	NM_172621.2	+	Clic5
chr17	44254001	44255000	2.34416e-13	9.81636e-11	-32.5456	65431	NM_172621.2	+	Clic5
chr17	44447001	44448000	0.00051341	0.0260763	-25.641	-113016	XR_876810.2	+	Runx2os3
chr17	45213001	45214000	6.48682e-23	5.36488e-20	-25.7116	49381	XR_876811.1	-	Gm41582
chr17	47116001	47117000	4.97393e-26	4.81073e-23	-29.675	23527	XR_876847.1	-	-
chr17	49522001	49523000	1.06448e-06	0.000166329	-27.1362	6117	XM_006525085.3	-	Daam2
chr17	49530001	49531000	1.55743e-09	4.1207e-07	-31.7247	-886	XM_006525084.3	-	Daam2
chr17	51262001	51263000	1.28282e-07	2.45637e-05	-32.1014	-81855	XM_011246640.2	-	-
chr17	52773001	52774000	0.000848838	0.0368963	27.3899	170294	NM_001031811.2	+	Kcnh8
chr17	53117001	53118000	1.54387e-59	5.4981e-56	-44.9957	144769	XR_876876.1	-	Gm41601
chr17	54050001	54051000	8.19619e-47	1.85601e-43	-53.2134	-59371	NM_018751.2	-	Sult1c1
chr17	54435001	54436000	0.000596158	0.0289487	-30.989	-64928	NR_045825.1	-	1700025K24Rik
chr17	54906001	54907000	5.98165e-09	1.437e-06	30.5195	53456	XR_385646.2	+	-
chr17	55840001	55841000	7.06599e-43	1.38483e-39	-36.8325	37954	NM_144546.6	-	Zfp119a
chr17	56630001	56631000	1.03749e-64	4.41108e-61	-41.5037	1267	XM_006523431.3	+	-
chr17	56870001	56871000	2.90716e-81	2.0957e-77	-38.6914	3448	NM_001039114.1	-	Acsbg2
chr17	57699001	57700000	1.81103e-25	1.69876e-22	-61.7384	-69074	XM_006524750.3	+	Cntnap5c
chr17	59567001	59568000	1.06237e-06	0.000166048	-29.5568	-553635	XR_876526.1	-	-
chr17	60783001	60784000	1.15248e-10	3.57236e-08	-34.8023	174947	XR_385676.2	-	Gm33890
chr17	60784001	60785000	1.83755e-59	6.51057e-56	-63.3382	173947	XR_385676.2	-	Gm33890
chr17	61947001	61948000	2.55957e-14	1.17067e-11	-31.8164	469295	XR_385679.2	+	Gm34038
chr17	61948001	61949000	2.34057e-60	8.56971e-57	-64.9371	470295	XR_385679.2	+	Gm34038
chr17	62392001	62393000	3.4326e-44	7.06642e-41	-54.7112	397634	XR_001782160.1	-	Gm46583
chr17	65092001	65093000	3.14793e-28	3.38747e-25	-30.4153	8393	XR_001782143.1	-	-
chr17	66559001	66560000	6.95764e-50	1.77201e-46	-34.6096	34623	NM_028998.1	-	Themis3
chr17	68005001	68006000	0.00043889	0.0232793	-29.9228	-804	XM_017317488.1	-	-
chr17	69006001	69007000	3.42257e-18	2.11143e-15	-26.3128	-18881	XR_385724.2	-	Gm36437
chr17	69037001	69038000	3.10041e-41	5.64612e-38	-32.6542	-37669	XM_006523618.3	+	-
chr17	69196001	69197000	1.10897e-22	9.0602e-20	-25.0189	-526	XR_001782033.1	+	-
chr17	69323001	69324000	2.47238e-55	7.51935e-52	-56.2906	-45796	NR_045428.1	-	2410021H03Rik
chr17	70229001	70230000	1.49745e-21	1.14863e-18	-46.3333	-194792	NM_027712.3	+	Dlgap1
chr17	70700001	70701000	1.54795e-27	1.60682e-24	-40.9972	56444	XR_876929.2	-	-
chr17	70702001	70703000	4.39703e-13	1.79195e-10	-36.3214	54444	XR_876929.2	-	-
chr17	70901001	70902000	3.97158e-18	2.44217e-15	-25.8366	23059	XR_876933.2	-	Gm26510
chr17	70958001	70959000	1.17725e-37	1.89828e-34	-37.7075	-8864	XR_876934.1	+	-
chr17	72635001	72636000	1.49142e-73	8.11254e-70	-46.5977	-30354	XR_385265.3	-	Alk
chr17	74110001	74111000	4.79019e-31	5.92608e-28	-36.0446	-29093	XR_385762.2	-	-
chr17	75424001	75425000	5.64604e-21	4.17259e-18	-51.5469	-10870	XM_006524273.3	+	Rasgrp3
chr17	76891001	76892000	0.000725538	0.0331403	-30.1829	1029980	NR_033456.1	+	Gm4710
chr17	77232001	77233000	9.66479e-17	5.41406e-14	-36.8117	-756540	XR_001782140.1	+	Gm32076
chr17	77471001	77472000	7.81103e-05	0.0063556	-29.2829	-517540	XR_001782140.1	+	Gm32076
chr17	77628001	77629000	0.000402516	0.0218972	-27.7223	-360540	XR_001782140.1	+	Gm32076
chr17	77766001	77767000	0.000767631	0.0344274	-29.2857	-222540	XR_001782140.1	+	Gm32076
chr17	77829001	77830000	3.78173e-27	3.83012e-24	-61.9414	-159540	XR_001782140.1	+	Gm32076
chr17	78913001	78914000	2.66321e-48	6.37007e-45	-32.5101	-2499	NM_001177402.1	+	Cebpzos
chr17	79133001	79134000	1.18417e-12	4.619e-10	-30.4198	81097	NM_027455.3	+	Qpct
chr17	80064001	80065000	2.21491e-25	2.07481e-22	-41.9521	-1489	XR_001782118.1	-	-
chr17	80153001	80154000	2.08364e-12	7.917e-10	-28.2266	25532	NM_176963.4	+	Galm
chr17	80497001	80498000	8.67133e-63	3.44099e-59	-39.6929	-16549	NM_009231.2	-	Sos1
chr17	81245001	81246000	2.62675e-14	1.20035e-11	-35.6754	-38954	XR_385800.2	+	Gm33944
chr17	81354001	81355000	3.9057e-27	3.94992e-24	-28.6021	0	XR_877005.1	+	-
chr17	81684001	81685000	3.7559e-24	3.30577e-21	-43.5897	-12324	XM_006523933.2	-	Slc8a1
chr17	82440001	82441000	4.06556e-15	1.99808e-12	-37.3763	179487	XR_385806.2	-	Gm34211
chr17	82464001	82465000	8.55949e-20	5.84087e-17	-34.9983	155487	XR_385806.2	-	Gm34211
chr17	82982001	82983000	1.23545e-59	4.42241e-56	-35.488	24118	XR_385811.1	+	Gm4601
chr17	83205001	83206000	1.5617e-08	3.52532e-06	-26.5924	8712	XR_001782234.1	-	Gm34686
chr17	83874001	83875000	3.90042e-20	2.72131e-17	-28.1127	0	XR_877036.2	-	Gm35125
chr17	84181001	84182000	3.58718e-46	7.89151e-43	-32.5125	932	XR_877055.1	-	-
chr17	85390001	85391000	5.87778e-66	2.57796e-62	-27.3087	-222608	XM_017317367.1	+	Six3
chr17	85521001	85522000	2.94228e-05	0.00289903	-25.316	-91608	XM_017317367.1	+	Six3
chr17	86214001	86215000	2.13876e-49	5.36189e-46	-40.8135	46218	NM_011104.3	+	Prkce
chr17	87934001	87935000	1.54287e-36	2.38272e-33	-29.4725	-40050	NM_010830.2	+	Msh6
chr17	88160001	88161000	4.9209e-42	9.2609e-39	-25.9287	-1012	XR_385900.2	+	Gm31499
chr17	88306001	88307000	9.05098e-152	3.36716e-147	-45.1925	549	XR_877101.2	-	1700116H05Rik
chr17	88362001	88363000	8.76904e-51	2.31543e-47	-25.7038	-17833	XR_877109.1	-	Gm31615
chr17	88405001	88406000	3.24731e-51	8.69561e-48	-25.3743	-16344	XR_877113.1	-	Gm31615
chr17	88629001	88630000	8.21849e-05	0.0066212	-28.7993	1733	XM_006525112.3	+	Ston1
chr17	91088001	91089000	2.05829e-118	3.66502e-114	-26.3883	3803	NM_020252.3	-	Nrxn1
chr17	91647001	91648000	1.27655e-19	8.6262e-17	-31.7614	214070	XR_877117.1	-	-
chr17	92702001	92703000	2.59892e-10	7.70185e-08	-46.1728	-495908	XM_006523498.3	+	Adcyap1
chr17	93289001	93290000	1.09032e-39	1.88349e-36	-43.7955	-86779	XR_385916.3	-	Gm32465
chr17	94283001	94284000	0.000426806	0.022821	33.71	-106186	XR_385917.3	-	Gm32512
chr17	94536001	94537000	1.75008e-45	3.75486e-42	-47.7223	212893	NM_176917.4	-	Mettl4
chr18	3096001	3097000	3.54426e-05	0.00337454	46.6547	26413	NM_001167539.1	-	Vmn1r238
chr18	3122001	3123000	0.00101172	0.0414152	26.1538	413	NM_001167539.1	-	Vmn1r238
chr18	4021001	4022000	2.38437e-16	1.29494e-13	-27.6335	-143832	NM_026092.3	+	Lyzl1
chr18	4282001	4283000	1.45395e-09	3.86702e-07	-37.0756	-31223	XR_877152.1	-	Gm41657
chr18	5751001	5752000	8.13636e-13	3.23486e-10	-42.9344	137877	XR_386036.2	-	Gm34740
chr18	8860001	8861000	7.64079e-19	4.91303e-16	-38.9758	-141986	XR_386043.2	-	Gm35180
chr18	9269001	9270000	3.35322e-19	2.21071e-16	-30.1706	12810	NM_153086.5	-	Gjd4
chr18	10882001	10883000	2.79878e-11	9.41509e-09	-28.0764	-5414	XR_386047.2	+	Gm35814
chr18	12159001	12160000	5.88422e-19	3.81892e-16	-25.0639	-8691	XR_386019.2	+	Rmc1
chr18	15489001	15490000	1.04748e-18	6.67149e-16	-36.1582	5973	XM_017317992.1	-	Chst9
chr18	17352001	17353000	7.72599e-32	9.89898e-29	-52.2647	-94980	XR_386093.2	-	Gm30960
chr18	19862001	19863000	2.92198e-64	1.2273e-60	-76.3228	128576	XM_006525596.3	-	Dsc3
chr18	20336001	20337000	0.000498566	0.0255259	27.5281	4352	XM_006525597.2	+	Dsg1a
chr18	20489001	20490000	2.98582e-14	1.35788e-11	-25.5121	-20274	NM_030596.4	+	Dsg3
chr18	20490001	20491000	0.000609942	0.029409	-36.6213	-19274	NM_030596.4	+	Dsg3
chr18	22297001	22298000	1.42935e-107	1.99851e-103	-76.136	46111	XR_877212.2	-	Gm41676
chr18	22325001	22326000	1.05476e-07	2.05308e-05	-45.7403	18111	XR_877212.2	-	Gm41676
chr18	22439001	22440000	6.74266e-11	2.1591e-08	-28.6651	36461	XM_006525741.3	+	Asxl3
chr18	22640001	22641000	3.07289e-17	1.78374e-14	-42.5698	237461	XM_006525741.3	+	Asxl3
chr18	23795001	23796000	3.33229e-22	2.64668e-19	-29.1429	-7970	NM_153058.4	+	Mapre2
chr18	24071001	24072000	2.754e-76	1.62534e-72	-45.9359	29559	XR_877221.2	-	Gm41677
chr18	24528001	24529000	2.38292e-21	1.80392e-18	-32.3622	1205	NM_144861.2	-	Rprd1a
chr18	24576001	24577000	3.14271e-32	4.08439e-29	-38.6213	26818	NM_139143.3	-	Slc39a6
chr18	25780001	25781000	1.15347e-21	8.91343e-19	-59.3137	25346	XR_386112.2	+	-
chr18	27716001	27717000	9.39873e-05	0.00736555	-26.7325	-93757	XR_386131.1	+	Gm33674
chr18	28801001	28802000	0.000640335	0.0304079	-35.8333	-70188	XR_001782525.1	+	-
chr18	30269001	30270000	1.22253e-76	7.31872e-73	-37.9091	-2094	XR_385985.2	+	-
chr18	31568001	31569000	2.61496e-18	1.62621e-15	-25.5972	2195	XR_877268.1	-	Gm38606
chr18	32133001	32134000	7.76007e-78	4.82589e-74	-32.4909	4064	XM_006525721.3	-	Proc
chr18	33044001	33045000	3.70714e-25	3.4463e-22	-53.3387	104667	XM_006525547.2	+	-
chr18	33330001	33331000	6.2203e-71	3.16071e-67	-44.8702	-67415	XR_877286.1	-	Gm41683
chr18	33394001	33395000	8.32674e-37	1.29845e-33	-41.0082	68635	NM_053078.4	-	Nrep
chr18	33395001	33396000	1.56505e-58	5.32763e-55	-72.3217	67635	NM_053078.4	-	Nrep
chr18	33925001	33926000	6.96943e-12	2.50943e-09	-49.882	3734	XM_011246840.2	-	Epb41l4a
chr18	34758001	34759000	6.58254e-15	3.16564e-12	32.9737	0	NM_175104.4	+	Fam53c
chr18	35640001	35641000	1.27264e-14	5.98494e-12	-27.0067	8368	NM_027222.3	-	Mzb1
chr18	35664001	35665000	5.56915e-05	0.00486492	-34.5293	-1816	NM_027733.5	-	Spata24
chr18	35946001	35947000	2.89528e-44	5.98988e-41	-42.3861	-10292	XR_877310.2	+	-
chr18	36275001	36276000	5.60033e-39	9.50105e-36	-33.7612	-4555	XM_006525724.3	+	Pura
chr18	37630001	37631000	1.99152e-07	3.68242e-05	-27.1383	7724	NM_001159275.1	-	Slc25a2
chr18	38374001	38375000	3.13084e-13	1.29596e-10	-25.8216	-6012	XR_877331.1	-	Gm41703
chr18	38542001	38543000	3.11406e-44	6.42337e-41	-30.2213	58269	NM_011898.2	-	Spry4
chr18	41551001	41552000	5.08725e-23	4.23258e-20	-52.0673	399195	NM_029942.1	-	Prelid2
chr18	41874001	41875000	2.15366e-16	1.17485e-13	-41.188	76195	NM_029942.1	-	Prelid2
chr18	42272001	42273000	9.93702e-15	4.71143e-12	-25.9772	2198	NR_033452.1	-	Gm4013
chr18	43003001	43004000	4.90561e-35	7.14183e-32	-61.7055	-51496	XR_001782436.1	-	-
chr18	43836001	43837000	3.55272e-94	3.5584e-90	-50.6183	-7642	XR_877370.1	+	Gm41715
chr18	44142001	44143000	1.27863e-05	0.0014515	-27.7215	16886	NM_001281470.1	-	Gm10267
chr18	44290001	44291000	6.75871e-36	1.0233e-32	-33.3771	-14671	XR_877371.1	-	Gm41716
chr18	44374001	44375000	2.88465e-06	0.000402779	-30.9796	-5500	NM_027490.1	+	Dcp2
chr18	44735001	44736000	9.59144e-64	3.98049e-60	-52.367	-72736	NM_001085374.1	-	Mcc
chr18	44736001	44737000	1.25997e-19	8.51968e-17	-58.7066	-73736	NM_001085374.1	-	Mcc
chr18	45015001	45016000	4.49742e-16	2.38594e-13	28.9043	-28811	XR_386198.2	+	Gm31706
chr18	45024001	45025000	5.11767e-58	1.71687e-54	-68.035	-19811	XR_386198.2	+	Gm31706
chr18	47154001	47155000	2.51393e-106	3.33588e-102	-42.7227	178558	XM_006525727.3	-	Sema6a
chr18	48217001	48218000	8.46295e-08	1.67899e-05	-48.2368	-22554	XR_877387.2	+	Gm41721
chr18	49793001	49794000	5.98485e-54	1.72932e-50	-50.119	23957	NR_045386.1	-	1700065O20Rik
chr18	50268001	50269000	4.47937e-86	3.56182e-82	-45.0055	-9369	XM_006525871.2	+	-
chr18	50782001	50783000	1.48324e-18	9.3497e-16	-32.0519	-213303	NM_026108.3	-	Pudp
chr18	50783001	50784000	4.59704e-62	1.78345e-58	-56.936	-214303	NM_026108.3	-	Pudp
chr18	52006001	52007000	0.00116622	0.0454771	-32.4638	69903	XR_877401.1	+	Gm41723
chr18	52543001	52544000	1.79626e-14	8.32523e-12	-25.6002	-13135	NM_001286182.1	-	Lox
chr18	52876001	52877000	3.20968e-80	2.21417e-76	-67.8652	107523	XM_006526192.3	+	Sncaip
chr18	54214001	54215000	1.3841e-46	3.10725e-43	-43.2795	5441	XR_877410.2	-	Gm41729
chr18	56224001	56225000	1.18605e-40	2.1083e-37	-49.482	-162485	XM_011246800.1	+	-
chr18	56677001	56678000	6.01051e-18	3.65387e-15	-37.3359	11099	XR_877447.1	-	-
chr18	56710001	56711000	5.24879e-36	7.98753e-33	-42.4538	2190	NM_010721.2	+	Lmnb1
chr18	59752001	59753000	1.00215e-07	1.96075e-05	27.2194	90776	XR_386261.3	-	-
chr18	59792001	59793000	8.60728e-13	3.40972e-10	31.8822	50776	XR_386261.3	-	-
chr18	59953001	59954000	4.59299e-17	2.62948e-14	-41.6627	-76158	XR_877464.1	-	Gm41742
chr18	59954001	59955000	6.277e-39	1.06231e-35	-68.4115	-77158	XR_877464.1	-	Gm41742
chr18	59955001	59956000	1.5756e-12	6.06072e-10	-31.0717	-78158	XR_877464.1	-	Gm41742
chr18	61508001	61509000	9.4848e-43	1.84672e-39	-27.281	3211	XM_011246946.2	-	Arhgef37
chr18	61557001	61558000	1.38669e-09	3.70138e-07	-28.6713	1421	NM_146087.2	+	Csnk1a1
chr18	63449001	63450000	2.09017e-78	1.34814e-74	-49.9955	49758	XR_877481.1	+	Gm26972
chr18	65890001	65891000	5.56761e-43	1.09529e-39	-33.2525	3756	XR_386294.1	-	-
chr18	66236001	66237000	1.16694e-07	2.25249e-05	-42.389	-16669	NR_030467.1	-	Mir694
chr18	66425001	66426000	2.10978e-05	0.00220163	-27.5466	-32604	NM_021451.2	+	Pmaip1
chr18	66503001	66504000	1.04145e-26	1.03269e-23	-33.8468	-178	NR_040528.1	+	Gm9926
chr18	69040001	69041000	1.24352e-14	5.85327e-12	-32.0505	-1496	XR_877530.1	+	Gm31088
chr18	69041001	69042000	2.71958e-13	1.13225e-10	-33.402	-496	XR_877530.1	+	Gm31088
chr18	69068001	69069000	2.96374e-32	3.86143e-29	-33.1893	25507	XR_877530.1	+	Gm31088
chr18	69069001	69070000	9.80252e-50	2.48441e-46	-30.1536	26507	XR_877530.1	+	Gm31088
chr18	70781001	70782000	8.67321e-09	2.02978e-06	-37.8542	132048	XR_877541.2	+	Gm41772
chr18	71139001	71140000	7.62108e-32	9.77057e-29	-28.0569	490048	XR_877541.2	+	Gm41772
chr18	72506001	72507000	5.7365e-15	2.77801e-12	-31.6278	-154762	XM_006525588.3	-	Dcc
chr18	72577001	72578000	1.50136e-56	4.79726e-53	-51.2101	143037	XR_877542.1	-	-
chr18	73202001	73203000	4.96865e-20	3.45043e-17	-28.5106	-17458	XR_386330.2	-	Gm31960
chr18	74981001	74982000	1.61542e-37	2.58482e-34	-28.7861	0	NR_110446.1	-	9030625G05Rik
chr18	74982001	74983000	4.87968e-09	1.19067e-06	-32.1962	-455	NR_110446.1	-	9030625G05Rik
chr18	75471001	75472000	2.09999e-80	1.47803e-76	-37.6788	-42645	NR_045879.1	+	Gm10532
chr18	76209001	76210000	1.52733e-38	2.56194e-35	-25.1779	26914	XR_877565.2	-	Gm41778
chr18	77618001	77619000	2.24238e-18	1.40162e-15	-26.281	-10551	XR_877581.2	-	Gm41784
chr18	78586001	78587000	1.52057e-05	0.00168002	-30.1308	9897	XM_006526488.1	-	Slc14a2
chr18	78587001	78588000	2.04644e-06	0.00029708	-39.7059	8897	XM_006526488.1	-	Slc14a2
chr18	79257001	79258000	1.33094e-10	4.09749e-08	-25.2137	-147611	NM_053099.2	-	Setbp1
chr18	79507001	79508000	3.22202e-47	7.41714e-44	-36.18	-397611	NM_053099.2	-	Setbp1
chr18	79803001	79804000	0.000977781	0.0405087	-27.8853	-208563	XR_877595.1	+	-
chr18	80170001	80171000	3.43799e-21	2.57735e-18	-28.5584	-8503	XR_877597.1	-	Gm41787
chr18	81938001	81939000	9.85676e-63	3.90396e-59	-30.0094	367	XR_001782421.1	+	Gm30593
chr18	81939001	81940000	2.59432e-30	3.10979e-27	-47.531	1367	XR_001782421.1	+	Gm30593
chr18	81940001	81941000	1.47403e-43	2.95562e-40	-39.7538	2367	XR_001782421.1	+	Gm30593
chr18	81981001	81982000	2.13521e-36	3.28532e-33	-35.3147	10081	NR_039589.1	-	Mir5127
chr18	82155001	82156000	3.47685e-13	1.4332e-10	-27.0462	-162922	NR_039589.1	-	Mir5127
chr18	82463001	82464000	6.48498e-47	1.47493e-43	-31.2962	-11123	XM_006526458.2	+	Mbp
chr18	82716001	82717000	5.09334e-65	2.17722e-61	-37.6519	-3281	NR_039572.1	+	Mir5112
chr18	82729001	82730000	1.59326e-54	4.70818e-51	-30.5291	-251	XR_001782545.1	-	-
chr18	82730001	82731000	4.75418e-74	2.61332e-70	-37.2549	-1251	XR_001782545.1	-	-
chr18	82881001	82882000	9.83038e-33	1.30695e-29	-29.7249	-20025	XR_386404.1	+	-
chr18	83266001	83267000	4.32897e-29	4.89346e-26	-33.1251	-16492	XR_386410.2	+	Gm31206
chr18	84932001	84933000	4.8802e-19	3.18316e-16	-27.3354	-1552	XM_011247086.1	+	Fbxo15
chr18	84954001	84955000	1.32874e-31	1.68484e-28	-31.2642	2179	XM_006526505.3	+	-
chr18	84955001	84956000	2.96056e-07	5.27614e-05	-29.006	3179	XM_006526505.3	+	-
chr18	85176001	85177000	2.87603e-49	7.16711e-46	-30.1219	224179	XM_006526505.3	+	-
chr18	85917001	85918000	1.76713e-13	7.48119e-11	-63.8043	-250194	XR_386429.2	-	-
chr18	86044001	86045000	5.99473e-20	4.13815e-17	-48.1003	-349201	XM_017317907.1	+	-
chr18	86208001	86209000	1.19704e-23	1.02753e-20	-40.6112	-185201	XM_017317907.1	+	-
chr18	87101001	87102000	4.41409e-06	0.000583834	-27.5197	388692	XM_017317806.1	+	-
chr18	88501001	88502000	8.17453e-05	0.00659242	-30.9344	98047	XR_386431.3	-	Gm32489
chr18	89770001	89771000	1.25971e-05	0.00143339	-25.0893	-866	NM_001039173.1	-	Dok6
chr18	90271001	90272000	7.49955e-11	2.3868e-08	-26.0477	-238154	NM_198295.2	+	Tmx3
chr18	90430001	90431000	3.57214e-46	7.86673e-43	-36.4194	-79154	NM_198295.2	+	Tmx3
chr18	90470001	90471000	4.74402e-45	1.00034e-41	-77.7702	-39154	NM_198295.2	+	Tmx3
chr18	90471001	90472000	1.52031e-06	0.000229034	-38.9007	-38154	NM_198295.2	+	Tmx3
chr19	3228001	3229000	2.28712e-23	1.93927e-20	-42.8695	-30299	NR_045304.1	-	1700030N03Rik
chr19	3850001	3851000	0.000378025	0.0209532	-28.7838	-585	XR_388248.2	+	Chka
chr19	4125001	4126000	1.33197e-11	4.63647e-09	33.385	0	NM_001078649.1	+	Tmem134
chr19	6029001	6030000	1.93332e-87	1.60467e-83	-39.3828	-13177	NM_001110504.1	-	Capn1
chr19	6121001	6122000	4.49529e-10	1.28624e-07	26.0354	-2416	NM_133678.3	-	Sac3d1
chr19	6122001	6123000	2.53806e-20	1.79667e-17	-26.6217	-3416	NM_133678.3	-	Sac3d1
chr19	6184001	6185000	4.14573e-74	2.29095e-70	-26.0066	0	NM_001165919.1	+	Majin
chr19	8253001	8254000	2.64547e-27	2.70562e-24	-30.0324	0	XM_011247245.2	-	Slc22a29
chr19	9451001	9452000	0.000321576	0.0186687	-25.3663	107249	NR_073559.1	-	Stxbp3-ps
chr19	9753001	9754000	2.44243e-143	7.26908e-139	-64.5103	-93435	XM_006527538.2	+	-
chr19	9754001	9755000	5.24648e-253	1.56144e-247	-67.7145	-92435	XM_006527538.2	+	-
chr19	10345001	10346000	4.89532e-35	7.13184e-32	-30.452	20278	XR_386555.2	-	Gm30263
chr19	11223001	11224000	7.54465e-22	5.88026e-19	-49.4259	8483	XM_006527505.1	-	-
chr19	11299001	11300000	7.61584e-19	4.8985e-16	-30.9524	14490	XM_006527510.3	-	Ms4a14
chr19	11593001	11594000	7.10955e-33	9.51284e-30	-33.4027	10805	NM_026835.2	-	Ms4a6d
chr19	12152001	12153000	5.51147e-55	1.65211e-51	-34.0212	-31328	NM_146682.1	-	Olfr76
chr19	12153001	12154000	1.93443e-35	2.88066e-32	-31.7617	-32328	NM_146682.1	-	Olfr76
chr19	13119001	13120000	9.67465e-159	4.28839e-154	-55.9768	-12309	XM_011247416.1	-	-
chr19	13153001	13154000	4.03177e-06	0.000539812	36.4865	-6345	NM_146689.1	-	Olfr1459
chr19	13507001	13508000	0.000138776	0.00995712	-34.7469	6457	NM_146696.2	+	Olfr1477
chr19	13899001	13900000	2.95636e-30	3.53766e-27	-43.6341	-1074	XM_006527101.1	-	-
chr19	14267001	14268000	9.13486e-44	1.84586e-40	-50.2302	167951	XR_386563.2	-	-
chr19	16804001	16805000	6.28705e-07	0.000104092	-34.1083	-22124	XM_017318216.1	-	-
chr19	16805001	16806000	0.000283138	0.0170158	-30.5604	-23124	XM_017318216.1	-	-
chr19	20573001	20574000	2.37032e-28	2.56393e-25	-63.8262	-20672	NR_045778.1	-	C730002L08Rik
chr19	20923001	20924000	1.06209e-13	4.58491e-11	-26.8143	-17769	XR_001782706.1	+	Gm32750
chr19	21929001	21930000	3.03027e-24	2.67956e-21	-39.1285	144478	XM_006527486.3	+	-
chr19	23956001	23957000	7.67371e-19	4.93268e-16	-26.7302	-38456	XR_386615.2	-	Gm34076
chr19	24164001	24165000	2.33831e-28	2.53458e-25	-39.5237	9141	NM_001198985.1	-	Tjp2
chr19	25957001	25958000	1.48753e-05	0.00164885	-41.9306	32490	XR_386620.2	+	Gm34516
chr19	27600001	27601000	2.14815e-61	8.16659e-58	-40.891	67495	XR_001782643.1	-	Gm35697
chr19	27751001	27752000	1.47359e-90	1.37052e-86	-59.3243	-82508	XR_001782643.1	-	Gm35697
chr19	28765001	28766000	8.43131e-17	4.73837e-14	-29.9167	-4766	XR_386639.2	+	Gm35922
chr19	29996001	29997000	1.36299e-07	2.59722e-05	-28.4386	-6790	NM_025741.2	+	Trpd52l3
chr19	30763001	30764000	3.57043e-48	8.50097e-45	-49.8438	166963	NR_033643.2	-	Gm6642
chr19	31723001	31724000	7.98963e-199	6.40191e-194	-66.7739	41034	NM_001013833.3	-	Prkg1
chr19	31937001	31938000	2.72854e-14	1.24413e-11	-48.2813	68242	NM_001081074.1	+	A1cf
chr19	32336001	32337000	2.35977e-22	1.88865e-19	-30.0382	12317	NM_001168525.1	-	Sgms1
chr19	33268001	33269000	4.17539e-37	6.59491e-34	-28.3432	110891	NR_039552.1	+	Mir3970
chr19	33594001	33595000	5.75172e-32	7.41045e-29	-53.6585	-3358	XM_017318244.1	-	Lipo3
chr19	34476001	34477000	3.28948e-07	5.81161e-05	-29.1461	-867	NM_009890.1	-	Ch25h
chr19	35666001	35667000	1.35847e-17	8.06765e-15	-42.818	93578	XR_877825.1	-	Gm41836
chr19	35904001	35905000	1.10289e-86	8.94039e-83	-73.6882	19736	XR_001782720.1	-	-
chr19	38102001	38103000	8.13607e-10	2.25011e-07	-40.8903	4924	NM_181748.2	+	Ffar4
chr19	38288001	38289000	1.32047e-16	7.31835e-14	-31.4214	-15437	XR_001782697.1	-	-
chr19	38348001	38349000	1.43382e-29	1.65767e-26	-26.5625	0	XR_877850.2	+	-
chr19	38838001	38839000	5.14427e-23	4.27831e-20	-34.0117	635	XM_006526847.1	+	Tbc1d12
chr19	38873001	38874000	2.38337e-11	8.07369e-09	-38.8167	-15697	XM_011247213.2	+	-
chr19	38874001	38875000	6.60798e-25	6.0539e-22	-47.4054	-14697	XM_011247213.2	+	-
chr19	39145001	39146000	2.64964e-21	1.99785e-18	-32.9318	31105	NM_001011707.1	+	Cyp2c66
chr19	39522001	39523000	6.10156e-05	0.00522549	25.5072	11181	NM_010003.2	+	Cyp2c39
chr19	40147001	40148000	1.37732e-19	9.2921e-17	-30.1184	39283	XM_011247235.1	-	Cyp2c70
chr19	40561001	40562000	1.37387e-08	3.13018e-06	-41.4057	26464	NM_019698.2	-	Aldh18a1
chr19	40697001	40698000	1.11839e-05	0.00129637	-27.9241	33664	XR_877854.1	-	Gm41846
chr19	40748001	40749000	2.5001e-76	1.4839e-72	-39.8323	-5741	XM_011247419.1	+	Cc2d2b
chr19	40957001	40958000	8.28685e-19	5.30879e-16	-29.4546	36536	NM_008528.4	-	Blnk
chr19	44317001	44318000	1.58848e-14	7.39511e-12	-26.9338	13832	NR_039574.1	+	Mir5114
chr19	46699001	46700000	6.62418e-51	1.75131e-47	-37.0833	-7359	XM_006527235.1	+	As3mt
chr19	47669001	47670000	8.62008e-20	5.88029e-17	-29.9118	22043	NM_001290825.1	-	Col17a1
chr19	47794001	47795000	5.264e-16	2.77425e-13	-38.2892	688	XM_017318032.1	-	Cfap43
chr19	47934001	47935000	7.65011e-43	1.49369e-39	-25.3397	-2712	NM_001163267.1	+	Cfap58
chr19	49460001	49461000	2.81836e-17	1.63918e-14	-31.2808	791679	XM_006527243.1	-	Sorcs1
chr19	51115001	51116000	3.73937e-17	2.15738e-14	-29.5322	-435866	XM_006527244.3	-	Sorcs1
chr19	51742001	51743000	2.80481e-12	1.05228e-09	-29.0823	-521297	NM_008386.4	+	Ins1
chr19	52841001	52842000	5.82035e-11	1.88258e-08	-30.7283	-81181	NR_030678.1	+	AA387883
chr19	53051001	53052000	2.34697e-40	4.1192e-37	-32.3768	-12348	NM_133216.3	-	Xpnpep1
chr19	53052001	53053000	6.91566e-55	2.06412e-51	-32.2675	11690	XR_386779.2	-	Gm30234
chr19	53556001	53557000	2.87283e-46	6.35353e-43	-43.2601	26685	NM_001085390.1	+	Dusp5
chr19	55062001	55063000	2.73857e-34	3.87064e-31	-26.3329	36448	NM_008149.3	-	Gpam
chr19	55787001	55788000	4.83468e-61	1.81481e-57	-37.1616	-43777	XR_001782654.1	-	-
chr19	56400001	56401000	1.26654e-43	2.54447e-40	-33.6892	2874	NM_007611.2	+	Casp7
chr19	57333001	57334000	1.25197e-49	3.15387e-46	-52.7894	-17798	XM_017318175.1	-	Ablim1
chr19	57942001	57943000	4.73526e-57	1.54142e-53	-39.5376	88894	XR_001782644.1	-	Gm32980
chr19	58413001	58414000	1.60327e-07	3.01838e-05	-26.0402	40595	NM_001285457.1	-	Gfra1
chr19	60643001	60644000	6.96426e-60	2.51452e-56	-44.8485	-26478	XR_386854.2	+	Gm34406
chr19	60644001	60645000	7.76042e-39	1.31123e-35	-47.434	-25478	XR_386854.2	+	Gm34406
chr19	61175001	61176000	4.60845e-28	4.90341e-25	-25.264	310	NM_001177513.1	-	Gm7102
chr19	61228001	61229000	2.12979e-82	1.56234e-78	-37.5442	0	XM_011247136.2	-	-
chr2	3842001	3843000	1.14675e-45	2.48859e-42	-30.9815	34158	XR_373951.2	+	Gm36031
chr2	4684001	4685000	6.51567e-10	1.82474e-07	-26.9768	-31858	XM_006497530.3	-	-
chr2	6840001	6841000	3.04941e-25	2.84373e-22	-45.9656	31033	XM_011238957.2	-	-
chr2	7586001	7587000	6.84447e-13	2.74058e-10	-35.8088	-189774	XM_011238953.2	-	Celf2
chr2	8037001	8038000	4.89623e-50	1.25312e-46	-50.1347	307329	XR_373985.2	-	Gm30904
chr2	8190001	8191000	5.16199e-12	1.88272e-09	-36.8381	154329	XR_373985.2	-	Gm30904
chr2	9212001	9213000	3.08235e-91	2.91887e-87	-50.214	22488	NR_038180.1	+	1700061F12Rik
chr2	10353001	10354000	3.82243e-33	5.16431e-30	-40.7392	11120	XR_865967.2	-	Gm13261
chr2	11909001	11910000	6.96811e-06	0.000864405	-31.5913	8914	XM_006497581.1	+	Gm34768
chr2	12069001	12070000	1.30085e-11	4.5357e-09	-37.2622	143160	XM_006497575.1	+	-
chr2	13658001	13659000	3.05207e-07	5.42668e-05	-31.5741	83692	NM_011701.4	+	Vim
chr2	13959001	13960000	0.00110104	0.043797	-26.1752	90718	XM_011238977.2	-	-
chr2	14085001	14086000	4.75359e-19	3.10447e-16	-33.5851	10891	NM_011484.2	+	Stam
chr2	14288001	14289000	1.26505e-155	4.97265e-151	-64.0973	27000	NR_030609.1	+	Mir511
chr2	14295001	14296000	7.50161e-35	1.08005e-31	-35.903	34000	NR_030609.1	+	Mir511
chr2	14296001	14297000	7.74262e-61	2.88042e-57	-64.9877	35000	NR_030609.1	+	Mir511
chr2	14726001	14727000	7.23893e-29	8.09067e-26	-41.5714	5361	NR_028497.1	+	Gm13315
chr2	14727001	14728000	1.73041e-24	1.55522e-21	-38.693	6361	NR_028497.1	+	Gm13315
chr2	16382001	16383000	2.43189e-59	8.57262e-56	-63.9404	25699	NM_026162.6	+	Plxdc2
chr2	16768001	16769000	2.02958e-14	9.34631e-12	-47.1696	244727	NR_040632.1	-	4930515L03Rik
chr2	16811001	16812000	5.87692e-12	2.13079e-09	-37.1832	201727	NR_040632.1	-	4930515L03Rik
chr2	17131001	17132000	7.92614e-06	0.000966497	-38.6925	32963	XR_865984.1	-	-
chr2	17277001	17278000	5.20672e-20	3.60854e-17	-35.0733	-110133	XR_865983.1	-	-
chr2	18556001	18557000	5.52259e-42	1.03839e-38	-32.4594	91034	XR_001783239.1	-	Gm50498
chr2	18999001	19000000	9.52487e-05	0.00744201	-27.084	-602	XM_006497395.3	-	-
chr2	19367001	19368000	1.2872e-41	2.38369e-38	-35.0395	-3411	XM_017319320.1	+	Msrb2
chr2	19581001	19582000	4.62926e-140	1.20553e-135	-67.1996	10905	XR_865990.2	+	Gm39764
chr2	20498001	20499000	5.0259e-05	0.00448514	-28.263	-11047	NM_029895.4	+	Etl4
chr2	20499001	20500000	8.22106e-47	1.85962e-43	-60.4042	-10047	NM_029895.4	+	Etl4
chr2	20500001	20501000	1.40414e-111	2.21612e-107	-70.2591	-9047	NM_029895.4	+	Etl4
chr2	21585001	21586000	2.39949e-50	6.22529e-47	-58.4748	217436	NM_001004761.1	+	Gpr158
chr2	22164001	22165000	9.86814e-49	2.3961e-45	-81.0238	-62503	NM_148413.3	+	Myo3a
chr2	22165001	22166000	3.34852e-09	8.43232e-07	-34.8719	-61503	NM_148413.3	+	Myo3a
chr2	23223001	23224000	0.000172628	0.0117619	-33.8528	15527	NM_027635.1	+	Potegl
chr2	23336001	23337000	2.42104e-05	0.00247173	-51.6484	14757	NM_008752.2	+	Nxph2
chr2	23646001	23647000	0.000409414	0.0221558	-34.2299	-73873	XR_866023.2	-	Spopl
chr2	28793001	28794000	6.69627e-14	2.94376e-11	-63.4693	46253	XM_006498078.3	-	Gtf3c4
chr2	29821001	29822000	3.82569e-27	3.87276e-24	-33.7081	-5389	NM_026615.4	+	Urm1
chr2	30211001	30212000	4.59868e-05	0.00417471	-37.2042	-4244	XR_001783175.1	-	Kyat1
chr2	30691001	30692000	8.59809e-31	1.04752e-27	-26.2848	-12991	NR_136917.1	-	Gm14486
chr2	33652001	33653000	1.21269e-141	3.32423e-137	-47.5012	10810	NR_046275.1	+	C130021I20Rik
chr2	33845001	33846000	2.78149e-08	6.01552e-06	-25.0658	29937	XM_006498368.3	-	Mvb12b
chr2	39246001	39247000	2.60813e-36	3.99527e-33	-63.7394	-19664	NM_024209.2	-	Ppp6c
chr2	39247001	39248000	2.1224e-21	1.61315e-18	-40.4422	-20664	NM_024209.2	-	Ppp6c
chr2	40134001	40135000	0.000216623	0.0139581	-31.7959	-907664	NM_024209.2	-	Ppp6c
chr2	40362001	40363000	1.85417e-14	8.57835e-12	-58.0819	-929759	XR_374330.3	+	Gm30138
chr2	40758001	40759000	1.56483e-16	8.6222e-14	-28.6546	-533759	XR_374330.3	+	Gm30138
chr2	42083001	42084000	3.58162e-78	2.28185e-74	-60.7441	363569	NR_105754.1	-	Mir6336
chr2	43237001	43238000	5.88764e-05	0.00508366	-34.851	108501	XR_374331.2	+	-
chr2	43408001	43409000	8.11343e-18	4.89513e-15	-39.3114	-146257	XM_011239179.2	+	Kynu
chr2	44611001	44612000	1.47911e-31	1.86642e-28	-47.9765	56706	XR_866185.2	-	Gm39807
chr2	44936001	44937000	3.08333e-130	6.90705e-126	-39.0943	-8290	XM_011239090.2	-	-
chr2	45649001	45650000	0.0005153	0.0261372	-36.3636	-46605	NR_040497.1	+	1700019E08Rik
chr2	46296001	46297000	8.44118e-07	0.000135171	-26.001	146066	XR_374346.3	-	-
chr2	46730001	46731000	1.00788e-40	1.79465e-37	-47.3047	-286431	XR_866191.1	-	-
chr2	47642001	47643000	1.08232e-20	7.84285e-18	-46.4691	480773	XR_374349.2	-	-
chr2	47669001	47670000	6.96601e-54	2.00448e-50	-49.8638	453773	XR_374349.2	-	-
chr2	47670001	47671000	3.03223e-10	8.88983e-08	-39.7549	452773	XR_374349.2	-	-
chr2	52378001	52379000	5.77947e-49	1.42323e-45	-29.6932	0	XR_001783302.1	+	-
chr2	52379001	52380000	2.42986e-42	4.62299e-39	-32.9867	409	XR_001783302.1	+	-
chr2	53762001	53763000	5.97e-34	8.3027e-31	-59.0267	-65149	XM_006498513.3	-	-
chr2	54385001	54386000	4.31063e-63	1.74039e-59	-60.5677	50078	XR_001783305.1	-	-
chr2	54759001	54760000	9.52259e-10	2.60692e-07	27.2061	322616	NM_173030.2	+	Galnt13
chr2	55628001	55629000	1.2506e-78	8.21893e-75	-36.6501	192033	NM_008426.2	+	Kcnj3
chr2	55629001	55630000	2.26616e-77	1.37643e-73	-48.3972	193033	NM_008426.2	+	Kcnj3
chr2	55941001	55942000	6.06933e-11	1.95976e-08	-25.0192	505033	NM_008426.2	+	Kcnj3
chr2	56298001	56299000	1.87632e-14	8.67696e-12	-33.1073	486672	XR_374376.1	-	Gm33458
chr2	56345001	56346000	3.55025e-05	0.00337839	-30.7692	439672	XR_374376.1	-	Gm33458
chr2	56471001	56472000	7.78485e-31	9.5234e-28	-46.154	313672	XR_374376.1	-	Gm33458
chr2	56482001	56483000	0.000728971	0.0332497	27.8624	302672	XR_374376.1	-	Gm33458
chr2	58625001	58626000	1.14609e-31	1.45946e-28	-33.1167	-53985	XM_017319322.1	+	Upp2
chr2	61852001	61853000	2.8033e-43	5.57269e-40	-57.4017	47550	NM_009322.3	+	Tbr1
chr2	61853001	61854000	8.21197e-21	5.99236e-18	-29.2084	48550	NM_009322.3	+	Tbr1
chr2	62175001	62176000	1.0202e-12	4.01088e-10	-34.8171	27189	XM_006500450.3	+	-
chr2	63397001	63398000	3.82945e-52	1.05112e-48	-55.9783	-127022	XR_866373.1	-	Gm34291
chr2	63606001	63607000	3.73991e-35	5.4908e-32	-60.1265	-30714	XR_374580.1	-	-
chr2	63607001	63608000	1.2521e-86	1.00715e-82	-66.0758	-31714	XR_374580.1	-	-
chr2	63784001	63785000	0.00042253	0.0226696	-27.831	-208714	XR_374580.1	-	-
chr2	66092001	66093000	2.13988e-28	2.32796e-25	-27.6085	31794	NM_015736.2	-	Galnt3
chr2	68770001	68771000	2.26038e-44	4.69035e-41	-40.5782	40876	XM_006500337.3	+	-
chr2	69803001	69804000	3.98137e-19	2.61491e-16	-25.5023	1172	XR_866401.2	+	Gm39841
chr2	69804001	69805000	9.56574e-19	6.10742e-16	-26.765	2172	XR_866401.2	+	Gm39841
chr2	70619001	70620000	4.12737e-44	8.43831e-41	-45.1035	3180	XR_001783329.1	-	Gm46745
chr2	71866001	71867000	6.58684e-08	1.33487e-05	-32.131	-6213	XR_001782095.1	+	-
chr2	73048001	73049000	8.16495e-33	1.0904e-29	-29.9199	39024	XR_866426.1	+	Gm39850
chr2	73597001	73598000	2.3436e-40	4.11675e-37	-30.0711	477	NR_040623.1	+	Chn1os3
chr2	74719001	74720000	2.88392e-05	0.00285138	-32.9248	-1978	NM_010469.2	+	Hoxd4
chr2	75233001	75234000	9.68648e-16	5.01742e-13	-29.4982	-15369	XR_866463.1	+	2600014E21Rik
chr2	75610001	75611000	4.12395e-79	2.7449e-75	-36.4375	-2386	XR_866455.1	+	Gm39853
chr2	75792001	75793000	8.21354e-33	1.09619e-29	-34.3605	15137	XR_866481.2	+	Gm13657
chr2	76011001	76012000	1.15231e-18	7.3235e-16	-34.5716	-29035	NM_030188.3	-	Ttc30a1
chr2	79936001	79937000	1.08032e-43	2.17244e-40	-51.5465	-27603	NM_001009978.1	-	Pde1a
chr2	79937001	79938000	3.41167e-98	3.6827e-94	-66.5489	-28603	NM_001009978.1	-	Pde1a
chr2	80251001	80252000	1.56577e-90	1.44336e-86	-59.5948	40289	XR_866508.2	-	Gm36153
chr2	81568001	81569000	0.000197388	0.0130241	-29.3567	-483347	XM_011239522.2	+	Zfp804a
chr2	82916001	82917000	5.97854e-54	1.72932e-50	-51.2555	-26609	XM_006500496.1	+	-
chr2	83413001	83414000	2.92792e-14	1.33183e-11	-39.0346	-230578	NM_026934.3	+	Zc3h15
chr2	83414001	83415000	3.08876e-26	3.014e-23	-46.5587	-229578	NM_026934.3	+	Zc3h15
chr2	83430001	83431000	1.28062e-34	1.83112e-31	-71.3123	-213578	NM_026934.3	+	Zc3h15
chr2	83556001	83557000	6.91597e-18	4.18721e-15	-28.6514	-87578	NM_026934.3	+	Zc3h15
chr2	83557001	83558000	1.50924e-115	2.51539e-111	-78.6878	-86578	NM_026934.3	+	Zc3h15
chr2	83713001	83714000	6.36471e-22	4.97552e-19	-27.3976	-10108	XM_006498807.3	+	Itgav
chr2	84086001	84087000	2.2067e-61	8.37391e-58	-47.8606	-144748	XM_006500195.3	-	-
chr2	84087001	84088000	3.12076e-42	5.91587e-39	-34.8327	-145748	XM_006500195.3	-	-
chr2	84194001	84195000	3.23668e-15	1.6032e-12	-32.4293	230267	NM_018782.2	-	Calcrl
chr2	84195001	84196000	1.748e-137	4.23448e-133	-62.6602	229267	NM_018782.2	-	Calcrl
chr2	85300001	85301000	5.26082e-16	2.77328e-13	-33.9043	30897	NM_001011785.1	-	Olfr987
chr2	86366001	86367000	1.94753e-14	8.98435e-12	-40.5465	8411	NM_207563.2	-	Olfr1057
chr2	86559001	86560000	0.000178173	0.0120493	32.7017	-864	NM_146409.2	-	Olfr1080
chr2	87906001	87907000	4.78212e-14	2.13243e-11	-34.554	-2328	NM_146647.2	-	Olfr1154
chr2	87996001	87997000	0.000221748	0.014208	-31.5668	5890	NM_146645.2	+	Olfr1158
chr2	88059001	88060000	0.00036926	0.0206012	-26.4706	-8380	NM_001011835.1	-	Olfr1162
chr2	88241001	88242000	5.82306e-14	2.57456e-11	-30.1722	-15972	NM_146532.1	-	Olfr1170
chr2	88670001	88671000	4.05313e-10	1.16775e-07	-31.5199	-6857	NM_001011517.2	+	Olfr1193
chr2	88711001	88712000	1.25925e-18	7.99091e-16	-32.8389	-9675	NM_146464.2	-	Olfr1196
chr2	89560001	89561000	3.52888e-34	4.96407e-31	-51.7172	14774	NM_146788.2	-	Olfr1245
chr2	89899001	89900000	2.82073e-110	4.38544e-106	-56.4532	18175	NM_146982.1	+	Olfr1257
chr2	90087001	90088000	3.50962e-42	6.6349e-39	-64.0733	31597	NM_146342.1	-	Olfr1269
chr2	90248001	90249000	4.64785e-14	2.07567e-11	-59.7299	3987	NM_146984.1	-	Olfr142
chr2	90249001	90250000	2.19252e-22	1.75817e-19	-39.0465	2987	NM_146984.1	-	Olfr142
chr2	90652001	90653000	3.80526e-07	6.63008e-05	-31.9149	17297	XR_866519.1	-	Gm39871
chr2	90744001	90745000	3.03742e-20	2.13565e-17	-25.9426	-370	NM_018828.2	+	Fnbp4
chr2	91981001	91982000	3.48845e-09	8.75189e-07	-25.5308	-4559	XM_006498539.1	-	Dgkz
chr2	92602001	92603000	3.21633e-30	3.84432e-27	25.8767	889	XM_006500389.1	+	-
chr2	92668001	92669000	3.43603e-22	2.72596e-19	-37.7061	66889	XM_006500389.1	+	-
chr2	92669001	92670000	1.47891e-42	2.83968e-39	-40.9983	67889	XM_006500389.1	+	-
chr2	92670001	92671000	2.9045e-22	2.31308e-19	-30.3227	68889	XM_006500389.1	+	-
chr2	94891001	94892000	3.03134e-37	4.80248e-34	-40.0482	84740	XR_001783422.1	+	-
chr2	95155001	95156000	0.000454288	0.0238678	-26.0231	-238242	XR_374816.1	+	Gm13794
chr2	95260001	95261000	1.3044e-41	2.4134e-38	-36.9107	-133242	XR_374816.1	+	Gm13794
chr2	95538001	95539000	0.000124729	0.00918036	-26.2785	143761	XR_374816.1	+	Gm13794
chr2	95648001	95649000	7.83622e-36	1.18214e-32	-38.3854	-189088	XR_374817.1	+	Gm13799
chr2	97035001	97036000	1.15911e-42	2.24424e-39	-34.8569	-428684	XM_006499479.3	+	-
chr2	97246001	97247000	4.60528e-42	8.68262e-39	-45.6666	-217684	XM_006499479.3	+	-
chr2	98179001	98180000	0.000378432	0.0209694	-43.29	530392	XR_374818.2	-	Gm33780
chr2	98389001	98390000	7.30715e-63	2.91631e-59	-35.1149	320392	XR_374818.2	-	Gm33780
chr2	98428001	98429000	3.50903e-10	1.02073e-07	-40.8502	281392	XR_374818.2	-	Gm33780
chr2	98583001	98584000	7.52237e-05	0.00616868	-27.8373	126392	XR_374818.2	-	Gm33780
chr2	100903001	100904000	1.03459e-10	3.23002e-08	-46.0673	554278	XR_866574.1	-	Gm39886
chr2	101029001	101030000	1.4191e-05	0.0015848	-25.2088	428278	XR_866574.1	-	Gm39886
chr2	101481001	101482000	1.33083e-66	5.92425e-63	-44.7296	-22725	XR_866574.1	-	Gm39886
chr2	103135001	103136000	0.000441644	0.0233882	-29.9187	61328	NM_019735.4	+	Apip
chr2	104746001	104747000	8.69867e-73	4.63481e-69	-40.096	-3201	NM_144804.1	-	Depdc7
chr2	105858001	105859000	2.26346e-78	1.45541e-74	-43.496	45565	NM_023876.4	-	Elp4
chr2	106920001	106921000	8.95417e-45	1.87482e-41	-25.1975	-34781	XR_866636.2	+	Gm39902
chr2	107084001	107085000	4.26322e-13	1.73946e-10	-30.4265	-24351	NM_008045.3	-	Fshb
chr2	107976001	107977000	4.88853e-27	4.91999e-24	-29.8804	52677	XR_866638.1	+	Gm39904
chr2	108333001	108334000	3.65285e-08	7.74088e-06	-31.6442	-41683	XR_374869.1	-	Gm13912
chr2	109913001	109914000	4.87289e-22	3.83712e-19	-25.2352	0	NR_033473.1	-	Platr8
chr2	110126001	110127000	2.89159e-06	0.00040368	-32.8846	51975	XR_001783432.1	+	Gm30258
chr2	110157001	110158000	2.73215e-183	1.83611e-178	-47.6904	82975	XR_001783432.1	+	Gm30258
chr2	110435001	110436000	7.93369e-21	5.79335e-18	-40.6832	-72009	NM_026271.1	-	Fibin
chr2	110997001	110998000	9.15413e-06	0.00109227	-30.552	-46598	XM_006499262.3	-	Ano3
chr2	111122001	111123000	6.64665e-70	3.24289e-66	-44.5333	-46488	XM_006500506.2	-	-
chr2	112160001	112161000	3.36273e-64	1.40676e-60	-29.7536	4105	NM_001011802.2	+	Olfr1318
chr2	114179001	114180000	8.13456e-18	4.90646e-15	-25.7889	-3663	NM_001290788.1	-	Aqr
chr2	116593001	116594000	3.60175e-13	1.48175e-10	-25.1679	283229	XR_866655.2	-	Gm13990
chr2	118554001	118555000	1.57676e-54	4.66604e-51	-41.1113	-4324	NM_138313.3	-	Bmf
chr2	118555001	118556000	9.93861e-43	1.93327e-39	-53.9596	-5324	NM_138313.3	-	Bmf
chr2	119666001	119667000	2.34643e-27	2.40688e-24	-26.5718	0	XM_889893.7	-	-
chr2	122643001	122644000	8.84917e-67	3.99906e-63	-56.1016	2200	NR_030547.1	+	Mir147
chr2	125411001	125412000	1.01892e-52	2.83031e-49	-43.5176	94315	XM_011239290.2	-	-
chr2	126874001	126875000	1.97722e-35	2.94228e-32	-37.476	1232	XR_001783159.1	-	Trpm7
chr2	127001001	127002000	1.70205e-22	1.37652e-19	-31.9422	-6679	XM_006498553.2	+	Ap4e1
chr2	127793001	127794000	8.22627e-149	2.90474e-144	-58.8826	-514	NR_015476.1	-	-
chr2	129177001	129178000	5.7298e-07	9.5772e-05	-26.5829	2674	NR_045264.1	-	AI847159
chr2	129181001	129182000	1.63749e-15	8.31444e-13	-25.2711	-329	NR_045264.1	-	AI847159
chr2	129244001	129245000	5.55341e-39	9.42912e-36	-28.5243	25034	NR_045838.1	+	A730036I17Rik
chr2	129245001	129246000	1.7023e-25	1.60037e-22	-28.9131	26034	NR_045838.1	+	A730036I17Rik
chr2	129454001	129455000	2.25935e-105	2.90553e-101	-61.8114	19854	XM_017317744.1	-	F830045P16Rik
chr2	129592001	129593000	4.13283e-25	3.82949e-22	44.4909	0	NM_001291020.1	+	Sirpa
chr2	129782001	129783000	1.18941e-10	3.68135e-08	-25.7669	-17517	NM_001038635.2	+	Stk35
chr2	129783001	129784000	1.25424e-51	3.38909e-48	-50.1849	-16517	NM_001038635.2	+	Stk35
chr2	129784001	129785000	4.19245e-10	1.20486e-07	-38.1313	-15517	NM_001038635.2	+	Stk35
chr2	131830001	131831000	1.932e-34	2.74368e-31	-44.6589	16657	NR_029381.1	-	5330413P13Rik
chr2	131831001	131832000	2.62879e-29	3.01409e-26	-36.5392	15657	NR_029381.1	-	5330413P13Rik
chr2	132882001	132883000	1.26134e-29	1.46231e-26	-32.0969	-1140	NM_177303.4	-	Lrrn4
chr2	133233001	133234000	1.65907e-21	1.2684e-18	-31.8314	195859	XR_866755.1	-	Gm31851
chr2	133234001	133235000	2.50051e-53	7.07794e-50	-51.1926	194859	XR_866755.1	-	Gm31851
chr2	135512001	135513000	2.43373e-46	5.39962e-43	-46.2382	-28387	XR_375007.1	+	Gm31993
chr2	135990001	135991000	6.28127e-16	3.28544e-13	-26.8586	47930	XM_006498950.2	+	Plcb4
chr2	136274001	136275000	5.09682e-26	4.92044e-23	-33.5787	-1706	XM_017318218.1	-	Pak5
chr2	136869001	136870000	2.76267e-34	3.90206e-31	-47.5571	-21218	NM_028201.2	+	Slx4ip
chr2	136870001	136871000	2.02643e-15	1.01924e-12	-40.5154	-20218	NM_028201.2	+	Slx4ip
chr2	138978001	138979000	0.000148106	0.0104733	25.9259	158074	NR_035477.1	+	Mir1952
chr2	141103001	141104000	2.33886e-50	6.07555e-47	-52.8482	80019	XM_006500253.2	+	Macrod2
chr2	143294001	143295000	4.9749e-37	7.82213e-34	-29.3403	192159	XR_866786.2	-	Gm33599
chr2	143758001	143759000	1.95744e-08	4.33782e-06	-25.1479	30187	NR_040625.1	-	Pcsk2os2
chr2	144143001	144144000	4.62196e-63	1.85888e-59	-26.3409	-42605	XR_001783492.1	-	Gm53188
chr2	144148001	144149000	9.44144e-23	7.75308e-20	-26.4586	40291	NR_136884.1	-	Gm5535
chr2	144308001	144309000	8.66149e-31	1.05463e-27	-31.6054	21875	XM_006498544.3	-	Ovol2
chr2	145122001	145123000	8.56132e-69	4.04444e-65	-49.2985	-44712	XM_006500452.1	+	-
chr2	145900001	145901000	1.03699e-10	3.23653e-08	-25.7471	-581	XM_006500089.3	+	-
chr2	146661001	146662000	1.49411e-18	9.40683e-16	-25.8188	-47704	XR_375056.1	+	Gm34689
chr2	147870001	147871000	1.35513e-106	1.8214e-102	-51.6886	-5888	XR_375068.2	+	Gm35528
chr2	147871001	147872000	3.37164e-63	1.36658e-59	-42.5867	-4888	XR_375068.2	+	Gm35528
chr2	148460001	148461000	1.88434e-69	9.06624e-66	-56.1567	-16467	NM_010740.3	-	Cd93
chr2	148757001	148758000	8.41142e-69	3.98266e-65	-34.9444	6594	XM_006499303.3	+	Cstl1
chr2	148978001	148979000	2.00653e-09	5.21618e-07	-29.1249	-102490	NM_009976.4	-	Cst3
chr2	149286001	149287000	1.77105e-156	7.23466e-152	-51.6671	-118249	NM_021405.2	+	Cst10
chr2	149489001	149490000	2.77959e-18	1.72499e-15	-36.7938	83754	NM_021405.2	+	Cst10
chr2	150181001	150182000	2.82531e-32	3.68799e-29	-42.2658	0	NM_001145863.1	+	Gm14139
chr2	150440001	150441000	7.17657e-25	6.56614e-22	-60.6339	0	XM_011239742.2	-	Zfp442
chr2	151237001	151238000	1.53381e-48	3.69412e-45	-35.0947	5104	XR_001783218.1	+	-
chr2	153080001	153081000	8.60845e-32	1.10229e-28	-26.8571	14048	NM_145536.3	+	Ccm2l
chr2	154354001	154355000	8.85741e-33	1.17985e-29	-25.507	17720	NM_025876.2	-	Cdk5rap1
chr2	156362001	156363000	9.0721e-19	5.80292e-16	-28.6426	35	XM_017319390.1	-	-
chr2	157426001	157427000	5.61254e-15	2.72177e-12	-30.7797	1710	NM_009271.3	+	Src
chr2	158397001	158398000	1.07968e-31	1.37741e-28	-26.0486	-11828	XM_011239491.2	+	Ralgapb
chr2	159796001	159797000	0.000318755	0.018553	-29.3181	-150341	NR_040498.1	+	4933416E03Rik
chr2	160508001	160509000	1.16751e-51	3.15884e-48	-32.6101	70594	XR_866918.2	-	Gm14221
chr2	160825001	160826000	4.66742e-33	6.28961e-30	-28.6559	46991	NM_177263.3	-	Zhx3
chr2	160938001	160939000	6.72434e-57	2.17869e-53	-38.6265	-10358	XR_001783532.1	-	-
chr2	162146001	162147000	1.077e-13	4.64543e-11	-31.7835	-243813	NR_040617.1	+	Ptprtos
chr2	162999001	163000000	2.69697e-28	2.91122e-25	-25.9622	7588	NM_001291152.1	+	Sgk2
chr2	163095001	163096000	4.57152e-17	2.61791e-14	-32.8616	-5401	NM_026630.2	-	Gtsf1l
chr2	166509001	166510000	9.09824e-70	4.42864e-66	-32.1034	6277	XR_001783553.1	-	-
chr2	167905001	167906000	3.24529e-42	6.14635e-39	-37.7129	-26009	XM_006498981.3	+	Ptpn1
chr2	168311001	168312000	1.6558e-69	7.9851e-66	-30.7271	-29200	XM_006499539.3	-	-
chr2	168670001	168671000	1.07355e-144	3.28903e-140	-48.6636	0	XM_017315067.1	-	Atp9a
chr2	168825001	168826000	2.62544e-123	4.9724e-119	-48.9131	-57801	NM_201396.3	-	Sall4
chr2	168981001	168982000	1.06047e-28	1.17267e-25	-29.2527	882	XR_867024.2	+	Gm33622
chr2	169298001	169299000	1.14169e-34	1.63471e-31	-25.6365	0	XR_001783624.1	-	Gm46788
chr2	169914001	169915000	6.09508e-11	1.96747e-08	-28.8889	48188	NR_131974.1	-	AY702102
chr2	169915001	169916000	2.71993e-164	1.28784e-159	-50.0019	47188	NR_131974.1	-	AY702102
chr2	170207001	170208000	1.57698e-106	2.106e-102	-45.9741	-12822	XR_104764.4	-	-
chr2	170258001	170259000	2.30328e-11	7.82274e-09	-29.4186	-58716	XR_375322.2	+	Gm34542
chr2	170293001	170294000	1.36958e-78	8.91649e-75	-42.4106	-23716	XR_375322.2	+	Gm34542
chr2	171577001	171578000	1.16869e-10	3.62154e-08	-36.113	61013	XR_867052.1	-	Gm35481
chr2	172007001	172008000	0	0	-70.5171	35467	NM_175631.3	-	Cbln4
chr2	172008001	172009000	2.19045e-59	7.7346e-56	-59.4116	34467	NM_175631.3	-	Cbln4
chr2	172662001	172663000	1.19796e-28	1.3198e-25	-26.2364	-816	XR_375351.2	+	Gm36156
chr2	175053001	175054000	5.28713e-107	7.24657e-103	-29.9968	13770	NM_001085546.2	-	Gm14393
chr2	178407001	178408000	8.06227e-106	1.04977e-101	-38.4685	0	NM_177191.3	-	Sycp2
chr2	179170001	179171000	2.16971e-12	8.22902e-10	-26.7461	130016	XR_375423.2	+	Gm35948
chr2	181876001	181877000	0.000259752	0.0159673	39.4309	11643	NM_025901.3	+	Polr3k
chr3	3298001	3299000	1.63274e-20	1.17052e-17	-29.2605	-209030	NM_013920.2	+	Hnf4g
chr3	3935001	3936000	3.29611e-26	3.21332e-23	-33.172	300947	XM_006530072.3	+	Hnf4g
chr3	4584001	4585000	9.12621e-30	1.07115e-26	-57.2599	46569	XR_878660.1	-	Gm41988
chr3	4585001	4586000	3.44667e-88	2.97947e-84	-86.3566	45569	XR_878660.1	-	Gm41988
chr3	4818001	4819000	1.82873e-05	0.00195949	-35.0484	19295	NR_045272.1	+	1110015O18Rik
chr3	5435001	5436000	0.000331055	0.0190587	-32.0668	79379	XR_878661.2	-	-
chr3	5971001	5972000	2.00215e-05	0.00210791	31.0714	-135017	XR_001783789.1	+	Gm46796
[truncated: 1,565 more rows]
